# Supplementary material for: Cardiac Gene Activation Analysis in Mammalian Non-Myoblasic Cells by Nkx2-5, Tbx5, Gata4 and Myocd
Source: PLoS One. 2012 Oct 29;7(10):e48028. doi: 10.1371/journal.pone.0048028 (PMC3483304; doi:10.1371/journal.pone.0048028)
Supplement: Table S1 — Activated and inhibited gene lists by Tbx5, Gata4, Myocd alone or different combinations. Activated or inhibited genes were defined as genes with an absolute fold change ≥2.0 relative to the LacZ group and genes with a signal intensity equals to 0 in the LacZ group but not in the transcription factor-treated groups or vice versa. (XLS) [file pone.0048028.s006.xls]

## Sheet: Cover sheet
Cover sheet
Authors: Lei Zhou, Yu Liu, Li Lu, Xinzheng Lu, Richard A.F. Dixon
Title: Cardiac Gene Activation Analysis in Mammalian Non-Myoblasic Cells by Nkx2-5, Tbx5, Gata4 and Myocd
Gene expression profiling using Affymetrix mouse 430 2.0 arrays of mouse 10T1/2 fibroblasts infected with lentivirus expressing different combination of cardiac transcription factors Tbx5, Gata4 and Myocd.

## Sheet: Tbx5>=2 fold(907genes)
Genes up-regulated 2-fold or more when cells were transduced with Tbx5
probe set	gene	Accession	EntrezGene	Description	LacZ	Tbx5	fold change	lower bound of FC	upper bound of FC	difference of means
1441643_at	2010-03-03	AV272467	320253	Mm.137979.1	51.67	167	3.23	1.64	6.05	115.33
1429344_at	9.13e+15	BB357317	74564	Mm.90471.1	100.67	207.33	2.06	1.61	2.58	106.67
1444710_at	---	BB818892		Mm.99352.1	104	208	2	1.31	3.65	104
1440087_at	---	BB560357		Mm.138398.1	48.67	98	2.01	1.61	2.54	49.33
1449655_a_at	---	BB604994		Mm.45003.2	110.67	222.33	2.01	1.74	2.32	111.67
1456809_at	---	AV316366		Mm.139193.1	112	226.33	2.02	1.66	2.46	114.33
1437506_at	---	AV286717		Mm.71964.1	112.33	227.67	2.03	1.7	2.43	115.33
1441692_at	---	BM122005		Mm.213320.1	66	133.67	2.03	0.47	4.23	67.67
1446296_at	---	BG070616		Mm.173279.1	74.33	150.67	2.03	0.76	5.81	76.33
1427379_at	---	BC020092		Mm.35495.1	112.33	229.67	2.04	1.68	2.49	117.33
1445534_at	---	BM206272		Mm.191996.1	102.67	209.33	2.04	1.45	3.05	106.67
1440508_at	---	BB430574		Mm.187120.1	102	209	2.05	1.55	2.73	107
1442709_at	---	BF147024		Mm.152549.1	79.67	163.67	2.05	1.03	3.75	84
1445291_at	---	BB385094		Mm.220223.1	79.67	163.67	2.05	1.63	2.73	84
1430694_at	---	BE630656		Mm.142364.2	120	247.67	2.06	1.81	2.39	127.67
1444444_at	---	BE981420		Mm.151250.1	118	243.33	2.06	1.56	2.98	125.33
1445625_at	---	AW701858		Mm.133759.1	90	186	2.07	1.31	2.86	96
1440896_at	---	BM196755		Mm.133061.1	87.33	181.33	2.08	1.4	2.99	94
1458640_at	---	BB284122		Mm.37652.1	106	220.67	2.08	1.49	3.4	114.67
1445449_at	---	BG095184		Mm.182501.1	99.67	210	2.11	1.55	2.88	110.33
1437597_at	---	BB182944		Mm.131924.1	104.67	222.33	2.12	1.81	2.47	117.67
1443966_at	---	BF466594		Mm.156680.1	107	226.33	2.12	1.68	2.73	119.33
1459105_at	---	BB102018		Mm.130775.1	102	216.67	2.12	1.74	2.57	114.67
1438215_at	---	BB517005		Mm.6787.4	92.33	197	2.13	1.38	3.33	104.67
1440099_at	---	BB383239		Mm.32075.1	95	202	2.13	1.26	5.11	107
1444213_at	---	BB550582		Mm.188358.1	102.67	219	2.13	1.5	3.43	116.33
1440015_at	---	BB528896		Mm.130762.1	101.67	218	2.14	1.68	2.69	116.33
1457090_at	---	AV244724		Mm.107477.1	102	218	2.14	1.61	2.97	116
1439794_at	---	BQ086474		Mm.59574.1	52.67	113.33	2.15	1.65	2.98	60.67
1444695_at	---	BB210964		Mm.122964.1	105.33	226.67	2.15	1.74	2.7	121.33
1446495_at	---	BB496295		Mm.209532.1	108.67	234	2.15	1.71	2.89	125.33
1443675_at	---	BM118780		Mm.214537.1	88.33	190.67	2.16	1.28	4.38	102.33
1442230_at	---	BG081925		Mm.173699.1	92.33	202	2.19	1.61	2.93	109.67
1440273_at	---	BB524346		Mm.74627.1	87	192.67	2.21	1.35	3.43	105.67
1446262_at	---	BB321065		Mm.170764.1	104	230	2.21	1.83	2.73	126
1440262_at	---	AI854107		Mm.33784.1	52	116.67	2.24	1.58	3.8	64.67
1440497_at	---	BE956898		Mm.76719.1	95	213.67	2.25	1.94	2.65	118.67
1457089_at	---	BG070419		Mm.35031.1	106	238	2.25	1.74	3.1	132
1429060_at	---	AK020483		Mm.169240.1	89	201.33	2.26	0.76	100000000	112.33
1457302_at	---	BG144370		Mm.34024.1	87.33	198	2.27	1.95	2.65	110.67
1442306_at	---	AV255639		Mm.61332.1	93	211.67	2.28	1.39	5.35	118.67
1439831_at	---	AW111920		Mm.100018.1	14.33	33	2.3	0.43	100000000	18.67
1444604_at	---	AI426517		Mm.55068.1	98.33	226	2.3	1.82	3	127.67
1445482_at	---	BB375481		Mm.90066.1	73	168	2.3	2.01	2.65	95
1435931_at	---	BM937727		Mm.102217.1	75	173.33	2.31	1.6	3.17	98.33
1441254_at	---	BM932536		Mm.132375.1	99.67	230	2.31	1.81	3.02	130.33
1444498_at	---	BM116117		Mm.213278.1	90.33	208.33	2.31	1.8	3.06	118
1442496_at	---	AV320429		Mm.30915.1	99.33	233.67	2.35	1.83	3.19	134.33
1444521_at	---	BM219285		Mm.73997.1	78.33	184.67	2.36	1.84	3.13	106.33
1447000_at	---	AW556832		Mm.102947.1	92	216.67	2.36	1.44	5.67	124.67
1443007_at	---	AW545941		Mm.105020.1	55.67	131.67	2.37	1.92	2.95	76
1443776_at	---	BB242023		Mm.130862.1	89.33	212.33	2.38	1.61	3.64	123
1436469_at	---	BB022341		Mm.183524.1	93.67	226	2.41	1.75	3.52	132.33
1428117_x_at	---	BG093881		Mm.1948.2	83.67	202.67	2.42	1.6	3.51	119
1455165_at	---	BE335227		Mm.33003.1	94.67	228.67	2.42	1.71	3.82	134
1430710_at	---	BF463223		Mm.156659.1	85.33	207.33	2.43	2.12	2.8	122
1441623_at	---	BB023951		Mm.183539.1	91.67	223	2.43	1.74	3.86	131.33
1455375_at	---	BM205932		Mm.36081.1	96.67	234.67	2.43	1.94	3.04	138
1447753_at	---	BB391093		Mm.106741.1	92.33	225.33	2.44	2.08	2.87	133
1437584_at	---	BE685667		Mm.37808.1	34	83.33	2.45	1.55	4.23	49.33
1459630_at	---	BM122487		Mm.216743.1	75.33	185	2.46	1.99	3	109.67
1439322_at	---	BB080017		Mm.124565.1	47.33	117	2.47	2.07	2.95	69.67
1440396_at	---	BG075893		Mm.102831.1	47.33	119	2.51	1.91	3.38	71.67
1444231_at	---	BB251023		Mm.165326.1	92	231.33	2.51	1.85	3.81	139.33
1455150_at	---	BB038506		Mm.132150.1	83	208.67	2.51	1.82	3.42	125.67
1429748_at	---	AK012373		Mm.2655.8	86	217	2.52	1.53	6.54	131
1447422_at	---	BE946487		Mm.152294.1	64.33	163.33	2.54	1.33	3.88	99
1436357_at	---	AI875680		Mm.34832.2	72	186.33	2.59	1.24	4.32	114.33
1442873_at	---	BB479296		Mm.130769.1	61	158.67	2.6	2.09	3.28	97.67
1443833_at	---	BE945021		Mm.152366.1	62	163.33	2.63	1.79	3.62	101.33
1442056_at	---	BE200446		Mm.171077.1	66.67	175.67	2.64	1.55	4.15	109
1457177_at	---	BB050663		Mm.213225.1	65	173	2.66	1.55	3.86	108
1457367_at	---	BB667309		Mm.128883.1	67.67	179.67	2.66	1.62	4.14	112
1435150_at	---	BE851919		Mm.97269.1	78.67	211.33	2.69	1.95	3.71	132.67
1439911_at	---	BB283577		Mm.45793.1	79	216.33	2.74	2.23	3.35	137.33
1437400_at	---	BB309512		Mm.218179.1	70.67	196.33	2.78	1.88	3.88	125.67
1457190_at	---	BQ176442		Mm.184284.1	78	222.33	2.85	2.14	3.98	144.33
1442030_at	---	BB379905		Mm.101387.1	72	208.33	2.89	2.02	4.24	136.33
1441305_at	---	BB360028		Mm.86479.1	85.67	249.67	2.91	2.19	4.35	164
1445618_at	---	BE852889		Mm.157547.1	81.67	237.67	2.91	2.32	3.82	156
1442525_at	---	AW488042		Mm.101379.1	80.33	237.33	2.95	2.31	4.02	157
1443056_at	---	BB374993		Mm.167541.1	64.67	190.67	2.95	1.83	4.7	126
1434025_at	---	BG069607		Mm.30262.3	63.67	188.67	2.96	2.24	4.15	125
1458628_at	---	AI604383		Mm.37662.1	45.67	135.67	2.97	1.87	4.91	90
1448026_at	---	BG084683		Mm.21099.2	50	149	2.98	2.21	4.31	99
1443303_at	---	BB530192		Mm.209783.1	44.67	133.33	2.99	0.52	9.21	88.67
1427285_s_at	---	AW012617		Mm.220932.1	29.67	90	3.03	1.5	16.32	60.33
1459453_at	---	BB176702		Mm.215538.1	44.67	136.67	3.06	2.42	4.02	92
1446772_at	---	BB453864		Mm.215970.1	37.33	115.33	3.09	2.01	4.32	78
1442870_at	---	BB078294		Mm.102018.1	69.67	220	3.16	2.37	4.5	150.33
1459702_at	---	BB748702		Mm.211398.1	55.33	176	3.18	1.98	4.45	120.67
1444749_at	---	BB427399		Mm.209114.1	69	221	3.2	2.44	4.37	152
1436092_at	---	BB336256		Mm.25089.1	52	167	3.21	2.2	4.86	115
1433819_s_at	---	AV296997		Mm.86311.1	55.33	179.67	3.25	1.82	9.97	124.33
1437867_at	---	C77655		Mm.21882.5	49	160	3.27	1.19	5.62	111
1460073_at	---	BE980582		Mm.48667.1	63	208.33	3.31	2.39	5.3	145.33
1447242_at	---	BG092767		Mm.183005.1	53.33	178.33	3.34	1.79	7.28	125
1446656_at	---	BB024203		Mm.215282.1	65.67	225.33	3.43	2.66	4.64	159.67
1439965_at	---	BM933678		Mm.22950.1	60.67	209.33	3.45	2.5	4.81	148.67
1440325_at	---	AV332226		Mm.32301.1	60.33	208.33	3.45	2.51	4.89	148
1436406_at	---	BB327942		Mm.52322.1	66.67	231	3.47	2.7	4.71	164.33
1427499_at	---	AU079957		Mm.132814.1	46	160.67	3.49	1.71	5.83	114.67
1458527_at	---	BB345991		Mm.186511.1	61.33	214	3.49	2.52	5.12	152.67
1445062_at	---	BB457876		Mm.211043.1	46	163.67	3.56	1.72	7.06	117.67
1447996_at	---	AI848149		Mm.39614.2	40	147.33	3.68	1.7	5.89	107.33
1439177_at	---	AV266436		Mm.109571.1	64	237.67	3.71	3.01	4.77	173.67
1439174_at	---	AI644595		Mm.138569.1	54	201	3.72	2.7	5.33	147
1436692_at	---	BB223643		Mm.86179.1	55.67	210.67	3.78	2.94	4.81	155
1445338_at	---	BB446263		Mm.41952.1	41.33	178.33	4.31	2.49	7.12	137
1439906_at	---	BB184086		Mm.23555.1	15	65.33	4.36	1.29	100000000	50.33
1445758_at	---	BG076276		Mm.197308.1	53.33	240.67	4.51	3.55	6.11	187.33
1442350_at	---	AV233462		Mm.71633.1	45.67	212	4.64	3.57	6.15	166.33
1440052_at	---	BB044088		Mm.130925.1	39.67	187	4.71	3.13	6.78	147.33
1445108_at	---	BB283493		Mm.133035.1	35.33	173.67	4.92	3.06	7.63	138.33
1440926_at	---	BB555042		Mm.43084.1	41	207.67	5.07	3.54	8.27	166.67
1443485_at	---	BB361326		Mm.33071.1	37.67	194.33	5.16	3.57	8.59	156.67
1442257_at	---	BI134319		Mm.23330.1	43.67	240.67	5.51	4.26	7.76	197
1456778_at	---	BB409477		Mm.186992.1	38.33	215	5.61	3.26	18.08	176.67
1445268_at	---	AW550459		Mm.102927.1	41.33	238	5.76	3.97	10.16	196.67
1445421_at	---	AV238942		Mm.150139.1	41	238.67	5.82	4.49	8	197.67
1455961_at	---	AV174022		Mm.13052.2	42	249.33	5.94	1.28	100000000	207.33
1446923_at	---	BQ175779		Mm.192655.1	31.67	211.33	6.67	4.52	11.24	179.67
1442392_at	---	BB200474		Mm.122390.1	29	194.33	6.7	4.07	11.04	165.33
1441459_at	---	BB364080		Mm.186699.1	35.33	247.33	7	4.28	18.97	212
1448021_at	---	AA266723		Mm.29940.1	19.67	156.33	7.95	5.28	15.39	136.67
1439779_at	---	BB356939		Mm.80604.1	5.67	46	8.12	1.95	100000000	40.33
1460632_at	---	BG069583		Mm.22185.1	25	247.33	9.89	5.89	29.66	222.33
1436279_at	---	AV292356		Mm.101448.1	8	87.33	10.92	3.36	100000000	79.33
1434413_at	---	BG092677		Mm.45770.1	12.33	235.33	19.08	3.12	100000000	223
1438027_at	---	BB668084		Mm.80553.1	6.33	131.33	20.74	6.89	100000000	125
1436497_at	---	BI793666		Mm.205992.1	6.67	170	25.5	13.25	49.92	163.33
1457373_at	---	BB495006		Mm.135415.1	1.67	157.67	94.6	8.52	100000000	156
1456161_at	0610040B10Rik	BE198048	67672	Mm.30983.1	87.33	182.33	2.09	1.06	3.36	95
1429053_at	1110012J17Rik	BB795266	68617	Mm.33421.1	36.67	166.33	4.54	3.14	7.88	129.67
1418331_at	1110031I02Rik	NM_025402	66179	Mm.220890.1	100	204.33	2.04	1.3	2.88	104.33
1436203_a_at	1110059G02Rik	BM730637	68786	Mm.86556.2	5.33	72.33	13.56	6.09	100000000	67
1436796_at	1110061A14Rik	BB237072	68827	Mm.36541.2	66	192.33	2.91	1.58	4.48	126.33
1418003_at	1190002H23Rik	NM_025427	66214	Mm.29811.1	48	119.67	2.49	1.24	4.3	71.67
1433581_at	1190002N15Rik /// LOC100044725	AV309085	100044725 /// 68861	Mm.38211.1	45.33	221.33	4.88	2.64	19.72	176
1429473_at	1200003I07Rik	AV292561	66869	Mm.24056.4	98.33	204	2.07	1.55	2.7	105.67
1427932_s_at	1200003I10Rik /// 1200015M12Rik /// 1200016E24Rik /// A130040M12Rik /// E430024C06Rik /// LOC100039464	BI076834	100039464 /// 319202 /// 319269 /// 319443 /// 71719 /// 71739	Mm.216195.1	30	85.67	2.86	1.01	100000000	55.67
1429091_at	1600002K03Rik	BF682507	69770	Mm.26593.1	87.33	174.33	2	1.16	2.99	87
1429961_at	1700021C14Rik	AK006195	76927	Mm.103484.1	44.67	150.33	3.37	2.27	4.77	105.67
1426958_at	1700023A16Rik /// LOC546015 /// Rps9	AK013903	546015 /// 69371 /// 76846	Mm.13944.1	109.67	220	2.01	1.65	2.4	110.33
1431623_at	1700023H06Rik	AK006278	69442	Mm.69353.1	58.33	182.33	3.13	2	4.53	124
1453168_at	1700029J07Rik	AK006501	69479	Mm.158282.1	51	230	4.51	3.46	6.17	179
1432116_at	1700031F05Rik	AK006578	73300	Mm.158984.1	63.33	129	2.04	0.86	3.38	65.67
1442687_at	1700064N11Rik	AW495408	78458	Mm.102448.1	86.67	175.33	2.02	1.07	3.12	88.67
1432430_a_at	1700081L11Rik	AK006970	76719	Mm.17876.2	89	185	2.08	0.99	4.06	96
1443633_at	1700086O06Rik	BE134248	73516	Mm.48776.1	79.33	175.67	2.21	1	3.7	96.33
1460114_at	1700123M08Rik	BB408149	76665	Mm.209078.1	48	191.33	3.99	2.14	12.75	143.33
1428809_at	1810010H24Rik	BI729991	69066	Mm.40679.1	61.33	208.67	3.4	2.67	4.27	147.33
1424683_at	1810015C04Rik	BC019494	66270	Mm.25311.2	14.67	129.67	8.84	5.01	31.02	115
1424072_at	2010107G23Rik	BC024943	69894	Mm.28752.1	44.67	136	3.04	1.81	4.63	91.33
1424968_at	2210023G05Rik	BC027185	72361	Mm.26580.1	25.67	90.33	3.52	1.97	7.21	64.67
1437087_at	2210408K08Rik	AV079268	108743	Mm.32847.1	57.67	229	3.97	2.84	6.37	171.33
1432673_at	2300010F08Rik	AK009054	71875	Mm.158767.1	26	105.67	4.06	2.2	12.48	79.67
1446096_at	2310001H17Rik	BB021006	76432	Mm.207129.1	98.33	205.33	2.09	1.52	2.92	107
1429226_at	2310014F06Rik	AK009335	69625	Mm.58128.1	61	233.33	3.83	3.37	4.36	172.33
1435351_at	2310026E23Rik	AA189197	67621	Mm.45533.1	55.33	129.67	2.34	1.5	3.93	74.33
1449304_at	2310061J03Rik	NM_133677	66391	Mm.22960.1	66	141.67	2.15	1.01	3.87	75.67
1460672_at	2410002F23Rik	BC016099	66976	Mm.2660.1	109	220.33	2.02	1.63	2.51	111.33
1429203_at	2410076I21Rik	AK010725	73673	Mm.65618.1	10.67	49	4.59	1.75	100000000	38.33
1440381_at	2410085M17Rik	AI553565	73706	Mm.35117.1	99.33	200	2.01	1.19	3.05	100.67
1432454_at	2410137M14Rik	AK010800	76797	Mm.159787.1	63	162.67	2.58	1.85	3.81	99.67
1430906_at	2510016G02Rik	AV105483	72438	Mm.158824.1	74.33	230	3.09	2.45	4.04	155.67
1458702_at	2610316D01Rik	AV170309	72511	Mm.140700.2	15.67	211.67	13.51	7.23	42.93	196
1438429_at	2610319H10Rik	BM293412	72505	Mm.156606.1	92.67	223.33	2.41	1.36	5.96	130.67
1453745_at	2700038G22Rik	AK012332	67194	Mm.100791.1	89	223	2.51	1.99	3.08	134
1455566_s_at	2810022L02Rik	AV337975	67198	Mm.220265.1	118	243	2.06	1.79	2.4	125
1451634_at	2810051F02Rik	BC009123	72704	Mm.45400.1	93	211.33	2.27	1.59	3.66	118.33
1430178_at	2810408A11Rik	BF467494	70419	Mm.195980.2	57.33	138.67	2.42	1.89	3.04	81.33
1423679_at	2810432L12Rik	BC013800	67063	Mm.24564.1	66.33	200	3.02	2.12	4.5	133.67
1445896_at	2810433D01Rik	BG798172	77132	Mm.194729.1	52	187.33	3.6	1.91	5.59	135.33
1433300_at	2900005I04Rik	AK013482	72861	Mm.158895.1	51	229.33	4.5	2.69	13.31	178.33
1429503_at	2900024C23Rik	AK013580	67266	Mm.153384.1	89.33	240.33	2.69	1.81	4.72	151
1453595_at	2900064B18Rik	AV154597	72965	Mm.132384.1	52.33	155	2.96	1.86	4.64	102.67
1416892_s_at	3110001A13Rik	BC021353	66540	Mm.200627.1	56.67	246.33	4.35	1.68	100000000	189.67
1453004_at	3110004L20Rik	BM234253	73102	Mm.23932.1	25	66	2.64	1.33	11.64	41
1453646_at	3110005L21Rik	BM219138	73104	Mm.158945.1	35.67	186	5.21	3.29	9.3	150.33
1431381_at	3110005L24Rik	AA611589	73091	Mm.158940.1	94.67	236.67	2.5	2.05	3.15	142
1432905_at	3110037C07Rik	AK014131	73125	Mm.158951.1	25	127.33	5.09	2.54	16.62	102.33
1429185_at	4631416L12Rik	BB774721	622434	Mm.19146.1	30	177.67	5.92	4.07	9.82	147.67
1427082_at	4632417N05Rik	AK014586	74032	Mm.23630.1	20	206.67	10.33	6.2	24.2	186.67
1429331_at	4632427E13Rik	AK019505	666737	Mm.45354.1	108.33	217	2	1.45	2.79	108.67
1453303_at	4833417J20Rik	BI076733	74604	Mm.39954.1	61	229	3.75	3.07	4.66	168
1439484_at	4930431H11Rik	BM245060	73785	Mm.139255.1	105	248.33	2.37	1.93	3.01	143.33
1425311_at	4930432F04Rik	BC016220	78792	Mm.137385.1	92	201	2.18	1.42	3.22	109
1429055_at	4930506M07Rik	BB559293	71653	Mm.37338.1	76.33	214.67	2.81	2.05	4.16	138.33
1432590_at	4930573O21Rik	AW912387	114670	Mm.173163.1	4.33	49.67	11.46	3.46	100000000	45.33
1430232_at	4933407E14Rik	AW050308	71017	Mm.44318.1	52.67	174.67	3.32	2.17	4.95	122
1454581_at	5330425B07Rik	AK019908	77063	Mm.159839.1	99.67	210.33	2.11	1.68	2.57	110.67
1454463_at	5430402O13Rik	AK014187	73183	Mm.158963.1	65.33	177.67	2.72	1.78	3.99	112.33
1456210_at	5430407P10Rik	AV222628	227545	Mm.189089.1	51	110	2.16	1.84	2.57	59
1430489_at	5430416G10Rik	BB086802	71334	Mm.51434.1	99.33	230	2.32	2.04	2.61	130.67
1453036_at	5430439M09Rik	BG069520	71348	Mm.26175.1	112	227.67	2.03	1.66	2.55	115.67
1438667_at	5730410E15Rik	BB009277	319613	Mm.5252.2	86	215	2.5	1.74	3.84	129
1453735_at	5730455P16Rik	BF535440	70591	Mm.86860.1	97	194.33	2	1.41	2.75	97.33
1452716_at	5730469M10Rik	AK017688	70564	Mm.27227.1	30.33	81.67	2.69	2.05	3.69	51.33
1433639_at	5730593F17Rik	AW548096	215512	Mm.12180.1	80	168.67	2.11	1.44	3.46	88.67
1431206_at	5730601F06Rik	BI110339	77519	Mm.160830.1	71.33	160.33	2.25	1.12	3.51	89
1439642_at	5930403N24Rik	BB308657	320504	Mm.209777.1	54.67	152	2.78	1.8	5.57	97.33
1426937_at	6330406I15Rik	AK018128	70717	Mm.63262.1	29.33	187.33	6.39	1.32	100000000	158
1458863_at	6330415G19Rik	BB198972	320020	Mm.118501.2	85	170.33	2	0.88	3.24	85.33
1435849_at	6330417G02Rik	BB013412	74004	Mm.44464.1	22.67	80	3.53	2.47	5.32	57.33
1439971_at	6330439K17Rik	AV328193	241688	Mm.41843.1	53.33	112.67	2.11	1.66	2.83	59.33
1430411_at	6330525I24Rik	AV331703	76169	Mm.159699.1	93.67	243.67	2.6	2.3	2.99	150
1453373_at	6330532G10Rik	BB311937	76162	Mm.121680.1	13	208.33	16.03	7.84	247.63	195.33
1438878_at	6430537K16Rik	AU067682	320480	Mm.38597.1	44	194.67	4.42	2.78	7.82	150.67
1428891_at	9130213B05Rik	AK008716	231440	Mm.5002.1	5.33	17.33	3.25	0.38	100000000	12
1452573_a_at	9330134C04Rik	AJ250191	432766	Mm.45349.2	79.33	174	2.19	1.31	3.14	94.67
1428535_at	9430020K01Rik	AK004276	240185	Mm.33179.1	101.67	241.33	2.37	1.85	3.21	139.67
1442115_at	9430028L06Rik	BM220702	225617	Mm.202759.1	63.67	171	2.69	1.77	3.86	107.33
1458811_at	9430047L24Rik	BB462600	320850	Mm.207752.1	72	197.33	2.74	1.99	3.57	125.33
1442179_at	9430053O09Rik	BB363943	319723	Mm.185693.1	101	206.33	2.04	1.32	3.36	105.33
1433801_at	9930012K11Rik	AV223039	268759	Mm.12148.1	76	238.33	3.14	2.26	4.87	162.33
1457102_at	A030001D16Rik	BB149729	399638	Mm.95774.1	11.33	242.33	21.38	11.59	131.07	231
1459302_at	A030007N12Rik	BB150663	109237	Mm.207475.1	90.33	198	2.19	1.8	2.69	107.67
1446676_at	A130033P14	BB156930	327781	Mm.39847.1	89	243.67	2.74	2.32	3.3	154.67
1428909_at	A130040M12Rik	C85657	319269	Mm.22482.1	76	215	2.83	2.25	3.48	139
1455750_at	A230067G21Rik	BE852799	241694	Mm.37333.1	61.67	133.67	2.17	1.72	2.76	72
1456402_at	A330076H08Rik	BB130348	320026	Mm.65419.1	45.33	188.33	4.15	2.55	7.43	143
1447948_at	A430107O13Rik	AI195854	214642	Mm.26707.2	85.67	235.67	2.75	2.12	3.71	150
1455472_at	A630071D13Rik	BB238335	103300	Mm.124177.1	103.67	230.67	2.23	1.73	2.9	127
1439143_at	A930018M24Rik	BB312992	328399	Mm.140056.1	76	229.33	3.02	2.2	4.55	153.33
1456537_at	A930033H14Rik	BB281781	320700	Mm.31872.1	44.67	113.67	2.54	1.67	3.9	69
1460465_at	A930038C07Rik	BE632850	68169	Mm.52392.1	22.33	85.33	3.82	2.33	8.31	63
1442157_at	A930041H05Rik	BB314361	77834	Mm.147099.1	69.33	241.67	3.49	2.93	4.24	172.33
1416936_at	Aatk	NM_007377	11302	Mm.6826.1	68.33	230.67	3.38	2.79	4.25	162.33
1421840_at	Abca1	BB144704	11303	Mm.369.1	67.33	187.33	2.78	1.75	5.71	120
1425496_at	Abca3	AK007703	27410	Mm.38313.1	52.67	183	3.47	2.81	4.4	130.33
1427371_at	Abca8a	BC026496	217258	Mm.138955.1	8	37	4.63	1.17	100000000	29
1427546_at	Abca8b	AF213393	27404	Mm.38377.1	63	205	3.25	2.18	5.45	142
1440879_at	Abca9	AW046072	217262	Mm.31164.1	28.67	251	8.76	5.28	24.83	222.33
1427054_s_at	Abi3bp	BC026627	320712	Mm.33546.1	47.33	225.33	4.76	2.38	44.77	178
1454708_at	Ablim1	BG065289	226251	Mm.1947.1	96	240.67	2.51	1.54	5.34	144.67
1429267_at	Acot11	AW060409	329910	Mm.38515.1	45.67	146.33	3.2	2.46	4.34	100.67
1448445_at	Acp6	AB030038	66659	Mm.28950.1	48.33	102	2.11	1.39	4.17	53.67
1448539_a_at	Acy3	NM_027857	71670	Mm.29735.1	73.67	190.67	2.59	1.56	3.95	117
1427139_at	Adamts10	BG064835	224697	Mm.29304.1	79.33	178.33	2.25	1.4	3.25	99
1427056_at	Adamts15	AV228731	235130	Mm.65867.1	38	146.33	3.85	2.6	7.03	108.33
1437785_at	Adamts9	AV364944	101401	Mm.96708.1	68	157	2.31	1.66	3.57	89
1423297_at	Add3	BM239842	27360	Mm.44106.1	63.33	146	2.31	1.53	3.96	82.67
1424393_s_at	Adhfe1	BC026584	76187	Mm.28514.1	30.67	62.67	2.04	1.21	4.34	32
1434287_at	Agpat5	BG065500	52123	Mm.195926.1	25.33	53.33	2.11	0.95	13.21	28
1415832_at	Agtr2	NM_007429	11609	Mm.2679.1	2	46	23	0.9	100000000	44
1425576_at	Ahcyl1	BC018218	229709	Mm.220328.1	70.33	171	2.43	1.3	4	100.67
1439083_at	Ahi1	BM239359	52906	Mm.218408.2	75	167	2.23	1.13	3.69	92
1457042_at	AI256396	BB328287	58871	Mm.103052.1	37.33	237.33	6.36	4.22	12.36	200
1436641_at	AI415730	AI415730	107166	Mm.23103.1	100	234	2.34	1.51	4.32	134
1440345_at	AI450353	AI447886	103729	Mm.34142.1	99.67	234	2.35	1.88	2.97	134.33
1435711_at	AI480526	BB432317	100675	Mm.32658.1	90.33	207.33	2.3	2.05	2.59	117
1449603_at	AI594671	AA711038	103795	Mm.25249.1	76	191.33	2.52	1.74	3.49	115.33
1434067_at	AI662270	BE688410	103814	Mm.37773.1	8	75.33	9.42	4.56	431.48	67.33
1444196_at	AI662501	AI662501	103817	Mm.39979.1	87.33	213	2.44	2.05	3.01	125.67
1440864_at	AI836737	BB456416	103288	Mm.40388.1	84.33	208	2.47	1.68	4.48	123.67
1448034_at	AI842396	AA215276	103844	Mm.2295.1	64.33	157	2.44	1.48	3.69	92.67
1436614_at	AI843639	AI843639	106945	Mm.34924.1	86.67	231	2.67	1.87	4.23	144.33
1445546_at	AI844685	AI844685	106267	Mm.34572.1	43.33	135	3.12	2.22	5.15	91.67
1436663_at	AI846148	BB521470	68229	Mm.187724.1	87.33	243.67	2.79	2.21	3.75	156.33
1438007_at	AI851790	BB432758	268354	Mm.51939.1	51	168.33	3.3	2.49	4.47	117.33
1442887_at	AI853363	BQ175060	98471	Mm.41836.1	52.33	215.33	4.11	2.77	6.43	163
1460003_at	AI956758	AV234963	99132	Mm.42155.1	28	215.33	7.69	4.21	31.1	187.33
1426339_at	Ak5	AB060081	229949	Mm.207057.1	104.67	211.33	2.02	1.55	2.6	106.67
1418279_a_at	Akap1	BG067335	11640	Mm.2969.1	75.67	163.33	2.16	1.41	3.16	87.67
1433669_at	Akap8	BB037566	56399	Mm.200919.1	112.33	245.33	2.18	1.53	3.46	133
1418979_at	Akr1c14	NM_134072	105387	Mm.26838.1	46.67	225.67	4.84	3.14	9.56	179
1426300_at	Alcam	U95030	11658	Mm.2877.1	67.67	137.67	2.03	1.28	3.64	70
1416468_at	Aldh1a1	NM_013467	11668	Mm.4514.1	1.33	17.67	13.25	0	100000000	16.33
1418601_at	Aldh1a7	NM_011921	26358	Mm.14609.1	1	67.33	67.33	0	100000000	66.33
1418752_at	Aldh3a1	NM_007436	11670	Mm.4257.1	3.33	55.67	16.7	1.08	100000000	52.33
1422573_at	Ampd3	D85596	11717	Mm.3238.1	64.67	206.33	3.19	1.95	7.39	141.67
1417765_a_at	Amy1	NM_007446	11722	Mm.33941.1	26.33	238.67	9.06	6.4	15.3	212.33
1439066_at	Angpt1	BB453314	11600	Mm.52778.1	10.67	235.33	22.06	6.63	100000000	224.67
1417130_s_at	Angptl4	NM_020581	57875	Mm.196189.1	29	234	8.07	0	100000000	205
1451478_at	Angptl7	BC023373	654812	Mm.50809.1	21	184	8.76	5	33.2	163
1434264_at	Ank2	BQ174638	109676	Mm.41182.1	36.67	212.33	5.79	4.67	7.47	175.67
1416065_a_at	Ankrd10	NM_133971	102334	Mm.12459.1	102	245	2.4	1.79	3.48	143
1448839_at	Ankrd47	NM_030697	80880	Mm.29088.1	82.33	191.33	2.32	1.89	2.86	109
1419435_at	Aox1	NM_009676	11761	Mm.26787.1	14.33	67.33	4.7	0	100000000	53
1418858_at	Aox3	NM_023617	71724	Mm.20108.1	19.67	62.33	3.17	2.22	4.87	42.67
1421887_a_at	Aplp2	M97216	11804	Mm.19133.1	86.33	214	2.48	0.44	100000000	127.67
1416371_at	Apod	NM_007470	11815	Mm.2082.1	43.33	184.33	4.25	1.24	100000000	141
1441054_at	Apol8	BB312717	239552	Mm.125650.1	59	150	2.54	1.98	3.22	91
1422982_at	Ar	NM_013476	11835	Mm.4470.1	74	211.33	2.86	2.2	3.68	137.33
1418847_at	Arg2	NM_009705	11847	Mm.3506.1	62.33	195.33	3.13	2.15	4.24	133
1426952_at	Arhgap18	BB667215	73910	Mm.178750.1	51.67	206.33	3.99	2.46	8.56	154.67
1427522_at	Arhgap20	BB623455	244867	Mm.219625.1	56.67	208.33	3.68	2.17	8.24	151.67
1424842_a_at	Arhgap24	BC025502	231532	Mm.42061.1	76	216.33	2.85	1.78	6.06	140.33
1434809_at	Arhgap28	BB458819	268970	Mm.9935.1	85	225	2.65	1.88	3.99	140
1431429_a_at	Arl4a	AK006286	11861	Mm.12723.2	63	165.33	2.62	1.74	3.98	102.33
1454617_at	Arrdc3	BG072824	105171	Mm.34385.1	59	240.33	4.07	1.1	100000000	181.33
1449356_at	Asb5	NM_029569	76294	Mm.33171.1	17	35	2.06	1.28	4.08	18
1442095_at	Asxl3	BB528113	211961	Mm.103436.1	43	239.33	5.57	4.33	7.64	196.33
1449363_at	Atf3	BC019946	11910	Mm.2706.1	52.67	106	2.01	1.49	2.78	53.33
1418453_a_at	Atp1b1	NM_009721	11931	Mm.4550.1	82.33	210.33	2.55	0.78	100000000	128
1444874_at	Atp5g1	BG074583	11951	Mm.172076.1	101	234.33	2.32	1.71	3.54	133.33
1448211_at	Atp6v0e2	NM_133764	76252	Mm.30214.1	31.67	93.33	2.95	1.82	5	61.67
1423597_at	Atp8a1	BB303874	11980	Mm.33083.1	18.33	83.67	4.56	2.72	7.46	65.33
1425838_at	Atp9a	BC021814	11981	Mm.10288.2	70.67	191.67	2.71	1.53	7.24	121
1419922_s_at	Atrnl1	AW555641	226255	Mm.202133.1	114.67	243.33	2.12	1.6	3	128.67
1433935_at	AU020206	BI151331	101757	Mm.200422.1	92.67	211	2.28	1.89	2.82	118.33
1433434_at	AW551984	AV220682	244810	Mm.18421.1	32.33	136	4.21	3.46	5.25	103.67
1422702_at	Azin1	BE626090	54375	Mm.6775.1	102	205.33	2.01	1.45	2.79	103.33
1437558_at	B130021B11Rik	BM119919	320860	Mm.181518.1	7.67	206	26.87	11.78	100000000	198.33
1436240_at	B230214O09Rik	BM211445	319319	Mm.216255.1	43.67	152.67	3.5	1.96	5.24	109
1442354_at	B230325K18Rik	BB205414	319527	Mm.32145.1	51.33	223	4.34	3.37	5.42	171.67
1434394_at	B3bp /// LOC100044124	AV116077	100044124 /// 333789	Mm.33936.1	99	210.33	2.12	1.3	3.95	111.33
1450530_at	B3galt1	NM_020283	26877	Mm.57041.1	53	172.67	3.26	1.89	5.03	119.67
1420852_a_at	B3gnt2	AV306734	53625	Mm.21503.1	83	197.33	2.38	1.64	3.29	114.33
1459230_at	B430319G15Rik	BB525112	78575	Mm.209733.1	112.67	231.67	2.06	1.8	2.36	119
1435913_at	B4galnt4	AW909327	330671	Mm.28436.1	17	224	13.18	6.99	86.72	207
1425934_a_at	B4galt4	AF158746	56375	Mm.182377.2	85.67	230.67	2.69	2.17	3.35	145
1434993_at	B830045N13Rik	BM942851	215378	Mm.100160.1	0.33	78.67	236	19.15	100000000	78.33
1416673_at	Bace2	NM_019517	56175	Mm.28116.1	79	223	2.82	2.04	4.07	144
1423753_at	Bambi	AF153440	68010	Mm.31695.1	86.67	207	2.39	1.42	3.74	120.33
1427479_at	BB287469 /// EG266459 /// EG435337 /// EG544883 /// EG666806 /// EG666862 /// Eif1a /// LOC100039042 /// LOC100039052 /// LOC100039076 /// LOC100039100 /// LOC100039162 /// LOC100039226 /// LOC100042776 /// LOC100045274 /// LOC432715 /// LOC627881 /// LOC630607 /// LOC640794 /// LOC641136 /// LOC667395	AA413531	100039042 /// 100039052 /// 100039076 /// 100039100 /// 100039162 /// 100039226 /// 100042776 /// 100045274 /// 13664 /// 266459 /// 432715 /// 435337 /// 544881 /// 544883 /// 627881 /// 630607 /// 640794 /// 641136 /// 666806 /// 666862 /// 667395	Mm.143141.3	19.67	49	2.49	1.51	5.51	29.33
1417688_at	BC004044	NM_030565	80752	Mm.6419.1	111.67	235	2.1	1.72	2.61	123.33
1458295_at	BC038331	BE626145	408056	Mm.78325.1	85.67	194.67	2.27	1.87	2.76	109
1435375_at	BC052328	BM224662	223433	Mm.24851.1	75	250	3.33	2.88	3.95	175
1434202_a_at	BC055107	BF682848	268709	Mm.40773.1	4	66.33	16.58	3.48	100000000	62.33
1456838_at	BC072620	BE995608	237403	Mm.40213.1	38.33	205	5.35	3.95	7.05	166.67
1421818_at	Bcl6	U41465	12053	Mm.15811.1	56.33	179	3.18	1.76	8.45	122.67
1453011_at	Bdh2	AK007603	69772	Mm.45121.1	73.33	177.33	2.42	1.54	3.76	104
1448595_a_at	Bex1	NM_009052	19716	Mm.14768.1	28	58.67	2.1	0.99	3.79	30.67
1418025_at	Bhlhb2	NM_011498	20893	Mm.2436.1	84.67	182	2.15	1.61	2.91	97.33
1427434_at	Birc1f /// Naip7	AI451585	17952 /// 53880	Mm.218759.1	43	222.33	5.17	3.48	9.2	179.33
1424890_at	Bnc1	U88064	12173	Mm.6110.1	11.67	244.33	20.94	13.64	44.7	232.67
1419046_at	Brp16	NM_021555	59053	Mm.29577.1	104.33	214.33	2.05	1.67	2.49	110
1434404_at	C030011O14Rik	BB375245	215708	Mm.135018.1	80	207	2.59	2.04	3.2	127
1431023_at	C030046E11Rik	BG297856	226089	Mm.31500.1	113.33	233.67	2.06	1.69	2.57	120.33
1432205_a_at	C130038G02Rik	AK002529	77521	Mm.100354.3	12	35	2.92	1.75	7.94	23
1435179_at	C130071C03Rik	AV252614	320203	Mm.44345.1	59.67	224.33	3.76	3.03	4.83	164.67
1439707_at	C230034O21Rik	BB384528	319342	Mm.127488.1	104	231.67	2.23	1.9	2.63	127.67
1443951_at	C230076A16Rik	BB835379	320496	Mm.73623.2	88	217	2.47	1.78	3.26	129
1423954_at	C3	K02782	12266	Mm.19131.1	75	236	3.15	0.69	100000000	161
1431353_at	C330050A14Rik	AA276770	78704	Mm.32735.1	32	187.67	5.86	3.78	8.71	155.67
1441577_at	C530014P21Rik	BB419140	399604	Mm.209331.1	32.33	168.33	5.21	2.54	11.93	136
1455542_at	C630043F03Rik	BB226174	68285	Mm.37541.2	53	110.33	2.08	1.39	3.35	57.33
1435704_at	C920006O11Rik	BB552195	320295	Mm.32850.1	71.33	251.67	3.53	2.97	4.33	180.33
1422477_at	Cables1	AF328140	63955	Mm.40717.1	60.67	210.67	3.47	2.65	4.58	150
1423365_at	Cacna1g	AW494038	12291	Mm.29585.1	80.67	247	3.06	2.4	4.15	166.33
1428928_at	Cacnb4	AK014145	12298	Mm.40240.1	76.33	189.67	2.48	2.03	3.03	113.33
1435145_at	Cadm2	BB333386	239857	Mm.129786.1	54	163	3.02	1.89	6.04	109
1431539_at	Caps2 /// Samsn1	AK015008	353025 /// 67742	Mm.131406.4	77.33	190.67	2.47	1.74	3.26	113.33
1460256_at	Car3	NM_007606	12350	Mm.300.1	5	10.33	2.07	0	100000000	5.33
1427013_at	Car9	AJ245857	230099	Mm.45576.1	76	218	2.87	2.07	3.92	142
1433779_at	Casc4	AV311104	319996	Mm.31922.1	90.33	239.33	2.65	2.08	3.55	149
1426062_a_at	Casp7	U67321	12369	Mm.35687.2	80	217	2.71	2.16	3.41	137
1437385_at	Ccbe1	AV264768	320924	Mm.116781.1	33.67	149.67	4.45	2.96	8.47	116
1452414_s_at	Ccdc86	BB051286	108673	Mm.24770.1	106	220.33	2.08	1.57	2.67	114.33
1435998_at	Ccnb1ip1	BG066504	239083	Mm.5829.1	69.33	215.67	3.11	2.32	4.35	146.33
1448788_at	Cd200	AF004023	17470	Mm.8649.1	10.33	220	21.29	11.41	125.56	209.67
1416034_at	Cd24a	NM_009846	12484	Mm.6417.1	15.67	227	14.49	4.87	100000000	211.33
1450883_a_at	Cd36	BB534670	12491	Mm.18628.1	0	1	0	0	0	1
1460242_at	Cd55	NM_010016	13136	Mm.20236.1	7.33	219.67	29.95	14.37	100000000	212.33
1425092_at	Cdh10	AF183946	320873	Mm.40247.1	26.33	96.67	3.67	2.54	6.23	70.33
1456937_at	Cdh26	BB748621	381409	Mm.141313.1	25.67	95.33	3.71	2.18	9.19	69.67
1449229_a_at	Cdkl2	NM_016912	53886	Mm.18133.1	84.67	185.33	2.19	1.74	2.88	100.67
1434957_at	Cdon	AW557006	57810	Mm.80509.1	94.33	189.33	2.01	1.36	3.22	95
1418070_at	Cdyl	AF081260	12593	Mm.29002.1	93.67	198.33	2.12	1.55	2.78	104.67
1452291_at	Centd1	AV375176	212285	Mm.29616.1	27.33	173	6.33	3.85	15.05	145.67
1435370_a_at	Ces3	AI315015	104158	Mm.120807.2	0	11	0	0	0	11
1423153_x_at	Cfh /// LOC100048018	AI987976	100048018 /// 12628	Mm.8655.1	14.67	72.67	4.95	2.78	12.34	58
1449317_at	Cflar /// LOC100040853	NM_009805	100040853 /// 12633	Mm.1993.1	77.33	214.33	2.77	2.1	3.94	137
1451537_at	Chi3l1	BC005611	12654	Mm.4376.1	41	219.33	5.35	3.27	11.12	178.33
1451440_at	Chodl	AF311699	246048	Mm.77895.1	70	169.33	2.42	1.35	3.77	99.33
1422758_at	Chst2	NM_018763	54371	Mm.12968.1	94.67	221.67	2.34	1.92	2.81	127
1416332_at	Cirbp	NM_007705	12696	Mm.17898.1	100.33	202.33	2.02	0.99	4.73	102
1417852_x_at	Clca1	AF047838	12722	Mm.136780.1	4.33	16	3.69	0.78	100000000	11.67
1437932_a_at	Cldn1	AV227581	12737	Mm.33669.2	20.33	232	11.41	7.17	26.64	211.67
1417524_at	Cnih2 /// LOC100044812	NM_009920	100044812 /// 12794	Mm.3123.1	54	192.67	3.57	2.24	5.1	138.67
1418237_s_at	Col18a1	NM_009929	12822	Mm.196000.1	44.33	173.33	3.91	2.72	6.09	129
1427320_at	Copg2as2	BB316578	54158	Mm.22891.2	8	212.33	26.54	9.71	100000000	204.33
1417495_x_at	Cp	BB332449	12870	Mm.13787.1	111.67	238.33	2.13	1.47	3.46	126.67
1440617_at	Cpa6	BB072673	329093	Mm.183897.1	27.67	105.33	3.81	2.04	17.45	77.67
1417960_at	Cpeb1	NM_007755	12877	Mm.22062.1	47.67	208	4.36	3.26	5.86	160.33
1460409_at	Cpt1a	AI987925	12894	Mm.18522.1	60.67	211	3.48	2	9.82	150.33
1451191_at	Crabp2	BC018397	12904	Mm.4757.1	59.33	182.67	3.08	1.36	6.8	123.33
1425555_at	Crkrs	BG070845	69131	Mm.31439.1	69.67	161	2.31	1.06	4.6	91.33
1433733_a_at	Cry1	BG069864	12952	Mm.26237.2	114.67	231.67	2.02	1.67	2.47	117
1438572_at	Csmd3	AV327842	239420	Mm.44378.1	4.33	217.67	50.23	9.75	100000000	213.33
1420340_at	Cspp1	NM_026493	211660	Mm.45963.1	106.33	222	2.09	1.5	3.12	115.67
1435792_at	Csprs /// EG665317 /// EG665338 /// LOC100040158 /// LOC100040213	BB148221	100040158 /// 100040213 /// 114564 /// 665317 /// 665338	Mm.99965.2	1.33	13.33	10	0	100000000	12
1422592_at	Ctnnd2 /// LOC100045979	NM_008729	100045979 /// 18163	Mm.6680.1	64	217	3.39	2.78	4.14	153
1416382_at	Ctsc	NM_009982	13032	Mm.684.1	2.67	32	12	2.51	100000000	29.33
1423895_a_at	Cugbp2	BB644164	14007	Mm.27880.2	78.33	239.33	3.06	2.23	4.71	161
1415803_at	Cx3cl1	AF010586	20312	Mm.3205.1	83	176	2.12	1.39	3.03	93
1427321_s_at	Cxadr	AK004908	13052	Mm.8702.2	40.33	176.67	4.38	2.53	7.19	136.33
1437351_at	Cxxc4	BM114956	319478	Mm.39384.1	20.33	172	8.46	5.78	15.09	151.67
1428347_at	Cyfip2	AK005148	76884	Mm.28206.1	3.33	10.67	3.2	1.2	100000000	7.33
1460011_at	Cyp26b1	AW049789	232174	Mm.49236.1	54	160	2.96	1.48	15.53	106
1419040_at	Cyp2d22	BF683039	56448	Mm.157435.1	38.33	204.33	5.33	4.25	7.02	166
1448792_a_at	Cyp2f2	NM_007817	13107	Mm.4515.1	1	22.67	22.67	0	100000000	21.67
1456793_at	Cytl1	AV264055	231162	Mm.76407.1	5	180.67	36.13	10.06	100000000	175.67
1459475_at	D10Ertd761e	BG069580	52706	Mm.155229.1	77.33	179.67	2.32	1.39	3.78	102.33
1456795_at	D330027G24Rik	BB449568	399584	Mm.33554.1	115	235	2.04	1.75	2.39	120
1434301_at	D330050I23Rik	BE303700	399603	Mm.22755.1	10.33	225	21.77	13.32	51.81	214.67
1434631_at	D3Ertd751e	AU040849	73852	Mm.29006.2	102.67	205.33	2	1.77	2.28	102.67
1430590_at	D3Ertd751e /// LOC671322 /// LOC674811	BG228878	671322 /// 674811 /// 73852	Mm.135688.1	83.67	182	2.18	1.47	3.09	98.33
1435366_at	D430042O09Rik	BB486367	233865	Mm.27029.1	114.33	233.33	2.04	1.79	2.31	119
1435590_at	D430047L21Rik	AV325177	319896	Mm.44447.1	102.67	208.67	2.03	1.5	2.83	106
1447462_at	D7Wsu130e	AI480533	28017	Mm.3635.1	98.67	230	2.33	1.93	2.86	131.33
1442434_at	D8Ertd82e	BM195829	244418	Mm.74659.1	90.67	232	2.56	1.99	3.35	141.33
1435730_at	D930026N18Rik	BM118190	619317	Mm.41628.1	90	226	2.51	2.02	3.19	136
1455717_s_at	Daam2	BM206030	76441	Mm.40141.1	84	196.33	2.34	1.86	2.9	112.33
1426915_at	Dapk1	BC021490	69635	Mm.24103.1	22	117.33	5.33	3.11	13.35	95.33
1454659_at	Dctd	BG069699	320685	Mm.121549.2	103.33	212.33	2.05	1.77	2.43	109
1425986_a_at	Dcun1d1	AF198092	114893	Mm.30127.1	93	186.67	2.01	1.31	2.82	93.67
1422677_at	Dgat2	AK002443	67800	Mm.180189.1	22.67	50.67	2.24	1.14	6.5	28
1424397_at	Dhx36	C76277	72162	Mm.34158.1	111.33	226.33	2.03	1.59	2.67	115
1418937_at	Dio2	AF177196	13371	Mm.21389.1	3.33	16	4.8	0.17	100000000	12.67
1450206_at	Dlc1	NM_015802	50768	Mm.103700.1	76.67	177.67	2.32	1.49	3.27	101
1420595_at	Dlx4	NM_007867	13394	Mm.5165.1	85.67	204.33	2.39	1.55	3.29	118.67
1417307_at	Dmd	NM_007868	13405	Mm.742.1	45.67	223	4.88	3.68	6.88	177.33
1455610_at	Dmn	BB457010	233335	Mm.41090.1	92.67	242	2.61	2.07	3.44	149.33
1426005_at	Dmp1	U65020	13406	Mm.8011.1	5.67	145	25.59	11.75	100000000	139.33
1438466_at	Dnahc7b	AI647999	227058	Mm.72845.1	44.33	247.33	5.58	4.81	6.63	203
1435343_at	Dock10	BF715043	210293	Mm.27147.1	63.33	144.67	2.28	1.65	3.14	81.33
1438370_x_at	Dos	BB357126	216164	Mm.29947.5	96	233.67	2.43	2.04	2.96	137.67
1427946_s_at	Dpyd	BC028831	99586	Mm.27907.1	1.33	82.33	61.75	6.81	100000000	81
1436545_at	Dtx4	AV017487	207521	Mm.34470.1	91	249	2.74	1.81	5.03	158
1434472_at	Dusp3	AV287497	72349	Mm.10141.2	101	213.33	2.11	1.41	3.36	112.33
1415834_at	Dusp6	NM_026268	67603	Mm.1791.1	65.33	177	2.71	1.77	5.03	111.67
1443589_at	DXErtd242e	C79245	52175	Mm.34942.1	45	161.33	3.59	1.61	8.92	116.33
1416361_a_at	Dync1i1	NM_010063	13426	Mm.20893.1	38	203.67	5.36	3.46	9.95	165.67
1443977_at	E130014H10Rik	BB538930	319608	Mm.102334.1	68	160.33	2.36	1.06	4.53	92.33
1438781_at	E130014J05Rik	AU067701	214133	Mm.38577.1	108.67	218.33	2.01	1.44	3.02	109.67
1436852_at	E130308A19Rik	BI794748	230259	Mm.133402.1	64	177.67	2.78	2.06	3.68	113.67
1439571_at	E230008J23Rik	BB820889	319683	Mm.120516.1	84.67	177	2.09	1.56	3	92.33
1439284_at	E230025E14Rik	AW537770	320932	Mm.147530.1	80.67	193	2.39	1.76	3.35	112.33
1448835_at	E2f6	NM_033270	50496	Mm.197442.1	70	232.33	3.32	1.69	19	162.33
1418494_at	Ebf2	U71189	13592	Mm.179.1	27	107	3.96	2.97	5.42	80
1440096_at	Ecm2	BB005258	407800	Mm.106335.1	92	222	2.41	1.76	3.64	130
1425622_at	Edil3	AF031524	13612	Mm.41716.1	46	193.67	4.21	2.92	5.86	147.67
1417521_at	Efna2	NM_007909	13637	Mm.1478.1	17	57	3.35	0.17	14.26	40
1436866_at	Efna5	BQ173967	13640	Mm.40623.1	29.33	248.67	8.48	4.15	100000000	219.33
1439654_at	EG319225	AV336439	319225	Mm.181485.1	85	221.67	2.61	1.99	3.57	136.67
1422617_at	EG546272 /// EG664861 /// EG664877 /// EG664890 /// EG664906 /// EG664923 /// EG664944 /// EG664989 /// LOC100038968 /// LOC100039003 /// LOC100039120 /// LOC100039194 /// LOC100039522 /// LOC100039573 /// LOC100040417 /// LOC100042087 /// LOC100042122 /// LOC619914 /// LOC664810 /// LOC664844 /// LOC664951 /// RP23-110D11.1 /// RP23-18I13.1 /// RP23-191A10.1 /// RP23-3D2.1 /// RP23-418H15.1 /// …	NM_009529	100038968 /// 100039003 /// 100039065 /// 100039120 /// 100039194 /// 100039324 /// 100039377 /// 100039522 /// 100039550 /// 100039573 /// 100039585 /// 100040417 /// 100042087 /// 100042109 /// 100042122 /// 100043216 /// 382277 /// 546272 /// 619914 /// 619991 /// 664810 /// 664844 /// 664861 /// 664877 /// 664890 /// 664906 /// 664923 /// 664944 /// 664951 /// 664989	Mm.14300.1	25.33	79	3.12	1.37	6.06	53.67
1457365_at	EG628262	BB491094	628262	Mm.209527.1	101.67	209.33	2.06	1.58	2.71	107.67
1429993_s_at	EG664804 /// LOC100039045 /// LOC100046568 /// Speer4b	AK006975	100039045 /// 100046568 /// 664804 /// 73526	Mm.116936.1	0.67	1.33	2	0	100000000	0.67
1422140_at	EG665378 /// LOC100040213 /// LOC100041903	NM_033616	100040213 /// 100041903 /// 665378	Mm.207045.1	5	20.33	4.07	0.21	100000000	15.33
1428301_at	EG666684 /// EG666772 /// ENSMUSG00000057445 /// ENSMUSG00000063277 /// ENSMUSG00000068790 /// ENSMUSG00000071613 /// ENSMUSG00000072735 /// LOC100036568 /// LOC100038847 /// LOC100039441 /// LOC100040671 /// LOC100040779 /// LOC100040859 /// LOC100041012 /// LOC100041195 /// LOC100041262 /// LOC100041283 /// LOC100041306 /// LOC100041374 /// LOC100041401 /// LOC100041470 /// LOC100041501 /// LOC…	BM195235	100036568 /// 100038847 /// 100039441 /// 100040671 /// 100040697 /// 100040779 /// 100040859 /// 100041012 /// 100041151 /// 100041195 /// 100041262 /// 100041283 /// 100041306 /// 100041374 /// 100041401 /// 100041470 /// 100041501 /// 100041515 /// 100041545 /// 100041678 /// 100041721 /// 100041735 /// 100041747 /// 100041758 /// 100041874 /// 100041958 /// 100042024 /// 100042043 /// 1000421…	Mm.204.1	114.33	246	2.15	1.79	2.69	131.67
1424932_at	Egfr	U03425	13649	Mm.8534.2	89.67	232.67	2.59	1.77	4.36	143
1417065_at	Egr1	NM_007913	13653	Mm.181959.1	59	240.33	4.07	3.2	5.55	181.33
1427683_at	Egr2	X06746	13654	Mm.1353.2	51	234.67	4.6	3.73	5.86	183.67
1424306_at	Elovl4	BB829575	83603	Mm.83949.1	86	219.33	2.55	2.22	2.99	133.33
1417403_at	Elovl6	NM_130450	170439	Mm.26171.1	100.33	246	2.45	2.03	3.03	145.67
1424097_at	Elovl7	BC005602	74559	Mm.41397.1	48.33	237	4.9	3.11	10.83	188.67
1448649_at	Enpep	NM_007934	13809	Mm.1193.1	51.33	233.67	4.55	3.4	6.74	182.33
1425702_a_at	Enpp5	BC011294	83965	Mm.30145.2	33.67	212.33	6.31	4.24	10.08	178.67
1441135_at	ENSMUSG00000053218	BB165387	100038519	Mm.131890.1	95.33	196	2.06	1.5	2.71	100.67
1442574_at	ENSMUSG00000074911	AV145238	100038392	Mm.133309.1	97.33	218	2.24	1.68	3.09	120.67
1434049_at	Entpd3	BB547934	215446	Mm.76648.1	49.67	241	4.85	3.67	7.01	191.33
1429410_at	Eny2	AI595744	223527	Mm.203936.2	111	250.33	2.26	1.82	2.93	139.33
1425574_at	Epha3	M68513	13837	Mm.1977.1	2	192	96	37.25	100000000	190
1427528_a_at	Epha7	X79084	13841	Mm.4806.3	20.67	166.67	8.06	3.4	50.06	146
1427225_at	Epn2	AF057286	13855	Mm.139695.1	80	165	2.06	1.53	2.89	85
1422823_at	Eps8 /// LOC632638	NM_007945	13860 /// 632638	Mm.2012.1	37	147	3.97	1.5	100000000	110
1433702_at	Ermp1	BI663634	226090	Mm.27216.1	28.33	96.33	3.4	0	100000000	68
1416129_at	Errfi1	NM_133753	74155	Mm.21679.1	60.33	134	2.22	0.22	100000000	73.67
1416268_at	Ets2	BC005486	23872	Mm.22365.1	85	236.33	2.78	1.97	4.39	151.33
1422607_at	Etv1	NM_007960	14009	Mm.4866.1	20.67	85.33	4.13	0	100000000	64.67
1450850_at	Ezr /// LOC100044177	BM119387	100044177 /// 22350	Mm.4551.1	6	62	10.33	3.76	100000000	56
1421969_a_at	Faah	U82536	14073	Mm.2915.1	61	205.33	3.37	2.47	4.64	144.33
1417552_at	Fap	NM_007986	14089	Mm.41816.1	13	40.33	3.1	1.74	10.07	27.33
1425979_a_at	Fbf1	AF241249	217335	Mm.35241.1	80.67	208.67	2.59	2	3.29	128
1427004_at	Fbxo2	BB311718	230904	Mm.23290.1	61.67	176.67	2.86	1.4	4.56	115
1455337_at	Fgd4	BQ175875	224014	Mm.32846.1	27.33	194.67	7.12	4.72	13.9	167.33
1435747_at	Fgf14	AV141013	14169	Mm.32472.3	20.67	142.67	6.9	2.23	15.23	122
1453006_at	Fgfbp3	AI506568	72514	Mm.41674.1	77.33	191	2.47	1.79	3.24	113.67
1420847_a_at	Fgfr2	NM_010207	14183	Mm.16340.1	95.67	196.67	2.06	1.34	3.05	101
1435482_at	Fibcd1	BB318003	98970	Mm.32080.1	58.33	222.67	3.82	3.07	4.8	164.33
1450268_at	Fign	NM_021716	60344	Mm.143822.1	102	217.67	2.13	1.75	2.7	115.67
1417429_at	Fmo1	BC011229	14261	Mm.976.1	44	94.33	2.14	0.43	100000000	50.33
1449525_at	Fmo3	NM_008030	14262	Mm.2900.1	3.33	13	3.9	0	100000000	9.67
1423100_at	Fos	AV026617	14281	Mm.5043.1	45.33	117.67	2.6	1.87	3.66	72.33
1417487_at	Fosl1	U34245	14283	Mm.6215.1	10.33	38.67	3.74	0	100000000	28.33
1418496_at	Foxa1 /// LOC100047556	NM_008259	100047556 /// 15375	Mm.4578.1	6.33	138.33	21.84	8.77	100000000	132
1442315_at	Foxd2	AI426778	17301	Mm.25206.1	99.67	222	2.23	1.73	2.92	122.33
1434414_at	Foxred2	BM227994	239554	Mm.10029.1	98.67	232	2.35	1.76	3.33	133.33
1449814_at	Frat1	NM_008043	14296	Mm.4573.1	89.33	196.67	2.2	1.52	2.99	107.33
1421362_a_at	Frk	NM_010237	14302	Mm.4953.1	68	189.67	2.79	1.91	3.84	121.67
1416658_at	Frzb	U91905	20378	Mm.3246.1	1.67	81.33	48.8	5.32	100000000	79.67
1451026_at	Ftsj3	BB701991	56095	Mm.29795.1	108	227.33	2.1	1.58	2.95	119.33
1435308_at	Fut9	AU067636	14348	Mm.19313.1	78	223	2.86	1.93	5.04	145
1422985_at	Fzd1	NM_021457	14362	Mm.45050.1	50.33	182.33	3.62	2.21	5.54	132
1417301_at	Fzd6	NM_008056	14368	Mm.4769.1	110.33	241.33	2.19	1.66	3.1	131
1440342_at	G530011O06Rik	BB276544	654820	Mm.71877.1	35.33	96.33	2.73	1.5	6.82	61
1419428_a_at	Gaa	NM_008064	14387	Mm.4793.1	98	200	2.04	1.47	2.71	102
1436957_at	Gabra3	AW557545	14396	Mm.102286.1	12.33	26.33	2.14	1.11	6.55	14
1439899_at	Galnt13	BE995677	271786	Mm.126681.1	76.33	192	2.52	2.13	2.94	115.67
1451800_at	Gcc2	BC027339	70297	Mm.219624.1	83.67	168.33	2.01	1.03	4.09	84.67
1424296_at	Gclc	BC019374	14629	Mm.4368.1	38.67	94	2.43	0.71	100000000	55.33
1435748_at	Gda	AW911807	14544	Mm.157113.2	9.33	30.67	3.29	0	100000000	21.33
1423328_at	Gdap1	AU017649	14545	Mm.18218.1	44.67	228.67	5.12	3.95	7.01	184
1424076_at	Gdpd1	AK016023	66569	Mm.7775.1	64.33	150.67	2.34	1.85	3.1	86.33
1439015_at	Gfra1	AV221299	14585	Mm.203929.1	20	217.67	10.88	5.33	468.52	197.67
1417962_s_at	Ghr	NM_010284	14600	Mm.3986.1	100	216	2.16	1.06	8.55	116
1415800_at	Gja1	M63801	14609	Mm.4504.1	27.33	140.67	5.15	0.23	100000000	113.33
1440540_at	Gle1 /// LOC383774	AV228343	383774 /// 74412	Mm.59600.1	112.33	227.67	2.03	1.66	2.54	115.33
1444302_at	Glt8d4 /// LOC100048436	AV278332	100048436 /// 232313	Mm.61160.1	72.33	228	3.15	2.42	4.25	155.67
1417069_a_at	Gmfb	BG228815	63985	Mm.87312.1	71	151.67	2.14	0.89	3.69	80.67
1427510_at	Gnai1	U38501	14677	Mm.28859.1	33.67	163	4.84	3.06	8.84	129.33
1450115_at	Gnaq	NM_008139	14682	Mm.4446.1	75.67	169.67	2.24	1.27	3.31	94
1423091_a_at	Gpm6b	AK016567	14758	Mm.41791.1	37.33	235.33	6.3	1.72	100000000	198
1454685_at	Gpr146	BQ177047	80290	Mm.206658.1	69	150.67	2.18	1.77	2.76	81.67
1424895_at	Gpsm2	BC021308	76123	Mm.220948.1	60.33	246	4.08	2.28	14.63	185.67
1425891_a_at	Grtp1	AF329833	66790	Mm.34901.2	36.33	146.67	4.04	2.6	6.48	110.33
1425627_x_at	Gstm1 /// LOC100043965 /// LOC433943 /// LOC436518 /// LOC674086	J03952	100043965 /// 14862 /// 433943 /// 436518 /// 674086	Mm.2011.2	46	94.33	2.05	0.53	100000000	48.33
1421061_at	Guca1a	NM_008189	14913	Mm.16224.1	26.33	75.33	2.86	0.98	5.23	49
1437184_at	Guf1	BI789973	231279	Mm.21105.1	75.67	194.67	2.57	1.78	3.52	119
1432092_a_at	Gulp1	AK017798	70676	Mm.133132.2	61.33	191	3.11	1.59	9.03	129.67
1424948_x_at	H2-D1 /// H2-K1 /// LOC100044874	L23495	100044874 /// 14964 /// 14972	Mm.16771.1	62.67	159	2.54	1.77	3.68	96.33
1418638_at	H2-DMb1	NM_010387	14999	Mm.3322.1	49.67	205.67	4.14	2.64	6.15	156
1435650_at	Hapln4	BB082407	330790	Mm.152048.1	98.33	232.33	2.36	1.96	2.88	134
1424443_at	Hdgfrp3 /// Tm6sf1	AV378394	107769 /// 29877	Mm.200913.1	18.33	41	2.24	0.54	5.42	22.67
1448696_at	Heph	NM_010417	15203	Mm.27494.1	3.33	166.67	50	9.04	100000000	163.33
1431202_at	Herc3	AK017531	73998	Mm.33788.1	87	217	2.49	1.67	4.16	130
1422645_at	Hfe	AJ306425	15216	Mm.2681.1	79.67	212	2.66	2.13	3.31	132.33
1416481_s_at	Higd1a	NM_019814	56295	Mm.7381.1	89.33	206.67	2.31	1.4	3.88	117.33
1422018_at	Hivep2	NM_010437	15273	Mm.42157.1	56.33	209	3.71	2.73	5.12	152.67
1434735_at	Hlf	BB744589	217082	Mm.45146.2	20.33	188.67	9.28	5.09	39.89	168.33
1423858_a_at	Hmgcs2	BC014714	15360	Mm.10633.1	7.33	55	7.5	2.56	100000000	47.67
1448239_at	Hmox1	NM_010442	15368	Mm.17980.1	66	150.67	2.28	1.33	4.43	84.67
1423566_a_at	Hsp110	BI499717	15505	Mm.34828.1	95.33	222.33	2.33	1.82	3.02	127
1416749_at	Htra1	NM_019564	56213	Mm.30156.1	39.33	250.33	6.36	3.57	25.97	211
1421216_a_at	Ids	NM_010498	15931	Mm.7973.1	87	190.33	2.19	1.37	3.58	103.33
1449025_at	Ifit3	NM_010501	15959	Mm.951.1	26	71	2.73	0	100000000	45
1437401_at	Igf1	BG075165	16000	Mm.2770.4	15.67	236.67	15.11	3.63	100000000	221
1448152_at	Igf2	NM_010514	16002	Mm.3862.1	46.67	145.67	3.12	1.57	6.11	99
1423062_at	Igfbp3	AV175389	16009	Mm.29254.1	5.67	45	7.94	2.24	100000000	39.33
1421992_a_at	Igfbp4	NM_010517	16010	Mm.22248.1	26.67	188	7.05	2.83	100000000	161.33
1452114_s_at	Igfbp5	BF225802	16011	Mm.218877.2	6.33	229.67	36.26	8.7	100000000	223.33
1417933_at	Igfbp6	NM_008344	16012	Mm.21373.1	44	91.67	2.08	1.45	2.78	47.67
1457342_at	Ikzf4	BM114149	22781	Mm.80620.1	87	193.33	2.22	1.59	2.89	106.33
1417932_at	Il18	NM_008360	16173	Mm.1410.1	96.33	206.67	2.15	1.36	3.11	110.33
1422317_a_at	Il1rl1	NM_010743	17082	Mm.35692.1	38	236.33	6.22	4.11	12.08	198.33
1416200_at	Il33	NM_133775	77125	Mm.182359.1	23.33	221.33	9.49	6.64	15.65	198
1418665_at	Impa2	NM_053261	114663	Mm.34079.1	55	179	3.25	1.7	5.93	124
1415911_at	Impact	NM_008378	16210	Mm.8154.1	110	226.33	2.06	1.06	6.22	116.33
1418983_at	Inadl	AV287690	12695	Mm.29127.1	83.67	236	2.82	2.36	3.42	152.33
1418697_at	Inmt	NM_009349	21743	Mm.299.1	0	19	0	0	0	19
1417758_at	Itga2b	NM_010575	16399	Mm.26646.1	102	212.67	2.08	1.39	3.06	110.67
1417279_at	Itpr1	NM_010585	16438	Mm.2726.1	43.67	162.33	3.72	2.39	6.17	118.67
1435465_at	Kbtbd11	AW049906	74901	Mm.46675.1	58.33	229	3.93	3.28	4.77	170.67
1455258_at	Kcnc2	BQ174236	268345	Mm.39109.1	63	126	2	1.33	3.04	63
1422293_a_at	Kctd1	NM_134112	106931	Mm.37975.1	104.67	212.33	2.03	1.53	2.7	107.67
1434881_s_at	Kctd12	BM220945	239217	Mm.24647.1	53	248.33	4.69	1.76	100000000	195.33
1422117_s_at	Khdrbs2	NM_133235	170771	Mm.218962.1	88.33	241.67	2.74	2.34	3.25	153.33
1449062_at	Khk	BC013464	16548	Mm.22451.1	78.67	165.33	2.1	1.22	3.01	86.67
1436056_at	Kif13b	BB767898	16554	Mm.23611.1	107.67	223.67	2.08	1.44	3.26	116
1450738_at	Kif21a	NM_016705	16564	Mm.41379.1	75	152.67	2.04	1.27	3.33	77.67
1416029_at	Klf10	NM_013692	21847	Mm.4292.1	50.33	158	3.14	2.06	6	107.67
1437241_at	Klf11	BB137387	194655	Mm.9616.1	86.67	206.33	2.38	1.93	3.03	119.67
1416242_at	Klhl13	NM_026167	67455	Mm.26546.1	45.67	159.33	3.49	2.53	5.11	113.67
1451793_at	Klhl24	BC021407	75785	Mm.25227.1	51.67	133.33	2.58	1.32	4.43	81.67
1445550_at	Klhl32	BB252788	212390	Mm.125002.1	93.33	213.67	2.29	1.63	3.51	120.33
1449150_at	Krba1	NM_133922	77827	Mm.31367.1	88.33	191	2.16	1.86	2.53	102.67
1417057_a_at	Lamp3 /// LOC100043444 /// LOC100044418 /// LOC100045251 /// LOC100046743 /// Ppid	BC011499	100043444 /// 100044418 /// 100045251 /// 100046743 /// 239739 /// 67738	Mm.30242.1	111.67	236	2.11	1.55	3.07	124.33
1437268_at	Lancl3	BB811311	236285	Mm.132357.1	10.33	58.33	5.65	2.84	45.88	48
1416148_at	Laptm4b	BC019120	114128	Mm.197518.1	66	204	3.09	1.28	100000000	138
1421101_a_at	Ldb2	NM_010698	16826	Mm.25785.1	65	154.33	2.37	2.14	2.65	89.33
1460258_at	Lect1	NM_010701	16840	Mm.46561.1	11.33	190.33	16.79	9.35	28.64	179
1422309_a_at	Lenep	NM_020517	57275	Mm.26107.1	83	165.67	2	1.55	2.54	82.67
1436178_at	Leprel1	AW553532	210530	Mm.38028.1	44.33	187	4.22	3.28	5.81	142.67
1451336_at	Lgals4	BC021632	16855	Mm.17911.1	23.67	144.33	6.1	4.13	9.94	120.67
1422071_at	Lgals6	AF026794	16857	Mm.210336.1	29.33	207.67	7.08	4.48	15.92	178.33
1434129_s_at	Lhfpl2	BG917242	218454	Mm.205393.1	9.67	113.33	11.72	1.05	100000000	103.67
1429905_at	Lhx9	BB041180	16876	Mm.116912.1	22	62.67	2.85	1.7	7.58	40.67
1455715_at	LOC100038746	BB125596	100038746	Mm.6642.2	51.67	161.67	3.13	2.05	5.45	110
1435660_at	LOC100039021 /// LOC100041081 /// LOC100041801 /// LOC546061 /// LOC624083 /// LOC664787	BB548008	100039021 /// 100041081 /// 100041801 /// 546061 /// 624083 /// 664787	Mm.197519.2	37.67	97.33	2.58	1.82	4.11	59.67
1427346_at	LOC100039031 /// LOC100039067 /// LOC100039545 /// LOC100039934 /// Luzp4 /// Ott /// OTTMUSG00000018964 /// OTTMUSG00000019138 /// OTTMUSG00000019145 /// RP23-14I19.1 /// RP23-291C10.1 /// RP23-452F17.1	X96606	100034729 /// 100039031 /// 100039067 /// 100039545 /// 100039890 /// 100039934 /// 18422 /// 382243 /// 434863 /// 434864 /// 434865 /// 666184	Mm.3782.1	13.33	104	7.8	4.61	24.25	90.67
1420417_at	LOC100039963 /// LOC100044161 /// LOC100045956 /// Sema3a	NM_009152	100039963 /// 100044161 /// 100045956 /// 20346	Mm.5020.1	64.67	172.33	2.66	1.58	3.79	107.67
1431220_at	LOC100040353 /// LOC100046169	AI119761	100040353 /// 100046169	Mm.38064.1	84.67	196.67	2.32	1.31	3.71	112
1445074_at	LOC100040769	BB519491	100040769	Mm.108726.1	54.33	173.33	3.19	1.89	6.2	119
1450859_s_at	LOC100041484 /// LOC100044056 /// LOC100046623 /// Ube2d3	AK009276	100041484 /// 100044056 /// 100046623 /// 66105	Mm.24529.1	116	234.67	2.02	1.58	2.71	118.67
1438519_at	LOC100042938	BM124262	100042938	Mm.63354.1	61.33	125.67	2.05	1.59	2.83	64.33
1438237_at	LOC100043034 /// LOC100048814 /// OTTMUSG00000010694 /// OTTMUSG00000011070 /// Rex2	BM198106	100041379 /// 100043034 /// 100048814 /// 19715 /// 667666	Mm.21900.1	30.33	109.67	3.62	2.67	5.46	79.33
1429560_at	LOC100043468 /// Zfp422-rs1	BM227942	100043468 /// 77652	Mm.18810.3	67.33	209	3.1	2.02	5.39	141.67
1430560_at	LOC100043673 /// LOC100046406 /// Ppp1r10	BM942729	100043673 /// 100046406 /// 52040	Mm.75983.1	85.67	180	2.1	1.24	3.34	94.33
1453148_at	LOC100044160 /// Sema3d	BB499147	100044160 /// 108151	Mm.89313.1	55.33	190.33	3.44	2.41	4.64	135
1420416_at	LOC100044161 /// Sema3a	NM_009152	100044161 /// 20346	Mm.5020.1	110.33	233	2.11	1.65	2.86	122.67
1425906_a_at	LOC100044162 /// Sema3e	AF034744	100044162 /// 20349	Mm.3730.2	19.33	69.33	3.59	2.28	5.55	50
1417580_s_at	LOC100044204 /// Selenbp1	NM_019414	100044204 /// 20341	Mm.196558.1	47.67	175	3.67	2.29	6.93	127.33
1449318_at	LOC100045019 /// Tubg2	NM_134028	100045019 /// 103768	Mm.200079.1	97.33	228	2.34	1.85	2.98	130.67
1427375_at	LOC100045440 /// Rg9mtd2	BB198308	100045440 /// 108943	Mm.50596.1	90.33	190.33	2.11	1.47	2.81	100
1418445_at	LOC100045628 /// Slc16a2	AW105741	100045628 /// 20502	Mm.5045.1	46.33	182.67	3.94	2.81	6.35	136.33
1415874_at	LOC100046643 /// Spry1	NM_011896	100046643 /// 24063	Mm.86483.1	22.67	159.33	7.03	2.85	100000000	136.67
1433694_at	LOC100047223 /// Pde3b	AV270888	100047223 /// 18576	Mm.39980.1	23.33	156.33	6.7	2.62	100000000	133
1437473_at	LOC100047419 /// Maf	AV284857	100047419 /// 17132	Mm.18453.1	29.33	219	7.47	5.3	11.61	189.67
1444663_at	LOC100047469	BB546415	100047469	Mm.211202.1	87.33	204.33	2.34	1.47	3.53	117
1460576_at	LOC100047539	AV248277	100047539	Mm.220987.1	36.33	88.67	2.44	1.73	3.73	52.33
1423489_at	LOC100047565 /// Mmd	BC021914	100047565 /// 67468	Mm.38791.1	75.33	155.33	2.06	0.28	100000000	80
1435452_at	LOC100047579 /// Tmem20	BM121082	100047579 /// 240660	Mm.123755.1	38.33	98	2.56	1.91	3.61	59.67
1426258_at	LOC100047936 /// Sorl1	BI648081	100047936 /// 20660	Mm.5396.1	42.67	210.67	4.94	3.66	7.25	168
1434111_at	LOC100048050 /// Lphn2	BG966339	100048050 /// 99633	Mm.30658.1	100.33	217.67	2.17	1.06	9.13	117.33
1453961_a_at	LOC100048387 /// Mospd3	AV290465	100048387 /// 68929	Mm.41355.2	74	161.67	2.18	1.13	3.34	87.67
1439263_at	LOC14210	BB388301	14210	Mm.3421.2	57	114.67	2.01	1.19	3.01	57.67
1435470_at	LOC547150	BI736050	547150	Mm.102063.1	107.67	231.67	2.15	1.72	2.71	124
1435608_at	LOC631806 /// Znrf3	BM898705	407821 /// 631806	Mm.37933.1	91	251.33	2.76	2.38	3.27	160.33
1437566_at	LOC633966	BI666155	633966	Mm.90760.2	94	240.33	2.56	2.02	3.41	146.33
1417278_a_at	LOC634379 /// Nkd1	NM_027280	634379 /// 93960	Mm.30219.1	40.67	197.33	4.85	3.29	7.32	156.67
1439830_at	LOC675366	AV377656	675366	Mm.89450.1	55	115.33	2.1	1.77	2.51	60.33
1421340_at	LOC675366 /// Map3k5	NM_008580	26408 /// 675366	Mm.6595.1	43.67	96.33	2.21	1.58	3.15	52.67
1460440_at	Lphn3	BE945410	319387	Mm.89629.1	54.33	247.33	4.55	3.19	7.84	193
1424965_at	Lpxn	BC026563	107321	Mm.72243.1	46.67	186.67	4	2.99	5.99	140
1434210_s_at	Lrig1	AV174595	16206	Mm.80542.5	45.67	93	2.04	1.39	3.31	47.33
1429368_at	Lrig3	BB104671	320398	Mm.124830.1	85.33	216.33	2.54	2.1	3.01	131
1449299_at	Lrp5	BC011374	16973	Mm.20876.1	91.67	190.67	2.08	1.41	2.96	99
1451022_at	Lrp6	BB437173	16974	Mm.20861.1	53.67	123.33	2.3	1.1	6.97	69.67
1433505_a_at	Lrrc8d	BB315861	231549	Mm.23837.1	60.67	204.33	3.37	2.77	4.06	143.67
1437214_at	Lrrtm4	BB667279	243499	Mm.94135.1	46.33	223.67	4.83	3.67	6.51	177.33
1423607_at	Lum	AK014312	17022	Mm.18888.1	42.67	108.67	2.55	1.56	5.11	66
1431569_a_at	Lypd1	AK012406	72585	Mm.32727.2	77.33	209.33	2.71	1.98	3.84	132
1421369_a_at	Mab21l1	NM_010750	17116	Mm.89955.1	54.67	205	3.75	2.44	7.4	150.33
1435828_at	Maf	BM240693	17132	Mm.31159.1	19.33	238.67	12.34	7.94	26.69	219.33
1418936_at	Maff	BC022952	17133	Mm.86646.1	46	100.67	2.19	1.25	4.35	54.67
1450669_at	Map3k11	NM_022012	26403	Mm.139222.1	55	221.33	4.02	2.42	10.7	166.33
1449283_a_at	Mapk12	BC021640	29857	Mm.38343.1	80	187	2.34	1.89	2.87	107
1451759_at	Masp2	BC013893	17175	Mm.3539.2	46.33	171	3.69	2.33	5.8	124.67
1419442_at	Matn2	BC005429	17181	Mm.3511.1	36.67	194.67	5.31	0.78	100000000	158
1422926_at	Mc2r	NM_008560	17200	Mm.41498.1	58.33	180.67	3.1	1.67	6.27	122.33
1430439_at	Mctp1	AK013379	78771	Mm.160129.1	15.33	232.67	15.17	9.92	30.72	217.33
1420713_a_at	Mdfi	NM_010783	17240	Mm.4763.1	66.67	231.67	3.48	2.52	5.35	165
1429071_at	Me3	AK006146	109264	Mm.45105.1	43	119.33	2.78	2.23	3.59	76.33
1421027_a_at	Mef2c	AI595932	17260	Mm.24001.1	64.33	214.67	3.34	2.38	4.96	150.33
1434487_at	Mef2d	AV334508	17261	Mm.28184.1	108.67	250.33	2.3	1.75	3.25	141.67
1417595_at	Meox1	NM_010791	17285	Mm.3404.1	2.33	189.33	81.14	26.25	100000000	187
1423294_at	Mest	AW555393	17294	Mm.1089.1	98.33	224.67	2.28	1.27	5.82	126.33
1444716_at	Mettl2	BB468481	52686	Mm.212978.1	97.33	244.67	2.51	2.07	3.16	147.33
1437152_at	Mex3b	BG072837	108797	Mm.120835.1	54.67	216.33	3.96	3.17	4.94	161.67
1422900_at	Mgea5	NM_023799	76055	Mm.202734.1	61.67	181	2.94	1.39	9.1	119.33
1448416_at	Mgp	NM_008597	17313	Mm.193459.1	55.33	115.33	2.08	0	100000000	60
1415897_a_at	Mgst1	BI150149	56615	Mm.14796.1	24	60.33	2.51	0	100000000	36.33
1452592_at	Mgst2	AV066880	211666	Mm.24679.1	35	171.33	4.9	1.6	14.76	136.33
1419608_a_at	Mia1	NM_019394	12587	Mm.7964.1	47.33	192.33	4.06	2.03	6.65	145
1435671_at	Mipol1	BB526605	73490	Mm.121753.2	83.67	223.33	2.67	2.11	3.35	139.67
1422975_at	Mme	NM_008604	17380	Mm.38931.1	20.67	179.33	8.68	4.57	21.56	158.67
1418945_at	Mmp3	NM_010809	17392	Mm.4993.1	0	9.67	0	0	0	9.67
1416298_at	Mmp9	NM_013599	17395	Mm.4406.1	29.33	237.33	8.09	5.51	14.76	208
1438676_at	Mpa2l	BM241485	100702	Mm.5057.2	21.33	100.33	4.7	2.22	25.2	79
1460368_at	Mpp4	AB059357	227157	Mm.101838.1	69.33	228	3.29	2.24	5.86	158.67
1421044_at	Mrc2	BB528408	17534	Mm.9020.1	70.33	218.67	3.11	2	5.12	148.33
1418990_at	Ms4a4d	NM_025658	66607	Mm.2072.1	3.67	16.67	4.55	0	100000000	13
1460238_at	Msln	NM_018857	56047	Mm.17510.1	9.33	58.33	6.25	2.7	100000000	49
1422557_s_at	Mt1	NM_013602	17748	Mm.219629.1	38.33	127	3.31	0	100000000	88.67
1424826_s_at	Mtss1	BC024131	211401	Mm.220818.1	18.67	105	5.62	3.28	17.7	86.33
1419399_at	Mttp	AW553649	17777	Mm.2941.1	98.67	221	2.24	1.76	2.93	122.33
1431071_at	Mtx3	AU078891	382793	Mm.23391.1	86.67	183.67	2.12	1.37	2.97	97
1455238_at	Mum1l1	BB103233	245631	Mm.103499.1	72.33	155	2.14	1.19	5.32	82.67
1424942_a_at	Myc	BC006728	17869	Mm.2444.2	69.33	211.67	3.05	2.01	5.31	142.33
1430661_at	Myl6b	AI450945	216459	Mm.44848.1	92	184.33	2	1.03	3.4	92.33
1424988_at	Mylip	BC010206	218203	Mm.212855.1	98.33	219.67	2.23	0.9	259.78	121.33
1425504_at	Mylk	BF451748	107589	Mm.27680.1	25	72	2.88	1.51	10.8	47
1421385_a_at	Myo7a	NM_008663	17921	Mm.1403.1	32.33	219	6.77	4.93	10.13	186.67
1418046_at	Nap1l2	NM_008671	17954	Mm.1441.1	72	237.33	3.3	2.78	3.98	165.33
1418500_at	Nap1l3	NM_138742	54561	Mm.71004.1	64.33	132.33	2.06	1.86	2.28	68
1425344_at	Narf	BI452475	67608	Mm.37392.1	93	234	2.52	1.99	3.33	141
1420760_s_at	Ndrg1	NM_008681	17988	Mm.30837.1	110.67	231.67	2.09	1.13	5.8	121
1438452_at	Nebl	BM121794	74103	Mm.27225.1	4.67	16.33	3.5	0.85	100000000	11.67
1456392_at	Negr1	BM118381	320840	Mm.39339.1	115.33	248.67	2.16	1.88	2.52	133.33
1421321_a_at	Net1	NM_019671	56349	Mm.22261.1	35	95.33	2.72	0.5	100000000	60.33
1436309_at	Neto2	BB125651	74513	Mm.27143.1	55	210	3.82	2.74	5.43	155
1422082_a_at	Nfya	NM_010913	18044	Mm.4929.1	67.33	185	2.75	1.68	3.98	117.67
1423516_a_at	Nid2	BB781435	18074	Mm.20348.2	75.33	247.33	3.28	0.95	100000000	172
1448465_at	Nipsnap1	BC010837	18082	Mm.16958.1	53.33	149.33	2.8	1.87	4.54	96
1453329_s_at	Nkain2	AK018248	432450	Mm.82644.1	39	198.33	5.09	3.41	8.09	159.33
1448905_at	Nme3	NM_019730	79059	Mm.27278.1	47	129.33	2.75	1.11	6.2	82.33
1423479_at	Nol11	AK005123	68979	Mm.28855.1	98	208.67	2.13	1.57	2.86	110.67
1456387_at	Nol4	AV323033	319211	Mm.26405.1	33.33	227.33	6.82	5.08	9.94	194
1426938_at	Nova1	BB627486	664883	Mm.103793.1	0	242.67	0	0	0	242.67
1438060_at	Npas3	AV226749	27386	Mm.133037.1	41.67	125.33	3.01	1.78	4.9	83.67
1435991_at	Nr3c2	BQ174990	110784	Mm.105202.1	51.33	248	4.83	3.89	6.34	196.67
1416505_at	Nr4a1	NM_010444	15370	Mm.119.1	38.33	188.33	4.91	2.69	11.37	150
1438796_at	Nr4a3	BE692107	18124	Mm.38274.1	69.67	221.33	3.18	2.85	3.58	151.67
1424544_at	Nrbp2	BC012437	223649	Mm.157125.1	86.33	197	2.28	1.59	3.67	110.67
1434709_at	Nrcam	BB202655	319504	Mm.37263.1	95	218	2.29	1.87	2.77	123
1436399_s_at	Nrk	BI901194	27206	Mm.200428.1	38	239.67	6.31	4.73	9.25	201.67
1426528_at	Nrp2	BQ176723	18187	Mm.30314.4	64.33	220.33	3.42	2.85	4.23	156
1418588_at	Nrsn1	NM_009513	22360	Mm.4766.1	43.67	212.67	4.87	2.24	100000000	169
1417201_at	Nt5c2	BI202534	76952	Mm.29601.1	97	245	2.53	2.23	2.88	148
1428547_at	Nt5e	AV273591	23959	Mm.31676.1	19.33	215.67	11.16	6.52	32.83	196.33
1449286_at	Ntng1	NM_030699	80883	Mm.39262.1	36	219.33	6.09	4.42	9.14	183.33
1453196_a_at	Oasl2	BQ033138	23962	Mm.27162.2	9.67	21	2.17	0	100000000	11.33
1435917_at	Ociad2	BM937735	433904	Mm.23068.1	82.33	236	2.87	2.38	3.48	153.67
1431861_a_at	Odf2l	AK016726	52184	Mm.25030.3	117.33	240.33	2.05	1.78	2.38	123
1449315_at	Odz3	NM_011857	23965	Mm.42191.1	66.67	237.67	3.56	2.59	5.48	171
1451888_a_at	Odz4	AB025413	23966	Mm.10696.2	108.33	248	2.29	1.85	2.98	139.67
1455663_at	Olfml1	BB055163	244198	Mm.45745.1	9	192.33	21.37	10.1	100000000	183.33
1444980_at	Onecut2	BE996518	225631	Mm.153232.1	27.33	145.67	5.33	3.85	8.55	118.33
1426519_at	P4ha1	AI314028	18451	Mm.2212.1	94.33	200	2.12	1.44	3.13	105.67
1444451_at	Pappa2	BB101283	23850	Mm.215369.1	44.33	235.33	5.31	3.39	11.38	191
1426910_at	Pawr	BB398886	114774	Mm.46856.1	56	222.33	3.97	2.66	6.99	166.33
1425563_s_at	Pcdh10	AF334801	18526	Mm.44368.2	31.67	233.33	7.37	5.99	9.54	201.67
1436920_at	Pcdh17	BQ176938	219228	Mm.40854.2	5.67	71.33	12.59	5.12	100000000	65.67
1422889_at	Pcdh18	BM218630	73173	Mm.87246.1	100.33	252.33	2.51	2.01	3.33	152
1418304_at	Pcdh21	NM_130878	170677	Mm.156506.1	24.33	50	2.05	1.08	6.37	25.67
1429861_at	Pcdh9	BQ177394	211712	Mm.52439.1	68.33	186.67	2.73	2.23	3.4	118.33
1422729_at	Pcdhb10	NM_053135	93881	Mm.115996.1	118	245	2.08	1.84	2.37	127
1422877_at	Pcdhb12	NM_053137	93883	Mm.196701.1	48.33	240.33	4.97	3.85	6.9	192
1449527_at	Pcdhb7	NM_053132	93878	Mm.44755.1	117.33	249.67	2.13	1.81	2.58	132.33
1422640_at	Pcdhb9	NM_053134	93880	Mm.125898.1	31.67	226.67	7.16	3.8	38.17	195
1422474_at	Pde4b	BM246564	18578	Mm.20181.1	18.67	211.33	11.32	6.05	55.74	192.67
1423314_s_at	Pde7a	BG070255	18583	Mm.5034.1	87.67	196.67	2.24	1.6	3.04	109
1450213_at	Pde7b	NM_013875	29863	Mm.100580.1	55.33	174.67	3.16	2.37	4.33	119.33
1449403_at	Pde9a	NM_008804	18585	Mm.10812.1	12.67	214.33	16.92	9.55	52.45	201.67
1421916_at	Pdgfra	AW537708	18595	Mm.2924.1	84.67	178.33	2.11	1.26	3.17	93.67
1417273_at	Pdk4	NM_013743	27273	Mm.10283.1	30.67	208	6.78	0	100000000	177.33
1427929_a_at	Pdxk	BG063905	216134	Mm.206159.1	101.33	209.67	2.07	1.02	7.77	108.33
1417890_at	Pdxp	NM_020271	57028	Mm.29410.1	47.33	136.33	2.88	1.96	4.32	89
1427038_at	Penk1	M13227	18619	Mm.2899.1	32.67	152.33	4.66	2.74	7.08	119.67
1449851_at	Per1	AF022992	18626	Mm.7373.1	92.33	218.33	2.36	1.69	3.21	126
1416271_at	Perp	NM_022032	64058	Mm.28209.1	12.67	30.67	2.42	1.17	11.62	18
1439022_at	Phactr1	AV259240	218194	Mm.41887.2	75.33	210	2.79	1.94	4.18	134.67
1430081_at	Phf15	AK004823	76901	Mm.159804.1	35.67	113	3.17	1.32	5.76	77.33
1421403_at	Pi15	NM_053191	94227	Mm.190620.1	113.33	235	2.07	1.78	2.45	121.67
1425514_at	Pik3r1	M60651	18708	Mm.3058.1	94.67	205.67	2.17	1.6	2.94	111
1420858_at	Pkia	AK010212	18767	Mm.3193.1	46.33	136.33	2.94	1.79	4.27	90
1426208_x_at	Plagl1	AF147785	22634	Mm.220978.3	35.67	242	6.79	1.76	100000000	206.33
1452398_at	Plce1	AV306884	74055	Mm.34031.1	86.33	248	2.87	2.42	3.51	161.67
1426450_at	Plcl2	BM207017	224860	Mm.28034.1	81.33	184	2.26	1.92	2.73	102.67
1437112_at	Pld1	BM228590	18805	Mm.7819.1	89.67	212.67	2.37	1.91	2.89	123
1435363_at	Plekhg1	BG073502	213783	Mm.11768.1	10.67	242.33	22.72	11.44	979.33	231.67
1444817_at	Plekhh2	BG076348	213556	Mm.194267.1	114.33	230.67	2.02	1.56	2.7	116.33
1418912_at	Plxdc2	BB559706	67448	Mm.83454.1	62	248.67	4.01	2.24	14.36	186.67
1423213_at	Plxnc1	BB476707	54712	Mm.103764.1	108.67	227	2.09	1.67	2.66	118.33
1415793_at	Pnpo	NM_134021	103711	Mm.24187.1	57	203.33	3.57	2.6	5.29	146.33
1455622_at	Podxl2	BB461988	319655	Mm.32790.1	43.67	188.33	4.31	2.79	6.54	144.67
1422164_at	Pou3f4	X66603	18994	Mm.56946.1	23.33	196	8.4	4.41	19.18	172.67
1437751_at	Ppargc1a	AV337619	19017	Mm.10707.2	14.67	168.33	11.48	6.85	33.25	153.67
1435787_at	Ppm1l	BB035578	242083	Mm.40992.1	81	221.33	2.73	2.1	3.8	140.33
1434228_at	Ppm2c	AV255921	381511	Mm.32334.1	118.67	238.33	2.01	1.39	3.25	119.67
1425631_at	Ppp1r3c	U89924	53412	Mm.24724.1	67.67	183.67	2.71	1.74	3.97	116
1444232_at	Prkg1	BB516668	19091	Mm.187684.1	17	173	10.18	4.91	100000000	156
1421354_at	Prkg2	NM_008926	19092	Mm.44410.1	32.33	64.67	2	1.11	3.72	32.33
1456543_at	Prokr1	BB037474	58182	Mm.103800.2	7.67	191.67	25	5.41	100000000	184
1425497_a_at	Prpf4b	U48737	19134	Mm.10027.1	92.33	188	2.04	1.3	3.06	95.67
1452062_at	Prpsap2	BB246540	212627	Mm.27703.1	94.67	232.33	2.45	1.78	3.66	137.67
1420388_at	Prss12	NM_008939	19142	Mm.9431.1	26.67	105.67	3.96	2.7	6.88	79
1434195_at	Prss35	BB042892	244954	Mm.38261.2	92.67	237	2.56	1.85	4.02	144.33
1456329_at	Prtg	BB130087	235472	Mm.31696.1	112.67	235	2.09	1.76	2.48	122.33
1450696_at	Psmb9	NM_013585	16912	Mm.16251.1	51.67	138	2.67	1.63	4.49	86.33
1455405_at	Pstpip2	AV229693	19201	Mm.57174.2	104	215.67	2.07	1.77	2.49	111.67
1445703_at	Ptchd1	BB283102	211612	Mm.39614.1	42	157.67	3.75	2.31	5.4	115.67
1423859_a_at	Ptgds	AB006361	19215	Mm.1008.1	8.33	17.67	2.12	0	100000000	9.33
1450344_a_at	Ptger3	NM_011196	19218	Mm.30424.1	32	116	3.63	2.32	7.25	84
1424208_at	Ptger4	BC011193	19219	Mm.18509.2	15.67	114.33	7.3	4.15	25.79	98.67
1420349_at	Ptgfr	NM_008966	19220	Mm.4170.1	92.33	208.67	2.26	1.79	2.78	116.33
1419024_at	Ptp4a1	BC003761	19243	Mm.28909.1	74.67	174.33	2.33	1.67	3.16	99.67
1452127_a_at	Ptpn13	BM236743	19249	Mm.3414.2	118.67	241.67	2.04	1.7	2.51	123
1424886_at	Ptprd	BC025145	19266	Mm.89191.1	6.33	239.67	37.84	21.54	150.05	233.33
1418539_a_at	Ptpre	U35368	19267	Mm.945.1	94.67	243	2.57	2.23	3	148.33
1426622_a_at	Qpct	BB150720	70536	Mm.46475.1	62.33	236.33	3.79	3.15	4.69	174
1451199_at	Qtrtd1	BC017628	106248	Mm.63425.2	107.33	220	2.05	1.68	2.57	112.67
1425133_s_at	Rab3il1	BC020147	74760	Mm.200929.1	104	214.33	2.06	1.65	2.54	110.33
1425800_at	Rad9b	BC021784	231724	Mm.215254.1	82.33	200.67	2.44	1.79	3.16	118.33
1418187_at	Ramp2	AF146523	54409	Mm.218611.1	38.67	156.67	4.05	1.46	100000000	118
1440228_at	Ranbp6	BB477637	240614	Mm.138234.1	69.67	183.67	2.64	1.76	3.6	114
1438030_at	Rasgrp3	BB042252	240168	Mm.38170.1	24.33	77.67	3.19	1.99	6.62	53.33
1428392_at	Rassf2	AK018504	215653	Mm.40661.1	78	182.67	2.34	1.73	3.21	104.67
1426968_a_at	Rdh10	BG073496	98711	Mm.41657.1	30	229.67	7.66	4.39	27.7	199.67
1433509_s_at	Reep1	BQ174328	52250	Mm.146332.1	70	149	2.13	1.7	2.75	79
1430128_a_at	Reep6	AK002562	70335	Mm.28147.2	20	62.67	3.13	1.59	7.99	42.67
1434147_at	Rell2	BE945231	225392	Mm.40502.2	69.33	228	3.29	2.59	4.2	158.67
1435389_at	Reps2	BM899236	194590	Mm.41162.1	41	85.33	2.08	1.45	3.1	44.33
1428429_at	Rgmb	AK004310	68799	Mm.68556.1	89	204.33	2.3	1.46	4.41	115.33
1450693_at	Rgs17	NM_019958	56533	Mm.44606.1	9	41	4.56	0.38	100000000	32
1419247_at	Rgs2	AF215668	19735	Mm.28262.1	58	197.33	3.4	1.51	14.14	139.33
1423481_at	Riok2	BM213666	67045	Mm.34105.1	101.67	243.67	2.4	1.99	2.96	142
1418318_at	Rnf128	AK004847	66889	Mm.27764.1	22.33	48.33	2.16	0.97	15.8	26
1438404_at	Rnf144a	BB125272	108089	Mm.45777.1	27	246	9.11	5.58	23.77	219
1427231_at	Robo1	BG065230	19876	Mm.20832.1	10.33	207.33	20.06	11.46	78.59	197
1423592_at	Rock2	BB761686	19878	Mm.35815.1	65.33	156	2.39	1.17	11.53	90.67
1420583_a_at	Rora	NM_013646	19883	Mm.8858.1	79	207.33	2.62	1.87	3.66	128.33
1437350_at	RP23-143A14.5	AV290046	246257	Mm.41496.3	96.67	245	2.53	2.2	2.97	148.33
1421837_at	Rps18	NM_138946	20084	Mm.42790.2	68.67	188.67	2.75	1.68	4.95	120
1434909_at	Rragd	BF462770	52187	Mm.34108.1	14	49.67	3.55	1.58	100000000	35.67
1434239_at	Rrp12	AW554921	107094	Mm.203883.1	85.67	199	2.32	1.56	3.21	113.33
1437449_at	Rsad1	BB818348	237926	Mm.54139.1	83.67	228.67	2.73	2.16	3.58	145
1449319_at	Rspo1	NM_138683	192199	Mm.42202.1	16	222.33	13.9	9.39	22.01	206.33
1434456_at	Rundc3b	BG075955	242819	Mm.25869.1	25.33	91.33	3.61	2.5	5.63	66
1417011_at	Sdc2	AU021035	15529	Mm.29350.1	115.67	236.67	2.05	1.31	3.71	121
1448415_a_at	Sema3b	NM_009153	20347	Mm.4083.1	102.33	228	2.23	1.75	2.77	125.67
1420696_at	Sema3c	NM_013657	20348	Mm.5071.1	24.67	169	6.85	3.8	13.38	144.33
1429459_at	Sema3d	BB499147	108151	Mm.89313.1	43	229.67	5.34	3.88	8.18	186.67
1442226_at	Sema3e	AV348197	20349	Mm.134093.1	15.67	69.33	4.43	2.69	10.49	53.67
1434776_at	Sema5a	BQ176610	20356	Mm.24733.2	15.33	116.67	7.61	3.5	100000000	101.33
1452141_a_at	Sepp1	BC001991	20363	Mm.22699.2	93.67	213	2.27	0	100000000	119.33
1433571_at	Serinc5	BQ175260	218442	Mm.23939.1	106.67	228.67	2.14	1.59	3.1	122
1418422_at	Serpinb9g	AF425083	93806	Mm.202781.1	45.67	202	4.42	3.52	5.91	156.33
1416702_at	Serpini1	NM_009250	20713	Mm.41560.1	46	128.33	2.79	1.82	3.89	82.33
1448201_at	Sfrp2	NM_009144	20319	Mm.19155.1	121.67	243.67	2	0.88	13.2	122
1416041_at	Sgk1	NM_011361	20393	Mm.28405.1	91.67	228	2.49	0.3	100000000	136.33
1426575_at	Sgms1	BE629162	208449	Mm.220936.1	88	194.67	2.21	1.6	2.88	106.67
1422853_at	Shc1	BB753533	20416	Mm.86595.1	89	187.33	2.1	1.11	3.71	98.33
1457118_at	Shc4	AV353605	271849	Mm.190005.1	103.33	226	2.19	1.83	2.63	122.67
1425178_s_at	Shmt1	AF237702	20425	Mm.3379.2	83	187	2.25	1.82	2.91	104
1451674_at	Slc12a5	BF468072	57138	Mm.88833.1	54.33	248.33	4.57	3.81	5.69	194
1415802_at	Slc16a1	NM_009196	20501	Mm.9086.1	54	116.33	2.15	1.17	5.19	62.33
1426340_at	Slc1a3	BB357585	20512	Mm.33356.1	70.33	227	3.23	2.3	4.95	156.67
1421848_at	Slc22a5	NM_011396	20520	Mm.42253.1	90	191.33	2.13	1.45	2.9	101.33
1424308_at	Slc24a3	BC017615	94249	Mm.86818.1	71.67	235.67	3.29	2.16	6.23	164
1419045_at	Slc25a23	NM_025877	66972	Mm.23720.1	95	228.67	2.41	2.13	2.71	133.67
1416832_at	Slc39a8	NM_026228	67547	Mm.30239.1	25.67	226	8.81	7.18	11.05	200.33
1417061_at	Slc40a1	AF226613	53945	Mm.28756.1	25	150.33	6.01	4.18	10.53	125.33
1434308_at	Slc43a2	AU016853	215113	Mm.11186.1	57	185.67	3.26	1.94	5.25	128.67
1434096_at	Slc4a4	BB283443	54403	Mm.41044.1	10.33	73.33	7.1	0.95	100000000	63
1457183_at	Slc6a1	BB546734	232333	Mm.40580.1	102.67	221.33	2.16	1.47	3.44	118.67
1426712_at	Slc6a15	BB129409	103098	Mm.4327.1	75.33	159	2.11	1.55	2.74	83.67
1433719_at	Slc9a9	AI854429	331004	Mm.37336.1	63.67	232	3.64	3.16	4.2	168.33
1427086_at	Slit3	BM570006	20564	Mm.28509.1	19.67	239.33	12.17	7.17	37.46	219.67
1437231_at	Slitrk6	AV246497	239250	Mm.49728.1	17.67	188	10.64	6.43	19.61	170.33
1437707_at	Slmo1	BB835597	225655	Mm.70588.1	107.67	225.67	2.1	1.63	2.64	118
1423198_a_at	Smek2	AV305633	104570	Mm.197564.1	78.33	174.67	2.23	1.26	3.54	96.33
1417300_at	Smpdl3b	NM_133888	100340	Mm.17794.1	43	165	3.84	2.63	6.15	122
1437538_at	Snhg7	BM213278	72091	Mm.27103.1	94.33	208.67	2.21	1.55	2.96	114.33
1435655_at	Snora65	BG807990	104367	Mm.70127.3	103.33	222.67	2.15	1.69	2.7	119.33
1417633_at	Sod3	NM_011435	20657	Mm.2407.1	39.67	160.33	4.04	1.79	9.09	120.67
1419358_at	Sorcs2	NM_030889	81840	Mm.34113.1	55.33	137.33	2.48	1.82	3.65	82
1416114_at	Sparcl1	NM_010097	13602	Mm.29027.1	37.67	147	3.9	2.56	7.53	109.33
1438968_x_at	Spint2	AV058358	20733	Mm.26835.6	6.67	41.67	6.25	1.62	100000000	35
1449254_at	Spp1	NM_009263	20750	Mm.321.1	12.33	116	9.41	0	100000000	103.67
1449133_at	Sprr1a	NM_009264	20753	Mm.625.1	43.67	100	2.29	1.53	3.28	56.33
1421656_at	Spry2	NM_011897	24064	Mm.89982.1	93	221	2.38	1.89	2.97	128
1427919_at	Srpx2	BC028307	68792	Mm.45735.1	73.33	231.33	3.15	2.67	3.73	158
1455078_at	Ssh2	BG075662	237860	Mm.34590.1	59.33	232.33	3.92	2.81	6.09	173
1419186_a_at	St8sia4	NM_009183	20452	Mm.10701.1	11.33	223.33	19.71	11.83	53.47	212
1460197_a_at	Steap4	NM_054098	117167	Mm.31403.1	37.33	252.67	6.77	0.7	100000000	215.33
1425749_at	Stxbp6	BC024598	217517	Mm.220297.1	19	144.33	7.6	4.51	22.64	125.33
1427345_a_at	Sult1a1	AK002700	20887	Mm.17339.2	4	197.67	49.42	7.49	100000000	193.67
1426511_at	Susd2	AK004703	71733	Mm.31096.1	58.67	144.33	2.46	1.92	3.08	85.67
1434999_at	Suv420h1	BG793501	225888	Mm.36417.2	111	240.33	2.17	1.78	2.69	129.33
1460694_s_at	Svil	BM203457	225115	Mm.22588.1	112.33	251.33	2.24	1.33	5.06	139
1419289_a_at	Syngr1	NM_009303	20972	Mm.10217.1	34	107	3.15	2.14	4.99	73
1417336_a_at	Sytl4	NM_013757	27359	Mm.38674.1	50.33	218.67	4.34	3.38	5.72	168.33
1435302_at	Taf4b	AV373814	72504	Mm.86376.1	72	212.67	2.95	2.3	3.79	140.67
1435763_at	Tbc1d16	BI218684	207592	Mm.205263.1	90	223.33	2.48	1.87	3.27	133.33
1425229_a_at	Tcf7l2	AF107298	21416	Mm.218790.1	85	201	2.36	1.43	4.15	116
1435924_at	Tfb1m	AW551319	224481	Mm.29014.2	96.33	198.33	2.06	1.53	2.68	102
1452661_at	Tfrc	AK011596	22042	Mm.28683.1	39.33	90.33	2.3	1.12	9.68	51
1421943_at	Tgfa	M92420	21802	Mm.219664.1	14	181	12.93	5.87	100000000	167
1425444_a_at	Tgfbr2	S69114	21813	Mm.1377.2	76.67	158.67	2.07	0.92	3.63	82
1433795_at	Tgfbr3	BM122301	21814	Mm.45644.1	111.67	242.33	2.17	1.28	4.8	130.67
1423308_at	Tgoln1 /// Tgoln2	AI314055	22134 /// 22135	Mm.141187.1	74.33	169.33	2.28	1.27	3.44	95
1456536_at	Thap6	BB183222	381650	Mm.138271.1	60	191.67	3.19	2.25	4.2	131.67
1420924_at	Timp2	M93954	21858	Mm.181969.1	78	195	2.5	1.28	6.24	117
1426616_at	Tlcd1	BE951033	68385	Mm.28122.1	63	143	2.27	1.77	2.91	80
1425079_at	Tm6sf2	BC024498	107770	Mm.37974.1	107	223	2.08	1.63	2.55	116
1451794_at	Tmcc3	BC026867	319880	Mm.220352.1	26.33	81	3.08	1.59	6.62	54.67
1441880_x_at	Tmem149 /// U2af1l4	BB009770	101883 /// 233073	Mm.106559.1	111	232.33	2.09	1.71	2.62	121.33
1428074_at	Tmem158	BE981853	72309	Mm.8569.1	46	104.67	2.28	1.34	3.97	58.67
1459713_s_at	Tmem16a	AU040576	101772	Mm.200567.1	26	87	3.35	2.6	4.6	61
1425603_at	Tmem176a	BC006049	66058	Mm.153276.1	5	156.33	31.27	1.75	100000000	151.33
1418004_a_at	Tmem176b	NM_023056	65963	Mm.28385.1	7.67	169	22.04	0	100000000	161.33
1434191_at	Tmem195	AI790538	319660	Mm.36638.1	5	229.67	45.93	9.38	100000000	224.67
1455044_at	Tmem44	BB080090	224090	Mm.44932.1	105.67	217.33	2.06	1.59	2.61	111.67
1418344_at	Tmem8	NM_021793	60455	Mm.143826.1	54	252.33	4.67	3.94	5.74	198.33
1426349_s_at	Tmpo	AA153892	21917	Mm.124.6	99.33	232	2.34	1.72	3.39	132.67
1429809_at	Tmtc2	AK018506	278279	Mm.37266.1	17	44	2.59	1.55	6.13	27
1418345_at	Tnfsf12-tnfsf13 /// Tnfsf13	NM_023517	619441 /// 69583	Mm.54359.1	90.67	200.33	2.21	1.44	3.22	109.67
1430579_at	Tnik	AW045551	665113	Mm.45427.1	15.33	217	14.15	7.19	88.46	201.67
1425388_a_at	Tpk1	BC023354	29807	Mm.87109.2	96	245	2.55	1.96	3.59	149
1451268_at	Tram1l1	BC027120	229801	Mm.165810.1	97	230.67	2.38	1.89	2.99	133.67
1426640_s_at	Trib2	BB354684	217410	Mm.41466.1	110.67	232.33	2.1	1.57	2.96	121.67
1434554_at	Trim37	BM119247	68729	Mm.17436.1	101.33	214	2.11	1.68	2.63	112.67
1433745_at	Trio	BB080177	223435	Mm.28367.1	78.67	223.67	2.84	0.9	100000000	145
1428281_at	Trub1	AK011362	72133	Mm.32746.1	99.67	199	2	1.57	2.59	99.33
1430310_at	Tspan11	BB535262	68498	Mm.174368.1	31.67	190	6	3.18	13.66	158.33
1418643_at	Tspan13	BB807707	66109	Mm.29386.1	60.33	128.67	2.13	1.11	7.4	68.33
1424653_at	Tspan15	BC003872	70423	Mm.28112.1	37.67	135.33	3.59	2.6	5.37	97.67
1448737_at	Tspan7	AF052492	21912	Mm.18590.1	47.67	181.33	3.8	2.29	6.69	133.67
1452665_at	Ttc27	AK012131	74196	Mm.27095.1	104.67	235.33	2.25	1.73	3.07	130.67
1421832_at	Twsg1	BC004850	65960	Mm.10153.1	87.33	175.67	2.01	1.22	2.88	88.33
1415996_at	Txnip	AF173681	56338	Mm.77432.1	32	169.67	5.3	0	100000000	137.67
1423112_at	Ube2d3	AK009276	66105	Mm.24529.1	103.33	226.67	2.19	1.76	2.78	123.33
1419592_at	Unc5c	NM_009472	22253	Mm.24430.1	38.67	202.67	5.24	3.59	8.08	164
1456043_at	Usp22	BE951601	216825	Mm.30602.1	64	162.67	2.54	1.25	4.11	98.67
1452385_at	Usp53	BG076275	99526	Mm.5026.1	85.33	239	2.8	2.19	3.75	153.67
1417123_at	Vav3	BC027242	57257	Mm.103805.1	43.67	128	2.93	1.82	4.7	84.33
1415989_at	Vcam1	BB250384	22329	Mm.1021.1	67.33	202.33	3	1.86	5.54	135
1419417_at	Vegfc	NM_009506	22341	Mm.1402.1	39.33	149.67	3.81	3.18	4.68	110.33
1430154_at	Vps13a	AI666321	271564	Mm.38149.1	88	176	2	1.61	2.5	88
1435392_at	Wdr17	BB277182	244484	Mm.95281.1	80.67	224	2.78	2.23	3.53	143.33
1428389_s_at	Wdr43	AK012043	72515	Mm.139720.1	98.33	221.33	2.25	1.61	3.34	123
1427196_at	Wnk4	BG074348	69847	Mm.23656.1	74.67	157.33	2.11	1.65	2.66	82.67
1422602_a_at	Wnt5b	NM_009525	22419	Mm.22622.1	59	197.33	3.34	2.19	5.06	138.33
1420008_s_at	Wwc1	AU017197	211652	Mm.203700.1	61.67	135	2.19	1.29	4.44	73.33
1448134_at	X99384	NM_013753	27355	Mm.3437.1	88	179.33	2.04	1.57	2.68	91.33
1422532_at	Xpc	NM_009531	22591	Mm.2806.1	82.67	186.67	2.26	1.76	3.04	104
1437926_at	Xpnpep3	BI076709	321003	Mm.42492.1	90	184	2.04	1.63	2.58	94
1420816_at	Ywhag	NM_018871	22628	Mm.29717.1	66	150.67	2.28	0.91	4.14	84.67
1429168_at	Zbtb46	AK011461	72147	Mm.56581.1	76.33	238	3.12	2.67	3.69	161.67
1453224_at	Zfand5	AW049828	22682	Mm.48662.1	105	220.33	2.1	1.53	3.03	115.33
1421433_at	Zfhx4	NM_030708	80892	Mm.41522.1	61.33	173	2.82	1.69	4.03	111.67
1428887_at	Zfp157	AK011480	72154	Mm.20263.1	75	166.33	2.22	1.22	3.36	91.33
1420864_at	Zfp161	NM_009547	22666	Mm.29434.1	97	202.33	2.09	1.6	2.59	105.33
1449913_at	Zfp2	NM_009550	22678	Mm.4958.1	113	226.67	2.01	1.74	2.31	113.67
1451244_a_at	Zfp422	BC018339	67255	Mm.18810.1	89.33	195.33	2.19	1.46	3.73	106
1434896_at	Zfp422-rs1	BM230211	77652	Mm.18810.4	108	242.33	2.24	1.53	3.74	134.33
1441727_s_at	Zfp467	BE628275	68910	Mm.200881.1	107.67	235	2.18	1.73	2.86	127.33
1451332_at	Zfp521	BC021376	225207	Mm.40325.1	97.33	242.33	2.49	1.93	3.39	145
1439485_at	Zfp608	AV222442	269023	Mm.84730.1	54.33	195	3.59	2.49	5.53	140.67
1444076_at	Zfp81	BG063074	224694	Mm.204807.1	79	195.67	2.48	1.7	3.54	116.67
1421301_at	Zic2	NM_009574	22772	Mm.5047.1	40.67	213	5.24	3.58	8.82	172.33
1454652_at	Zranb2	AV221867	53861	Mm.21203.1	119	240.67	2.02	1.39	3.3	121.67
1435705_at	Zscan18	BB305660	232875	Mm.101865.1	76.67	170	2.22	1.87	2.62	93.33

## Sheet: Tbx5<=-2 fold(833genes)
Genes down-regulated 2-fold or more when cells were transduced with Tbx5
probe set	gene	Accession	EntrezGene	Description	LacZ	Tbx5	fold change	lower bound of FC	upper bound of FC	difference of means
1417160_s_at	Expi	NM_007969	14038	Mm.1650.1	245.67	0.67	-368.5	-38.01	-100000000	-245
1439311_at	B830012L14Rik	BB333487	320085	Mm.136993.1	196.67	2.33	-84.29	-19.49	-100000000	-194.33
1423135_at	Thy1	AV028402	21838	Mm.3951.1	190.33	2.33	-81.57	-9.91	-100000000	-188
1423505_at	Tagln	BB114067	21345	Mm.2006.1	218	4	-54.5	-3.09	-100000000	-214
1427585_at	---	AF071754		Mm.23871.1	222.33	6	-37.06	-24.37	-75.6	-216.33
1418678_at	Has2	NM_008216	15117	Mm.5148.1	231.33	7.33	-31.55	-9.36	-100000000	-224
1422340_a_at	Actg2	NM_009610	11468	Mm.16562.1	62	2.33	-26.57	0	-100000000	-59.67
1427580_a_at	Rian	BB649603	75745	Mm.23086.1	222.67	9.67	-23.03	-11.49	-711.26	-213
1449204_at	Gjb5	NM_010291	14622	Mm.26859.1	242	10.67	-22.69	-11.08	-100000000	-231.33
1420558_at	Selp	M72332	20344	Mm.3337.1	249.33	12.33	-20.22	-7.36	-100000000	-237
1417936_at	Ccl9	AF128196	20308	Mm.2271.1	244.67	12.33	-19.84	-4.32	-100000000	-232.33
1452093_at	Tmem185b	AK010846	226351	Mm.56701.1	158	8	-19.75	-8.05	-100000000	-150
1418492_at	Grem2	NM_011825	23893	Mm.25760.1	234.33	12	-19.53	-10.81	-93.19	-222.33
1431094_at	1110006E14Rik	AK003491	76286	Mm.151018.1	204	11	-18.55	-8.89	-1818.23	-193
1426758_s_at	Meg3	Y13832	17263	Mm.154560.1	210	11.67	-18	-4.91	-100000000	-198.33
1452590_a_at	LOC100039175 /// LOC100039246 /// Plac9	BB609699	100039175 /// 100039246 /// 211623	Mm.29491.1	216	12.33	-17.51	-7.51	-100000000	-203.67
1426433_at	Myct1	W34301	68632	Mm.33762.1	191	11	-17.36	-11.29	-27.72	-180
1436590_at	Ppp1r3b	BG071940	244416	Mm.24668.1	183.67	11	-16.7	-7.35	-100000000	-172.67
1417220_at	Fah	NM_010176	14085	Mm.3798.1	204	13	-15.69	-8.48	-71.77	-191
1422667_at	Krt15	NM_008469	16665	Mm.38498.1	238.33	15.67	-15.21	-8.52	-65.87	-222.67
1426785_s_at	Mgll	BI411560	23945	Mm.194795.2	117.33	8.33	-14.08	-7.03	-850.01	-109
1417185_at	Ly6a	BC002070	110454	Mm.8180.1	245.33	19	-12.91	-1.34	-100000000	-226.33
1424923_at	Serpina3g	BC002065	20715	Mm.15085.1	161	12.67	-12.71	-3.44	-100000000	-148.33
1417574_at	Cxcl12	NM_013655	20315	Mm.465.1	252.67	20.33	-12.43	0	-100000000	-232.33
1422216_at	Mid2	AF196480	23947	Mm.25678.1	209.67	18	-11.65	-6.28	-51.47	-191.67
1418454_at	Mfap5	NM_015776	50530	Mm.41931.1	247.33	21.33	-11.59	-5.07	-100000000	-226
1456878_at	AI646023	BE910952	192734	Mm.45062.1	251.67	22.33	-11.27	-7.35	-23.9	-229.33
1438055_at	Rarres1	BB035017	109222	Mm.38002.1	222.67	20.67	-10.77	-7.2	-20.04	-202
1449145_a_at	Cav1	AB029929	12389	Mm.28278.1	143.33	13.33	-10.75	0	-100000000	-130
1451527_at	Pcolce2	AF352788	76477	Mm.46016.1	198.33	21.33	-9.3	-6.38	-16.17	-177
1450339_a_at	Bcl11b	NM_021399	58208	Mm.116831.1	103	11.33	-9.09	-4.82	-34.02	-91.67
1457871_at	Colec10	BB765132	239447	Mm.82400.1	211.33	23.33	-9.06	-5.61	-20.02	-188
1448816_at	Ptgis	NM_008968	19223	Mm.2339.1	226.67	25.67	-8.83	-3.7	-100000000	-201
1417917_at	Cnn1	NM_009922	12797	Mm.4356.1	248.67	29	-8.57	-5.65	-17.58	-219.67
1460227_at	Timp1	BC008107	21857	Mm.8245.1	248.33	30.67	-8.1	-2.4	-100000000	-217.67
1435258_at	Tmem141	AW551717	51875	Mm.5769.1	175.67	22	-7.98	-6.01	-11.65	-153.67
1416318_at	Serpinb1a	AF426024	66222	Mm.46316.1	241	30.67	-7.86	-3.85	-100000000	-210.33
1423463_a_at	D2Ertd750e	AK012148	51944	Mm.11516.1	246.33	32	-7.7	-5.01	-16.53	-214.33
1423280_at	Stmn2	BM115022	20257	Mm.29580.1	233.33	31	-7.53	-5.76	-10.63	-202.33
1416321_s_at	Prelp	NM_054077	116847	Mm.214514.1	226.67	31	-7.31	-4.15	-26.54	-195.67
1452092_at	4631426J05Rik	AK019474	77590	Mm.19291.1	233.67	32.67	-7.15	-5.43	-10.13	-201
1418818_at	Aqp5 /// LOC100046616	NM_009701	100046616 /// 11830	Mm.45580.1	224	31.67	-7.07	-4.16	-20.95	-192.33
1435354_at	Kcnj15	BB533892	16516	Mm.202281.1	148.33	21.67	-6.85	-3.41	-205.81	-126.67
1419003_at	Bves	NM_024285	23828	Mm.88374.1	118.33	17.33	-6.83	-3.84	-25.08	-101
1434354_at	Maob	BB549292	109731	Mm.30026.1	108.33	16	-6.77	-4.21	-14.34	-92.33
1422053_at	Inhba	NM_008380	16323	Mm.8042.1	186.67	27.67	-6.75	-4.25	-15.33	-159
1433783_at	Ldb3	BB479063	24131	Mm.29733.3	60.67	9	-6.74	-1.93	-100000000	-51.67
1416715_at	Gjb3	NM_008126	14620	Mm.90003.1	231.67	34.67	-6.68	-4.51	-12.3	-197
1441055_at	Palm2	BB431157	242481	Mm.153187.1	209.67	32	-6.55	-5.01	-8.65	-177.67
1423671_at	Dner	AF370126	227325	Mm.39067.1	198	30.33	-6.53	-4.42	-9.16	-167.67
1455506_at	Slc25a34	BE650825	384071	Mm.101716.1	90.33	14	-6.45	-2.02	-100000000	-76.33
1453059_at	2310046A06Rik	AK009836	69642	Mm.35008.1	10.33	1.67	-6.2	-0.98	-100000000	-8.67
1450708_at	Scg2	NM_009129	20254	Mm.5038.1	210	35	-6	-4.67	-7.62	-175
1458396_at	P2rx3	BB452660	228139	Mm.212833.1	223.33	37.67	-5.93	-4.01	-10.73	-185.67
1428538_s_at	Rarres2	BI328146	71660	Mm.28231.1	113.67	19.33	-5.88	-2.69	-100000000	-94.33
1430379_at	5830411K21Rik	BM220939	78822	Mm.160141.1	195.67	33.33	-5.87	-3.78	-9.95	-162.33
1416072_at	Cd34	NM_133654	12490	Mm.29798.1	60	10.33	-5.81	-2.8	-100000000	-49.67
1439500_at	Scrn1	BF466917	69938	Mm.40563.1	184	31.67	-5.81	-3.85	-11.28	-152.33
1442531_at	D12Ertd123e	BG065748	52532	Mm.24922.1	170.67	30	-5.69	-3.33	-8.31	-140.67
1451229_at	Hdac11	BC016208	232232	Mm.206218.1	177	31.33	-5.65	-3.51	-14.36	-145.67
1423341_at	Cspg4	BB377873	121021	Mm.41329.1	249.67	45	-5.55	-3.28	-16.71	-204.67
1417118_a_at	Ard1	NM_019870	56292	Mm.5934.1	244.67	44.33	-5.52	-2.44	-100000000	-200.33
1427996_at	BC028528	BC028528	229600	Mm.89556.1	245.33	44.67	-5.49	-3.81	-9.72	-200.67
1453486_a_at	Scube2	BI133839	56788	Mm.40447.2	162.67	29.67	-5.48	-4.03	-8.34	-133
1418507_s_at	Socs2	NM_007706	216233	Mm.4132.1	216	40.33	-5.36	-3.74	-8.78	-175.67
1424680_at	BB146404	BC025893	103511	Mm.66334.1	238	44.67	-5.33	-3.86	-8.44	-193.33
1421398_at	Trim7	NM_053166	94089	Mm.37339.1	159	30	-5.3	-3.41	-8.53	-129
1417466_at	Rgs5	NM_133736	19737	Mm.41641.1	7	1.33	-5.25	-1.06	-100000000	-5.67
1422804_at	Serpinb6b	NM_011454	20708	Mm.36526.1	116.67	22.33	-5.22	-3.34	-11.24	-94.33
1433525_at	Ednra	AW558570	13617	Mm.45447.1	119.33	23	-5.19	-2.42	-100000000	-96.33
1416503_at	Lxn	NM_016753	17035	Mm.2632.1	246.33	47.67	-5.17	0	-100000000	-198.67
1423274_at	Ints6	BB381966	18130	Mm.4173.1	238	46.33	-5.14	-3.59	-8.75	-191.67
1454159_a_at	Igfbp2	AK011784	16008	Mm.141936.2	246.33	48	-5.13	-3.37	-10.43	-198.33
1428988_at	Abcc3	AK006128	76408	Mm.23942.1	244.67	48	-5.1	-3.28	-11.05	-196.67
1452954_at	Ube2c	AV162459	68612	Mm.89830.1	237	46.67	-5.08	-2.78	-23.85	-190.33
1437189_x_at	Eif3m	BB311104	98221	Mm.30078.2	116.67	23.67	-4.93	-0.12	-13.44	-93
1430574_at	Cdkn3	AK010426	72391	Mm.27224.1	247	50.33	-4.91	-3.69	-7.29	-196.67
1423856_at	Popdc3	BC003896	78977	Mm.5290.1	132.67	27.33	-4.85	-3.35	-7.78	-105.33
1426278_at	Ifi27	AY090098	76933	Mm.46382.1	14.33	3	-4.78	0	-100000000	-11.33
1435060_at	Tmod2	BB667124	50876	Mm.40489.1	244.33	52.33	-4.67	-3.29	-8	-192
1454460_at	5730433N10Rik	AK017612	70545	Mm.206820.1	197.67	42.33	-4.67	-2.95	-8.69	-155.33
1417312_at	Dkk3	AK004853	50781	Mm.55143.1	175.33	38	-4.61	-3.65	-6.14	-137.33
1455436_at	Diras2	BM114282	68203	Mm.29362.1	141.33	30.67	-4.61	-2.88	-10.56	-110.67
1426318_at	Serpinb1b	AF426025	282663	Mm.92685.1	173.33	37.67	-4.6	-3.25	-7.36	-135.67
1448755_at	Col15a1	AF011450	12819	Mm.4352.1	222.33	48.67	-4.57	-3.49	-6.3	-173.67
1454406_at	4930453J04Rik	AK015453	74652	Mm.159279.1	156	34.33	-4.54	-2.04	-100000000	-121.67
1425379_at	Hgf	D10212	15234	Mm.15629.1	237.33	52.67	-4.51	-2.73	-11.3	-184.67
1430362_at	5730409N24Rik	AI606154	70485	Mm.177375.1	120.33	26.67	-4.51	-2.74	-8.18	-93.67
1428331_at	2210016F16Rik	BB547211	70153	Mm.46790.1	153	34	-4.5	-2.07	-100000000	-119
1450140_a_at	Cdkn2a	NM_009877	12578	Mm.4733.1	217.33	48.33	-4.5	-2.76	-10.79	-169
1435981_at	Nav2	BM118398	78286	Mm.44883.1	198.67	44.33	-4.48	-3.01	-8.18	-154.33
1448877_at	Dlx2	NM_010054	13392	Mm.3896.1	236	53	-4.45	-3.81	-5.29	-183
1448113_at	LOC100039888 /// LOC623112 /// Stmn1	BC010581	100039888 /// 16765 /// 623112	Mm.28479.1	217.67	49.33	-4.41	-2.81	-10.14	-168.33
1446085_at	---	BB022048		Mm.207132.1	202.33	46	-4.4	-3.01	-6.95	-156.33
1420693_at	Myom1	NM_010867	17929	Mm.4103.1	11.67	2.67	-4.38	-1.3	-100000000	-9
1434442_at	Stbd1	BB667844	52331	Mm.21965.1	150.67	34.67	-4.35	-3.27	-6.35	-116
1419705_at	Car5b	NM_019513	56078	Mm.117015.1	170.33	39.33	-4.33	-3.27	-6.23	-131
1451679_at	6530401D17Rik	BC016270	76219	Mm.40004.1	200.67	46.33	-4.33	-3.51	-5.37	-154.33
1435110_at	Unc5b	BG065285	107449	Mm.4580.2	246	57	-4.32	-2.8	-8.75	-189
1455520_at	LOC100040799	AV327200	100040799	Mm.36389.1	243	56.33	-4.31	-3.3	-6.12	-186.67
1424538_at	Ubl4	BI650739	27643	Mm.3979.1	243.67	56.67	-4.3	-2.72	-9.98	-187
1455106_a_at	Ckb	BG967663	12709	Mm.16831.2	202.33	47.33	-4.27	-3.3	-6.01	-155
1435938_at	Ckap2l	AA197362	70466	Mm.45502.1	229	53.67	-4.27	-3.03	-6.83	-175.33
1433891_at	Lgr4	BI107632	107515	Mm.40636.1	250.33	59	-4.24	-2.8	-8.31	-191.33
1437654_at	3110001K24Rik	BE630700	75698	Mm.45406.1	205	48.33	-4.24	-2.08	-23.7	-156.67
1427165_at	Il13ra1	BB730912	16164	Mm.220960.1	162.33	38.33	-4.23	-2.78	-8.53	-124
1449559_at	Msx2	NM_013601	17702	Mm.1763.1	183	43.33	-4.22	-2.96	-6.85	-139.67
1452388_at	Hspa1a	AW763765	193740	Mm.196559.1	248.33	59	-4.21	-3.51	-5.24	-189.33
1419056_at	Rtn2	AF038538	20167	Mm.24142.1	69.33	16.67	-4.16	-2.82	-7.61	-52.67
1449009_at	LOC100039796 /// Tgtp	NM_011579	100039796 /// 21822	Mm.15793.1	156.67	37.67	-4.16	-2.39	-13.09	-119
1427201_at	Mustn1	AJ277212	66175	Mm.220895.1	112	27	-4.15	-1.91	-100000000	-85
1422626_at	Mmp16	AF282844	17389	Mm.42042.1	221	53.33	-4.14	-2.18	-21.31	-167.67
1455948_x_at	Matn3	AV009181	17182	Mm.72113.1	210.33	51	-4.12	-2.56	-7.41	-159.33
1425810_a_at	Csrp1	BF124540	13007	Mm.196484.2	135.33	33	-4.1	-1.01	-100000000	-102.33
1449470_at	Dlx1	NM_010053	13390	Mm.4543.1	216	53	-4.08	-3.23	-5.11	-163
1423668_at	Zdhhc14	BC021423	224454	Mm.22338.1	216	53.33	-4.05	-2.34	-12.33	-162.67
1417282_at	Mmp23	NM_011985	26561	Mm.29373.1	225	55.67	-4.04	-3.08	-5.68	-169.33
1443230_at	---	BB340127		Mm.125975.1	214	53	-4.04	-2.32	-12.37	-161
1426649_at	LOC100045217 /// Tmeff1	BM114154	100045217 /// 230157	Mm.41772.1	245	61	-4.02	-3.07	-5.66	-184
1450779_at	Fabp7	NM_021272	12140	Mm.3644.1	206	51.33	-4.01	-2.31	-10.9	-154.67
1416840_at	Mid1ip1	NM_026524	68041	Mm.29429.1	145	36.33	-3.99	-2.45	-9.46	-108.67
1458236_at	---	BB657751		Mm.130354.1	207.33	52	-3.99	-2.76	-6.82	-155.33
1426285_at	Lama2	U12147	16773	Mm.3987.1	66.33	16.67	-3.98	-2.59	-7.16	-49.67
1443921_at	Ranbp3l	BB496379	223332	Mm.209787.1	225.67	56.67	-3.98	-2.88	-5.99	-169
1418778_at	Ccdc109b	NM_025779	66815	Mm.31056.1	233.67	59.33	-3.94	-2.26	-12.73	-174.33
1420406_at	Peg12	NM_013788	27412	Mm.90135.1	167.33	42.67	-3.92	-3	-5.25	-124.67
1417092_at	Pthr1	BC013446	19228	Mm.3542.1	229.33	58.67	-3.91	-2.77	-6.42	-170.67
1434645_at	C530008M17Rik	BB493717	320827	Mm.32581.1	230.67	59	-3.91	-3.15	-5.04	-171.67
1440204_at	3110039M20Rik	AW494150	67293	Mm.48384.1	131.67	33.67	-3.91	-1.96	-34.58	-98
1417777_at	Ltb4dh	BC014865	67103	Mm.34497.1	249.67	64	-3.9	-1.97	-32.59	-185.67
1430886_at	1700112E06Rik	BB246912	76633	Mm.82791.1	221	57.33	-3.85	-3.08	-4.9	-163.67
1416961_at	Bub1b	NM_009773	12236	Mm.29133.1	253.33	66	-3.84	-3.28	-4.6	-187.33
1441437_at	---	BM119933		Mm.215767.1	190.67	49.67	-3.84	-2.51	-5.85	-141
1459009_at	---	AI661876		Mm.164226.1	203.67	53	-3.84	-2.95	-4.88	-150.67
1423584_at	Igfbp7	AI481026	29817	Mm.534.1	239	62.67	-3.81	-0.78	-100000000	-176.33
1421571_a_at	LOC100041546 /// LOC100045833 /// Ly6c1 /// Ly6c2	NM_010741	100041546 /// 100045833 /// 100093633 /// 17067	Mm.1583.1	221.67	58.33	-3.8	-1.46	-100000000	-163.33
1418261_at	Syk	AW907526	20963	Mm.4708.1	123.33	32.67	-3.78	-2.46	-6.56	-90.67
1416554_at	LOC100048338 /// Pdlim1	NM_016861	100048338 /// 54132	Mm.5567.1	147.33	39.33	-3.75	-1.97	-19.4	-108
1419943_s_at	Ccnb1	AU015121	268697	Mm.195316.1	243	65	-3.74	-2.87	-5.28	-178
1423630_at	Cygb	BM899392	114886	Mm.34598.1	123.33	33	-3.74	-2.91	-4.9	-90.33
1424634_at	Tceal1	BC011290	237052	Mm.40713.1	247	66.33	-3.72	-1.84	-37.69	-180.67
1448377_at	Slpi	NM_011414	20568	Mm.1395.1	228	61.33	-3.72	-2	-17.93	-166.67
1445490_at	C77805	C77805	97592	Mm.166448.1	207.33	55.67	-3.72	-2.69	-5.41	-151.67
1419314_at	Tinag	BC010745	26944	Mm.23199.1	206	55.67	-3.7	-2.86	-4.71	-150.33
1425615_a_at	Pck2	BC010318	74551	Mm.29856.1	244.33	66	-3.7	-1.74	-137.89	-178.33
1450920_at	Ccnb2	AK013312	12442	Mm.22592.1	244.67	66.33	-3.69	-2.67	-5.86	-178.33
1418061_at	Ltbp2	NM_013589	16997	Mm.3900.1	251.67	68.33	-3.68	-1.8	-42.45	-183.33
1430701_a_at	5730528L13Rik	AK017795	66665	Mm.140749.2	247.67	67.33	-3.68	-2.98	-4.76	-180.33
1453768_a_at	5430432M24Rik	AK005776	73847	Mm.18228.2	202.67	55	-3.68	-2.07	-8.24	-147.67
1418136_at	Tgfb1i1	NM_009365	21804	Mm.3248.1	246	67.33	-3.65	-2.16	-10.11	-178.67
1430989_a_at	1700020I14Rik	AK006166	66602	Mm.196140.2	222.33	61	-3.64	-2.98	-4.63	-161.33
1429028_at	Dock11	AK017170	75974	Mm.32873.1	230.67	63.67	-3.62	-2.5	-6.17	-167
1440161_at	---	BB378819		Mm.132463.1	195.67	54.33	-3.6	-2.13	-6.29	-141.33
1419456_at	Dcxr	BC012247	67880	Mm.29180.1	232.33	64.67	-3.59	-1.95	-15.43	-167.67
1418102_at	Hes1	BC018375	15205	Mm.4451.1	195.67	54.67	-3.58	-2.76	-4.95	-141
1444524_at	LOC100043424 /// LOC100048565 /// OTTMUSG00000015351	BE943672	100038733 /// 100043424 /// 100048565	Mm.135655.1	219.67	61.33	-3.58	-2.64	-5.03	-158.33
1440990_at	Kif26b	BB012037	269152	Mm.138659.1	238.33	66.67	-3.57	-2.86	-4.62	-171.67
1427485_at	Lmod1	AF237627	93689	Mm.180124.1	240	67.67	-3.55	-2.56	-5.66	-172.33
1439990_at	---	BB460243		Mm.187315.1	234.33	66	-3.55	-2.54	-5.63	-168.33
1419998_at	---	AU018569		Mm.201776.1	230.67	65.33	-3.53	-2.58	-5.3	-165.33
1417872_at	Fhl1	U41739	14199	Mm.3126.1	247.33	70.33	-3.52	-0.8	-100000000	-177
1422550_a_at	Mtap6	NM_010837	17760	Mm.86654.1	246.67	70	-3.52	-2.47	-6.05	-176.67
1457755_at	Gng8	BQ174809	14709	Mm.103770.1	245	69.67	-3.52	-2.49	-5.92	-175.33
1416076_at	Ccnb1 /// Ccnb1-rs1 /// EG434175 /// LOC667005	NM_007629	12429 /// 268697 /// 434175 /// 667005	Mm.22569.1	210	60	-3.5	-2.03	-8.36	-150
1427357_at	Cda	AK008793	72269	Mm.46182.1	212	61	-3.48	-2.15	-8.71	-151
1447555_at	---	BM197099		Mm.216356.1	178.67	51.33	-3.48	-1.79	-9.32	-127.33
1457810_at	Zbtb37	BB769947	240869	Mm.212192.1	239.67	69	-3.47	-2.78	-4.58	-170.67
1435399_at	2310068J10Rik	AV092324	108992	Mm.34359.1	73.33	21.33	-3.44	-1.15	-100000000	-52
1420764_at	Scrg1	NM_009136	20284	Mm.12886.1	226.67	66	-3.43	-2.83	-4.21	-160.67
1424277_at	LOC100044098 /// LOC100048005 /// Uchl5ip	AY029337	100044098 /// 100048005 /// 73738	Mm.26635.1	249.67	73.67	-3.39	-2.53	-5.08	-176
1456808_at	---	BI076717		Mm.197381.1	196.33	58	-3.39	-2.08	-6.54	-138.33
1416309_at	Nusap1	BC009096	108907	Mm.27584.1	193	57.33	-3.37	-2.46	-5.12	-135.67
1448475_at	Olfml3	NM_133859	99543	Mm.27811.1	232.67	69	-3.37	-2.01	-8.26	-163.67
1422831_at	Fbn2	NM_010181	14119	Mm.20271.1	240	71.33	-3.36	-2.56	-4.73	-168.67
1434172_at	Cnr1	BQ177934	12801	Mm.39940.1	215.33	64	-3.36	-2.52	-4.74	-151.33
1446917_at	---	AU043192		Mm.173976.1	138	41.33	-3.34	-0.98	-6.62	-96.67
1452040_a_at	Cdca3	BI081061	14793	Mm.22228.2	201.33	60.67	-3.32	-2.4	-5.2	-140.67
1416492_at	Ccne1	NM_007633	12447	Mm.16110.1	237.33	71.67	-3.31	-2.58	-4.55	-165.67
1422965_at	Agtrap	NM_009642	11610	Mm.46247.1	240	72.67	-3.3	-2.04	-8.62	-167.33
1434121_at	Lgi4	BB756793	243914	Mm.1662.2	182.67	55.33	-3.3	-2.01	-5.32	-127.33
1440192_at	1810054D07Rik	BB259628	69863	Mm.68992.1	245	74.67	-3.28	-2.45	-4.93	-170.33
1416953_at	Ctgf	NM_010217	14219	Mm.1810.1	113.33	34.67	-3.27	-0.36	-100000000	-78.67
1416664_at	Cdc20	NM_023223	107995	Mm.29931.1	247	75.67	-3.26	-2.56	-4.44	-171.33
1426418_at	Atoh8	AK016909	71093	Mm.87449.1	251	77	-3.26	-2.07	-7.49	-174
1430762_at	4833427G06Rik	AK014780	235345	Mm.72828.1	239.33	73.67	-3.25	-2.28	-5.52	-165.67
1460608_at	Cacna1b	AV326040	12287	Mm.91991.1	166.67	51.33	-3.25	-1.62	-6.58	-115.33
1417959_at	Pdlim7	NM_026131	67399	Mm.3395.1	240	74	-3.24	-2.23	-5.77	-166
1455722_at	Wasf3	BB425316	245880	Mm.65397.1	204	63	-3.24	-2.18	-5.35	-141
1415849_s_at	Stmn1	BC010581	16765	Mm.28479.1	236	73	-3.23	-1.63	-22.68	-163
1427760_s_at	Prl2c2 /// Prl2c3 /// Prl2c4	X75557	18811 /// 18812 /// 26421	Mm.22777.2	103	32	-3.22	0	-100000000	-71
1420641_a_at	Sqrdl	AF174535	59010	Mm.28986.1	147	46	-3.2	-1.69	-13.84	-101
1455730_at	Dlg7	BM250919	218977	Mm.35569.1	230	72	-3.19	-2.62	-3.99	-158
1420551_at	2310039E09Rik	NM_026509	68016	Mm.133444.1	80.67	25.33	-3.18	-2.24	-5.13	-55.33
1427798_x_at	---	BF580235		Mm.214467.1	221.33	69.67	-3.18	-2.21	-5.2	-151.67
1435191_at	Cdsn /// LOC100043961 /// LOC100044189	BM231053	100043961 /// 100044189 /// 386463	Mm.22608.1	238.67	75.33	-3.17	-2.51	-4.27	-163.33
1419703_at	Col5a3	NM_016919	53867	Mm.30477.1	162.33	51.33	-3.16	-1.75	-10.24	-111
1417408_at	F3	BC024886	14066	Mm.3742.1	247	78.33	-3.15	-1.99	-6.69	-168.67
1418384_at	Apool	BC024334	68117	Mm.27115.1	199.33	63.33	-3.15	-2.06	-6.32	-136
1448468_a_at	Kcnab1	AF033003	16497	Mm.1438.1	148	47	-3.15	-2.5	-4.06	-101
1456684_at	Tmem74	BB710790	239408	Mm.184359.1	222.33	70.67	-3.15	-2.42	-4.26	-151.67
1418569_at	Fblim1	BG070068	74202	Mm.11734.1	99.33	31.67	-3.14	-2.12	-5.22	-67.67
1427243_at	Rell1	BI248354	100532	Mm.30122.1	224	71.33	-3.14	-2.24	-4.9	-152.67
1438732_at	---	BE947483		Mm.138300.1	237.67	75.67	-3.14	-2.14	-5.62	-162
1439265_at	---	BB131963		Mm.220875.1	241	76.67	-3.14	-2.83	-3.51	-164.33
1423407_a_at	Fbln2	BF228318	14115	Mm.6120.1	207.67	66.33	-3.13	-1.32	-100000000	-141.33
1424254_at	Ifitm1	BC027285	68713	Mm.175661.1	243	77.67	-3.13	-2.43	-4.3	-165.33
1416781_at	Praf2	NM_138602	54637	Mm.140597.1	223.67	71.67	-3.12	-1.79	-8.57	-152
1416918_at	Dlg3	NM_016747	53310	Mm.4615.1	195.67	62.67	-3.12	-2.39	-4.42	-133
1458341_x_at	---	BB397841		Mm.139800.1	236	75.67	-3.12	-2.14	-5.61	-160.33
1454606_at	4933426M11Rik	BF144564	217684	Mm.27112.1	248.67	80	-3.11	-2.26	-4.77	-168.67
1425238_at	EG625603	BC011413	625603	Mm.37987.1	192.33	62	-3.1	-2.04	-5.42	-130.33
1451357_at	Mpnd	BC017625	68047	Mm.34488.1	249.33	80.33	-3.1	-1.61	-15.77	-169
1452670_at	Myl9	AK007972	98932	Mm.83615.6	241.67	78	-3.1	-1.08	-100000000	-163.67
1431087_at	Spc24	BF577722	67629	Mm.218278.1	194	62.67	-3.1	-1.97	-6.58	-131.33
1442411_at	---	BF318509		Mm.157580.1	162.33	52.33	-3.1	-2.35	-4.34	-110
1416967_at	Sox2	U31967	20674	Mm.4541.1	166.67	54	-3.09	-2.29	-4.4	-112.67
1431592_a_at	Sh3kbp1	AK007283	58194	Mm.38525.2	207.33	67	-3.09	-0.66	-100000000	-140.33
1440954_at	---	BM114723		Mm.168726.1	198.67	64.33	-3.09	-1.92	-5.88	-134.33
1416795_at	Cryl1	NM_030004	68631	Mm.25539.1	201	65.33	-3.08	-2.19	-4.68	-135.67
1448390_a_at	Dhrs3	NM_011303	20148	Mm.14063.1	64.67	21	-3.08	-1.49	-45.43	-43.67
1449147_at	Chst1	NM_023850	76969	Mm.38021.1	98.67	32	-3.08	-0.88	-100000000	-66.67
1450692_at	Kif4	NM_008446	16571	Mm.3130.1	227.67	74	-3.08	-2.52	-3.82	-153.67
1436002_at	Scube3	BB484128	268935	Mm.32082.1	250.67	81.67	-3.07	-2.58	-3.76	-169
1422450_at	Ctnnd1	NM_007615	12388	Mm.35738.1	219	71.67	-3.06	-1.96	-5.61	-147.33
1455965_at	Adamts4	BG064671	240913	Mm.23156.2	232.33	76	-3.06	-2.26	-4.57	-156.33
1416455_a_at	Cryab	NM_009964	12955	Mm.178.1	62	20.33	-3.05	-1.21	-100000000	-41.67
1460144_at	---	BB352444		Mm.208757.1	200	65.67	-3.05	-2.27	-3.98	-134.33
1427112_at	Ttl	AV127581	69737	Mm.41497.1	251	82.67	-3.04	-2.46	-3.92	-168.33
1448881_at	Hp	NM_017370	15439	Mm.26730.1	247	81.33	-3.04	-1.57	-16.59	-165.67
1448883_at	Lgmn	NM_011175	19141	Mm.17185.1	237.33	78	-3.04	-1.79	-7.53	-159.33
1419015_at	Wisp2	NM_016873	22403	Mm.13828.1	244.33	81.33	-3	-1.59	-12.18	-163
1427735_a_at	Acta1	M12233	11459	Mm.214950.2	3	1	-3	0	-100000000	-2
1451431_a_at	Dbndd2	BC019947	52840	Mm.195525.1	229	76.33	-3	-1.91	-6.45	-152.67
1440402_at	4831426I19Rik	BB025606	212073	Mm.212688.1	210.33	70.33	-2.99	-2.04	-5.43	-140
1429215_at	2310058N22Rik	BQ175646	71921	Mm.42614.1	194.67	65.33	-2.98	-2.1	-4.11	-129.33
1417323_at	Psrc1	NM_019976	56742	Mm.23776.1	187	63	-2.97	-1.61	-10.5	-124
1418714_at	Dusp8	NM_008748	18218	Mm.39725.1	165.33	55.67	-2.97	-1.94	-6.1	-109.67
1458916_at	---	BB152956		Mm.212358.1	186	62.67	-2.97	-1.84	-4.89	-123.33
1423499_at	Sncaip	AK017012	67847	Mm.90801.1	207	70	-2.96	-1.89	-5.64	-137
1425083_at	Otor	AF243504	57329	Mm.157751.1	211	71.33	-2.96	-1.85	-6.33	-139.67
1421814_at	Msn	NM_010833	17698	Mm.28687.1	246	83.33	-2.95	-1.44	-21.33	-162.67
1428850_x_at	Cd99	AK004342	673094	Mm.178550.2	218.33	74	-2.95	-1.36	-138.57	-144.33
1460591_at	Esr1	AI646838	13982	Mm.18981.1	54	18.33	-2.95	-1.89	-5.48	-35.67
1434887_at	Freq	BE990928	14299	Mm.40262.1	230.67	78.33	-2.94	-2.14	-4.44	-152.33
1434917_at	Cobl	BQ173923	12808	Mm.22847.1	76.33	26	-2.94	-1.8	-6.35	-50.33
1460243_at	Sptlc2	BC003227	20773	Mm.565.1	247.33	84.33	-2.93	-2.14	-4.44	-163
1459372_at	Npas4	AV348246	225872	Mm.62330.1	176	60.33	-2.92	-2.39	-3.73	-115.67
1416667_at	Ebp	NM_007898	13595	Mm.27183.1	249	85.67	-2.91	-1.92	-5.7	-163.33
1427797_s_at	Ctse	BF580235	13034	Mm.214467.1	207.33	71.33	-2.91	-1.95	-4.52	-136
1432408_a_at	D0Kist2	AK013560	27493	Mm.100510.2	130	44.67	-2.91	-1.09	-211.17	-85.33
1429499_at	Fbxo5	AK011820	67141	Mm.197520.1	232.67	80	-2.91	-2.25	-4	-152.67
1441988_at	Ppm1k	AI482429	243382	Mm.216238.1	78.67	27	-2.91	-1.29	-5.7	-51.67
1436559_a_at	Psmd10	BM730602	53380	Mm.17640.2	239.33	82.67	-2.9	-1.97	-5.33	-156.67
1428480_at	Cdca8	AV307110	52276	Mm.28038.1	239.33	82.67	-2.9	-2.37	-3.65	-156.67
1460466_at	1700047I17Rik1 /// 1700047I17Rik2	BB824055	100101807 /// 73385	Mm.32508.1	127.67	44	-2.9	-1.53	-12.42	-83.67
1416528_at	Sh3bgrl3	NM_080559	73723	Mm.22240.1	219.67	76	-2.89	-1.57	-12.11	-143.67
1457265_at	Sfrs17b	BG063043	338351	Mm.24462.1	189.67	65.67	-2.89	-2.15	-4.19	-124
1460252_s_at	Zfp105	NM_009544	22646	Mm.20430.1	235.33	81.33	-2.89	-2.28	-3.84	-154
1425673_at	Lpp	BC005613	210126	Mm.164524.1	196.67	68.33	-2.88	-1.49	-10.64	-128.33
1431002_x_at	Fahd2a	AK002291	68126	Mm.180782.1	152.67	53	-2.88	-1.81	-5.46	-99.67
1424762_at	C1qtnf5 /// Mfrp	BC023068	235312 /// 259172	Mm.137121.1	234.33	81.67	-2.87	-2.31	-3.61	-152.67
1426808_at	Lgals3	X16834	16854	Mm.2970.1	113.67	39.67	-2.87	0	-100000000	-74
1440920_at	---	BB535404		Mm.209850.1	242.33	84.33	-2.87	-2.08	-4.43	-158
1453598_at	3110082D06Rik	AW492445	73235	Mm.133142.1	221	77	-2.87	-1.87	-5.61	-144
1448700_at	G0s2	NM_008059	14373	Mm.3283.1	53.33	18.67	-2.86	-1.43	-19.46	-34.67
1429095_at	Cenpp	AK006234	66336	Mm.41534.1	238	83.33	-2.86	-1.85	-6.23	-154.67
1437601_at	Otx1	BB438279	18423	Mm.129663.1	230.33	80.67	-2.86	-2.4	-3.42	-149.67
1416273_at	Tnfaip2	NM_009396	21928	Mm.4348.1	239.33	84	-2.85	-1.67	-7.23	-155.33
1422213_s_at	Foxh1	AF110506	14106	Mm.42011.1	93	32.67	-2.85	-1.25	-8.71	-60.33
1424065_at	Edem1	BG064496	192193	Mm.21596.1	236.67	83	-2.85	-2.41	-3.45	-153.67
1426817_at	Mki67	X82786	17345	Mm.4078.1	223	78.33	-2.85	-2.05	-4.29	-144.67
1430811_a_at	Nuf2	AK010351	66977	Mm.151315.2	198.33	69.67	-2.85	-2.23	-3.83	-128.67
1451891_a_at	Dysf	AF188290	26903	Mm.220982.1	230	80.67	-2.85	-2.09	-4.27	-149.33
1458578_at	---	BB373038		Mm.205131.1	192.33	67.67	-2.84	-1.77	-5.02	-124.67
1450967_at	Ptplad2	AV291250	66775	Mm.133350.1	247	87.33	-2.83	-1.61	-8.7	-159.67
1458706_at	---	AW494074		Mm.194190.1	114.33	40.33	-2.83	-1.58	-12.22	-74
1423331_a_at	LOC100047693 /// Pvrl3	BG070704	100047693 /// 58998	Mm.46724.3	240	85	-2.82	-2.04	-4.38	-155
1444527_at	---	BB818354		Mm.213280.1	232	82.33	-2.82	-2.41	-3.23	-149.67
1416222_at	Nsdhl	BC019945	18194	Mm.38792.1	247.67	88	-2.81	-2.16	-3.93	-159.67
1418131_at	Samhd1	NM_018851	56045	Mm.196457.1	239.67	85.33	-2.81	-2.04	-4.3	-154.33
1424766_at	Ercc6l	BC004701	236930	Mm.31911.1	176.33	62.67	-2.81	-1.99	-4.39	-113.67
1430111_a_at	Bcat1	AK012821	12035	Mm.4606.3	233	83	-2.81	-2.04	-4.48	-150
1449345_at	Ccdc34	NM_026613	68201	Mm.181767.1	235.33	83.67	-2.81	-2.1	-4.09	-151.67
1443924_at	Wnk3	BB084132	279561	Mm.32899.1	157.33	56	-2.81	-2.02	-3.88	-101.33
1457483_at	---	BM214036		Mm.217790.1	201.67	71.67	-2.81	-1.82	-4.9	-130
1416625_at	Serping1	NM_009776	12258	Mm.38888.1	219	78.33	-2.8	-2	-4.37	-140.67
1419153_at	2810417H13Rik	AK017673	68026	Mm.45765.1	175.33	62.67	-2.8	-1.72	-6.35	-112.67
1428333_at	2900062L11Rik	AK013740	76976	Mm.27579.1	90.67	32.33	-2.8	-1.64	-7.09	-58.33
1428897_at	2610029I01Rik	AK011611	77032	Mm.87238.1	244	87	-2.8	-1.94	-4.8	-157
1447024_at	---	BM197847		Mm.217561.1	200.67	71.67	-2.8	-1.91	-4.16	-129
1421493_a_at	Rgs20	NM_021374	58175	Mm.103771.1	181.33	65	-2.79	-1.8	-3.92	-116.33
1422168_a_at	Bdnf	AY057913	12064	Mm.1442.1	237.67	85.33	-2.79	-2.06	-4.15	-152.33
1429173_at	Dnase1l1	AK009174	69537	Mm.20169.1	166.67	59.67	-2.79	-1.99	-4.07	-107
1439123_at	---	BB367687		Mm.180959.1	213	76.33	-2.79	-1.95	-4.41	-136.67
1417432_a_at	Gnb1	NM_008142	14688	Mm.2344.1	245	88	-2.78	-1.68	-6.5	-157
1418171_at	LOC100045031 /// Tceal8	NM_025703	100045031 /// 66684	Mm.182094.1	239	86	-2.78	-0.9	-100000000	-153
1444361_at	---	BM238675		Mm.132272.1	186.33	67	-2.78	-1.9	-3.75	-119.33
1457883_at	---	BB225963		Mm.212481.1	75	27	-2.78	-1.81	-5.08	-48
1419380_at	LOC100046333 /// Zfp423	NM_033327	100046333 /// 94187	Mm.23452.1	236.33	85.33	-2.77	-2.34	-3.35	-151
1424046_at	Bub1	AF002823	12235	Mm.2185.1	170	61.33	-2.77	-2.06	-4.14	-108.67
1424226_at	9030617O03Rik	BC021385	217830	Mm.218590.1	209.33	75.67	-2.77	-2.23	-3.59	-133.67
1424511_at	Aurka	U80932	20878	Mm.11738.1	189	68.33	-2.77	-2.23	-3.58	-120.67
1419864_x_at	---	AA119213		Mm.55092.1	224.67	81.33	-2.76	-1.77	-5.3	-143.33
1426584_a_at	Sord	BI143942	20322	Mm.104920.1	136	49.33	-2.76	-2.23	-3.55	-86.67
1450567_a_at	Col2a1	NM_031163	12824	Mm.2423.1	238.33	86.33	-2.76	-2.05	-4.11	-152
1456315_a_at	Ptpla	BB014781	30963	Mm.28564.2	242.33	87.67	-2.76	-1.4	-14.54	-154.67
1455591_at	---	AV236080		Mm.26479.1	221	80	-2.76	-1.95	-4.31	-141
1418474_at	1500005A01Rik	NM_033146	85308	Mm.40667.1	109	39.67	-2.75	-2.09	-3.88	-69.33
1422155_at	Hist2h3c2	BC015270	97114	Mm.15595.1	234	85	-2.75	-1.91	-4.8	-149
1438391_x_at	Hsd17b10	AV078914	15108	Mm.6994.2	241.33	87.67	-2.75	-1.41	-14.88	-153.67
1437370_at	Sgol2	AV316937	68549	Mm.200641.1	163	59.33	-2.75	-2.03	-3.81	-103.67
1438531_at	A730054J21Rik	BM119567	320862	Mm.111861.1	177	64.33	-2.75	-2.24	-3.43	-112.67
1420514_at	Tmem47	NM_138751	192216	Mm.154610.1	197	72	-2.74	-1.43	-9.95	-125
1422788_at	Slc43a3	NM_021398	58207	Mm.116825.1	164.33	60	-2.74	-1.99	-4.21	-104.33
1438672_at	Parvb	BI134721	170736	Mm.41928.1	159	58	-2.74	-2.07	-3.9	-101
1419298_at	Pon3	NM_008897	269823	Mm.9122.1	209.67	76.67	-2.73	-2.06	-3.93	-133
1436398_at	---	BB033554		Mm.130709.1	102	37.33	-2.73	-2.02	-3.69	-64.67
1418254_at	Apip /// LOC100044135	NM_019735	100044135 /// 56369	Mm.24772.1	206	75.67	-2.72	-0.96	-100000000	-130.33
1421471_at	Npy1r	NM_010934	18166	Mm.5112.1	221	81.33	-2.72	-1.72	-5.18	-139.67
1422513_at	Ccnf	NM_007634	12449	Mm.4008.1	115	42.33	-2.72	-1.87	-4.37	-72.67
1426410_at	Pdk3	AV086243	236900	Mm.12775.1	245.33	90.33	-2.72	-2.01	-3.97	-155
1428304_at	Esco2	AK010391	71988	Mm.46440.1	98.67	36.33	-2.72	-2.03	-3.86	-62.33
1440372_at	---	AI785253		Mm.101938.1	204.33	75	-2.72	-1.84	-4.47	-129.33
1445695_at	---	BE852876		Mm.139937.1	192.33	70.67	-2.72	-1.74	-4.49	-121.67
1416746_at	H2afx	NM_010436	15270	Mm.14767.1	184.33	68	-2.71	-1.97	-4.22	-116.33
1451181_at	LOC100047743 /// Tmem121	AF488729	100047743 /// 69195	Mm.133306.1	201.67	74.33	-2.71	-2.24	-3.25	-127.33
1435902_at	Nudt18	BM120193	213484	Mm.34191.1	232.33	85.67	-2.71	-1.89	-4.65	-146.67
1416630_at	Id3	NM_008321	15903	Mm.110.1	241	89.33	-2.7	-1.45	-10.47	-151.67
1423389_at	Smad7	BF226166	17131	Mm.34407.1	240	89	-2.7	-2.17	-3.51	-151
1426677_at	Flna	BM233746	192176	Mm.28044.1	242.33	89.67	-2.7	-1.76	-5.11	-152.67
1441372_at	5930405F01Rik	BB153281	320550	Mm.207507.1	190	70.33	-2.7	-1.77	-4.16	-119.67
1419123_a_at	Pdgfc	NM_019971	54635	Mm.40268.1	234.33	87	-2.69	-1.98	-3.94	-147.33
1422945_a_at	Kif5c	AI844677	16574	Mm.41576.1	232.33	86.33	-2.69	-2.17	-3.48	-146
1439877_at	---	BB125494		Mm.132251.1	201	74.67	-2.69	-1.99	-3.6	-126.33
1417172_at	Ube2l6	BC008238	56791	Mm.38261.1	229.67	85.67	-2.68	-2.13	-3.47	-144
1419295_at	Creb3l1	BC016447	26427	Mm.10353.1	240	89.67	-2.68	-2.23	-3.32	-150.33
1421947_at	Gng12	NM_025278	14701	Mm.41375.1	241.67	90.33	-2.68	-1.38	-12.51	-151.33
1426123_a_at	Rrbp1	AF273691	81910	Mm.13705.8	237.33	89	-2.67	-1.68	-6.02	-148.33
1449171_at	Ttk	NM_009445	22137	Mm.1904.1	190.33	71.33	-2.67	-2.1	-3.57	-119
1454286_at	1110004M10Rik	AV007471	68464	Mm.158212.1	197.67	74	-2.67	-1.83	-4.01	-123.67
1417553_at	Plac1	AF250838	56096	Mm.154979.1	237	89	-2.66	-2.25	-3.22	-148
1418888_a_at	Sepx1	NM_013759	27361	Mm.28212.1	186.33	70	-2.66	-1.51	-8.22	-116.33
1431591_s_at	Isg15 /// LOC100038882 /// LOC100044225 /// LOC677168	AK019325	100038882 /// 100044225 /// 53606 /// 677168	Mm.204646.1	47	17.67	-2.66	0	-100000000	-29.33
1457358_at	---	BG067912		Mm.27374.1	198	74.33	-2.66	-1.73	-4.46	-123.67
1459301_at	---	AW546127		Mm.182592.1	198.67	74.67	-2.66	-1.58	-5.39	-124
1417319_at	Pvrl3	NM_021495	58998	Mm.46724.1	224.67	84.67	-2.65	-2.14	-3.29	-140
1417357_at	Emd	NM_007927	13726	Mm.18892.1	248.67	94	-2.65	-1.5	-8.28	-154.67
1423378_at	Adam23 /// LOC100046035	AI838132	100046035 /// 23792	Mm.39533.1	100	37.67	-2.65	-1.1	-100000000	-62.33
1416635_at	Smpdl3a	NM_020561	57319	Mm.2379.1	132	50	-2.64	-1.93	-4.05	-82
1436119_at	Aldh1l2	BM231794	216188	Mm.151658.1	241.33	91.33	-2.64	-1.85	-4.28	-150
1443346_at	---	BB167125		Mm.214570.1	212.33	80.33	-2.64	-1.65	-5.76	-132
1423760_at	Cd44	M27130	12505	Mm.24138.1	238.67	90.67	-2.63	-1.42	-9.18	-148
1450842_a_at	Cenpa	AV132173	12615	Mm.6579.1	147	56	-2.63	-1.56	-6.42	-91
1445200_at	---	BF120013		Mm.216209.1	199.67	76	-2.63	-1.52	-5.74	-123.67
1445518_at	---	BG061923		Mm.161312.1	222	84.33	-2.63	-1.9	-3.75	-137.67
1455492_at	B330016D10Rik	BB313577	320456	Mm.33752.1	184.67	70.33	-2.63	-1.9	-4.18	-114.33
1460285_at	Itga9	NM_133721	104099	Mm.23386.1	228	87	-2.62	-2.08	-3.41	-141
1435564_at	C230078M08Rik	BB547893	319749	Mm.133211.1	193.33	73.67	-2.62	-1.96	-3.89	-119.67
1443526_at	---	BM204661		Mm.120090.1	196.33	75	-2.62	-1.68	-4.64	-121.33
1445395_at	---	BB114415		Mm.162109.1	202	77	-2.62	-1.65	-5.03	-125
1416253_at	Cdkn2d /// LOC100043858	BC013898	100043858 /// 12581	Mm.29020.1	226.33	86.67	-2.61	-1.78	-4.62	-139.67
1418986_a_at	Uxt	NM_013840	22294	Mm.34779.1	222.67	85.33	-2.61	-1.66	-6	-137.33
1427161_at	Cenpf	BE848253	108000	Mm.19980.1	155.67	59.67	-2.61	-1.7	-4.78	-96
1429390_at	Acpl2	BB183525	235534	Mm.9693.1	228.67	87.67	-2.61	-2.13	-3.24	-141
1433523_at	D930005D10Rik	BB521978	231858	Mm.33766.1	180.33	69	-2.61	-1.98	-3.58	-111.33
1436723_at	Cenpi	BB258991	102920	Mm.34903.1	155.67	59.67	-2.61	-1.98	-3.43	-96
1446524_at	---	BB396283		Mm.213327.1	152	58.33	-2.61	-1.78	-3.89	-93.67
1448063_at	Iqsec2	AW226526	245666	Mm.215060.2	234.67	90	-2.61	-2.2	-3.13	-144.67
1454180_at	Armc2	AK011447	213402	Mm.75197.1	232.67	89	-2.61	-2.21	-3.12	-143.67
1416558_at	Melk	NM_010790	17279	Mm.4674.1	157.67	60.67	-2.6	-2.18	-3.13	-97
1418509_at	Cbr2	BC010758	12409	Mm.21454.1	243	93.33	-2.6	-0.85	-100000000	-149.67
1420499_at	Gch1	NM_008102	14528	Mm.10651.1	84	32.33	-2.6	-1.33	-11.68	-51.67
1452913_at	Pcp4l1	AV337888	66425	Mm.28040.1	82.33	31.67	-2.6	-1.03	-100000000	-50.67
1422943_a_at	Hspb1	NM_013560	15507	Mm.13849.1	46.67	18	-2.59	-0.46	-100000000	-28.67
1425296_a_at	Rgs3	AF215669	50780	Mm.17554.2	234	90.33	-2.59	-1.55	-6.04	-143.67
1435714_x_at	Il17d /// LOC100046772	BB809808	100046772 /// 239114	Mm.3409.1	242.67	93.67	-2.59	-1.94	-3.88	-149
1433748_at	LOC100046487 /// Zdhhc18	BG073303	100046487 /// 503610	Mm.7778.1	238	92	-2.59	-2.11	-3.26	-146
1416454_s_at	Acta2	NM_007392	11475	Mm.16537.1	220.33	85.33	-2.58	0	-100000000	-135
1422603_at	Rnase4	BC005569	58809	Mm.175173.1	234.33	91	-2.58	-1.42	-8.43	-143.33
1425894_at	Mrgprf	BC019711	211577	Mm.215151.1	231.33	89.67	-2.58	-2.12	-3.24	-141.67
1444344_at	---	BG066684		Mm.172793.1	198.33	77	-2.58	-1.73	-4.05	-121.33
1447016_at	LOC100046817 /// Tbc1d1	BB256507	100046817 /// 57915	Mm.208349.1	188.33	73	-2.58	-1.9	-3.54	-115.33
1417109_at	Tinagl	BC005738	94242	Mm.15801.1	90.67	35.33	-2.57	-1.65	-4.6	-55.33
1437403_at	Samd5	BB308071	320825	Mm.101115.1	190.67	74.33	-2.57	-1.67	-3.8	-116.33
1440448_at	---	BB421290		Mm.137931.1	219.33	85.33	-2.57	-1.93	-3.53	-134
1440687_at	---	AV293622		Mm.143476.1	208	81	-2.57	-1.78	-3.9	-127
1460118_at	---	BF455409		Mm.103149.1	222	86.33	-2.57	-1.9	-3.63	-135.67
1416676_at	Kng1	NM_023125	16644	Mm.2160.1	199	77.67	-2.56	-1.68	-4.14	-121.33
1417355_at	Peg3	AB003040	18616	Mm.7952.1	167	65.33	-2.56	-1.55	-5.82	-101.67
1447156_at	---	AI746579		Mm.110445.1	195.67	76.33	-2.56	-1.81	-3.39	-119.33
1456765_at	6430511F03	AV339861	331475	Mm.19738.1	207.67	81	-2.56	-1.48	-9.11	-126.67
1416401_at	Cd82	NM_007656	12521	Mm.4261.1	195.33	76.67	-2.55	-1.64	-5	-118.67
1425519_a_at	Cd74	BC003476	16149	Mm.7043.1	103.67	40.67	-2.55	-1.51	-6.51	-63
1448429_at	Gyg	NM_013755	27357	Mm.6375.1	237.33	93	-2.55	-1.57	-5.65	-144.33
1418794_at	Cds2	BB487604	110911	Mm.151904.1	203	80	-2.54	-1.74	-3.87	-123
1435584_at	AI662791	BB034567	102932	Mm.37986.1	204.67	80.67	-2.54	-2.09	-3.11	-124
1415899_at	Junb	NM_008416	16477	Mm.1167.1	229	90.67	-2.53	-1.92	-3.51	-138.33
1423813_at	Kif22	BC003427	110033	Mm.29381.1	231.67	91.67	-2.53	-2.09	-3.14	-140
1427183_at	Efemp1	BC023060	216616	Mm.44176.1	115.33	45.67	-2.53	0	-100000000	-69.67
1429888_a_at	Hspb2	AK012780	69253	Mm.1980.2	54	21.33	-2.53	-1.56	-6.45	-32.67
1457338_at	---	BG075390		Mm.103160.1	173	68.33	-2.53	-1.28	-5.73	-104.67
1441001_at	AI225934	BB045561	98884	Mm.161126.1	213.67	84.67	-2.52	-1.61	-4.54	-129
1446345_at	---	BB075868		Mm.133253.1	189.67	75.33	-2.52	-1.57	-4.43	-114.33
1422977_at	Gp1bb	NM_010327	14724	Mm.20365.1	214.67	85.67	-2.51	-1.87	-3.5	-129
1428104_at	Tpx2	AK011311	72119	Mm.11075.1	226	90	-2.51	-2.1	-3.08	-136
1429298_at	Ddah1	BE283964	69219	Mm.30203.1	252.33	100.67	-2.51	-1.69	-4.73	-151.67
1430193_at	Casc5	BF021255	76464	Mm.180444.1	224.67	89.67	-2.51	-2.24	-2.81	-135
1457779_at	1110046J04Rik	AV013305	68808	Mm.46650.1	240.33	95.67	-2.51	-1.72	-4.55	-144.67
1416069_at	Pfkp	NM_019703	56421	Mm.108076.1	210.33	84	-2.5	-2.06	-3.13	-126.33
1421897_at	Elk1	AI385733	13712	Mm.3064.1	226.67	90.67	-2.5	-1.9	-3.53	-136
1433877_at	4732473B16Rik	BB407092	100342	Mm.204656.1	237	94.67	-2.5	-2.15	-2.94	-142.33
1438226_at	AU022252	AV349089	230696	Mm.35433.1	232	92.67	-2.5	-1.79	-3.98	-139.33
1441461_at	---	AV323439		Mm.180081.1	201	80.33	-2.5	-1.73	-3.83	-120.67
1446894_at	---	BB117494		Mm.76706.1	234.67	94	-2.5	-1.29	-10.11	-140.67
1423072_at	6720475J19Rik	AW549928	68157	Mm.100378.1	32.33	13	-2.49	-0.29	-100000000	-19.33
1426784_at	Trim47	AV077293	217333	Mm.5510.1	240.33	96.67	-2.49	-1.89	-3.57	-143.67
1443151_at	---	BB528638		Mm.207310.1	183.67	73.67	-2.49	-1.28	-8.7	-110
1415877_at	Dpysl3	NM_009468	22240	Mm.180905.1	229.67	92.67	-2.48	-1.97	-3.24	-137
1418281_at	Rad51	NM_011234	19361	Mm.231.1	156	63	-2.48	-1.88	-3.48	-93
1421851_at	Mtap1b	BB731480	17755	Mm.4323.1	203.67	82	-2.48	-1.89	-3.55	-121.67
1426276_at	Ifih1	AY075132	71586	Mm.21551.1	67	27	-2.48	-1.34	-5.81	-40
1430474_a_at	Mtch2	AK007757	56428	Mm.28023.3	218.67	88.33	-2.48	-1.18	-15.85	-130.33
1434322_at	Micall2	BB513585	231830	Mm.89789.1	244	98.33	-2.48	-1.87	-3.6	-145.67
1437173_at	Edg3	BB532532	13610	Mm.136736.1	211.67	85.33	-2.48	-1.91	-3.38	-126.33
1440643_at	---	BB035528		Mm.212857.1	185.67	75	-2.48	-1.41	-5.43	-110.67
1417292_at	Ifi47	NM_008330	15953	Mm.24769.1	170.33	69	-2.47	-0.8	-100000000	-101.33
1449027_at	Rhou	AF378088	69581	Mm.28954.1	210.33	85	-2.47	-1.88	-3.54	-125.33
1450455_s_at	Akr1c12 /// Akr1c13	AF177041	27384 /// 622402	Mm.89993.1	125	50.67	-2.47	-1.72	-3.61	-74.33
1453572_a_at	Plp2	AK012816	18824	Mm.18565.2	215.33	87.33	-2.47	-1.01	-100000000	-128
1460555_at	6330500D04Rik	BM242294	193385	Mm.1902.1	122.67	49.67	-2.47	-1.92	-3.25	-73
1445965_at	---	BB037433		Mm.118888.1	198.67	80.33	-2.47	-1.59	-4.28	-118.33
1459266_at	---	AV352957		Mm.218538.1	178.67	72.33	-2.47	-1.56	-3.52	-106.33
1417785_at	Pla1a	NM_134102	85031	Mm.24223.1	79.67	32.33	-2.46	-1.76	-3.68	-47.33
1418220_at	Foxf2	NM_010225	14238	Mm.6260.1	230.33	93.67	-2.46	-2.08	-2.9	-136.67
1423140_at	Lipa	AI596237	16889	Mm.181935.1	246	100	-2.46	-1.84	-3.59	-146
1427924_at	Stx17	BE943517	67727	Mm.44863.1	230	93.33	-2.46	-2.03	-2.97	-136.67
1448627_s_at	Pbk	NM_023209	52033	Mm.24337.1	137	55.67	-2.46	-1.85	-3.49	-81.33
1450138_a_at	Serpinb6a	NM_009254	20719	Mm.2623.1	246.33	100	-2.46	-0.71	-100000000	-146.33
1446047_at	---	BG075399		Mm.182796.1	229.33	93.33	-2.46	-1.56	-5.13	-136
1416342_at	Tnc	NM_011607	21923	Mm.980.1	240.67	98.33	-2.45	-1.99	-3.11	-142.33
1418038_s_at	Dusp19	NM_024438	68082	Mm.35774.1	232.33	95	-2.45	-1.7	-4.2	-137.33
1420643_at	Lfng	NM_008494	16848	Mm.12834.1	205.33	83.67	-2.45	-2.19	-2.76	-121.67
1422179_at	Gjb4	NM_008127	14621	Mm.56906.1	230.67	94.33	-2.45	-1.65	-4.43	-136.33
1428140_at	Oxct1	AK010029	67041	Mm.13445.2	177.33	72.33	-2.45	-1.37	-6.82	-105
1448191_at	Plk1	NM_011121	18817	Mm.16525.1	236.67	96.67	-2.45	-1.92	-3.29	-140
1436181_at	Ddef2	AV077160	211914	Mm.29258.1	233	95	-2.45	-1.97	-3.1	-138
1440952_at	---	BM123777		Mm.218420.1	204.33	83.33	-2.45	-1.88	-3.07	-121
1444015_at	---	AV307016		Mm.218991.1	217.33	88.67	-2.45	-1.9	-3.21	-128.67
1446736_at	---	BM198618		Mm.217583.1	177.33	72.33	-2.45	-1.29	-4.17	-105
1416603_at	EG627737 /// LOC632026 /// mCG_130059 /// Rpl22	NM_009079	100047372 /// 19934 /// 627737 /// 632026	Mm.13917.1	248.33	101.67	-2.44	-1.07	-1385.85	-146.67
1416759_at	Mical1	NM_138315	171580	Mm.122883.1	233	95.67	-2.44	-1.94	-3.21	-137.33
1416818_at	Parva	NM_020606	57342	Mm.143763.1	238.67	98	-2.44	-1.92	-3.26	-140.67
1418651_at	Spata6	AK005819	67946	Mm.8540.1	225.67	92.33	-2.44	-2.01	-3	-133.33
1424167_a_at	Pmm1	BC006809	29858	Mm.18939.1	153.67	63	-2.44	-1.42	-6.35	-90.67
1426138_a_at	Ube2j2	AF296656	140499	Mm.179304.3	241	98.67	-2.44	-1.73	-3.87	-142.33
1449268_at	Gfpt1	AF334736	14583	Mm.19893.1	220.33	90.33	-2.44	-2.01	-2.92	-130
1436332_at	Hspb6	BB755506	243912	Mm.34885.1	117.33	48	-2.44	-1.08	-35.07	-69.33
1440007_at	D930003E18Rik	BB378464	100048911	Mm.136189.1	236.67	97	-2.44	-1.92	-3.28	-139.67
1440039_at	---	BB547222		Mm.209945.1	206.67	84.67	-2.44	-1.48	-5.27	-122
1417040_a_at	Bok	NM_016778	51800	Mm.3295.1	135.33	55.67	-2.43	-1.52	-5.62	-79.67
1418464_at	Matn4	NM_013592	17183	Mm.29428.1	239	98.33	-2.43	-2.05	-2.96	-140.67
1425542_a_at	Ppp2r5c	BC003979	26931	Mm.3785.1	229.67	94.67	-2.43	-1.58	-4.52	-135
1438953_at	Figf	BB359521	14205	Mm.3983.2	151.33	62.33	-2.43	-1.28	-8.27	-89
1430183_at	4833414E09Rik	AK014695	71633	Mm.32944.1	191.67	79	-2.43	-1.53	-4.03	-112.67
1418483_a_at	Ggta1	AF297615	14594	Mm.1548.1	240.33	99.33	-2.42	-1.84	-3.39	-141
1423376_a_at	Dok4	AV341904	114255	Mm.203949.1	196.67	81.33	-2.42	-1.61	-3.63	-115.33
1451269_at	Pdzd11	BC004608	72621	Mm.41617.1	205.67	85	-2.42	-1.38	-7.05	-120.67
1417457_at	Cks2 /// LOC100039474 /// LOC100044764	NM_025415	100039474 /// 100044764 /// 66197	Mm.326.1	181.33	75.33	-2.41	-1.19	-16.22	-106
1418898_at	Lin7c	BB704337	22343	Mm.218854.1	229.67	95.33	-2.41	-1.9	-3.2	-134.33
1424987_at	5430435G22Rik	BB128517	226421	Mm.44508.1	144.67	60	-2.41	-1.72	-3.77	-84.67
1450377_at	LOC640441	AI385532	640441	Mm.4159.1	217.33	90.33	-2.41	-1.39	-5.96	-127
1416056_a_at	Ndufb11	BC027265	104130	Mm.30084.1	184.33	76.67	-2.4	0	-100000000	-107.67
1424058_at	Prrc1	BI155792	73137	Mm.29889.1	243	101.33	-2.4	-1.82	-3.45	-141.67
1434302_at	Raph1	AV307311	77300	Mm.87452.1	152.67	63.67	-2.4	-1.8	-3.22	-89
1452996_a_at	Aven	BG070815	74268	Mm.24235.1	194.33	81	-2.4	-1.59	-4.83	-113.33
1458057_at	---	BB343142		Mm.215794.1	199.33	83	-2.4	-1.49	-4.29	-116.33
1416093_a_at	Mrpl20	NM_025570	66448	Mm.23825.1	214	89.67	-2.39	-1.44	-6.51	-124.33
1416120_at	Rrm2	NM_009104	20135	Mm.99.1	150.67	63	-2.39	-1.82	-3.4	-87.67
1418723_at	Edg7	NM_022983	65086	Mm.155520.1	223.67	93.67	-2.39	-1.77	-3.5	-130
1441918_x_at	OTTMUSG00000000720	BB141228	435350	Mm.107302.1	241	101	-2.39	-1.19	-11.36	-140
1426529_a_at	Tagln2	C76322	21346	Mm.22632.1	237.67	99.67	-2.38	-1.48	-5.02	-138
1438677_at	Pkp4	AW764208	227937	Mm.153748.2	208.67	87.67	-2.38	-1.86	-3.19	-121
1438680_at	Auts2	BB429147	319974	Mm.37850.2	60.33	25.33	-2.38	-1.87	-3.15	-35
1445572_at	---	BB223880		Mm.150114.1	214.33	90	-2.38	-1.52	-5.24	-124.33
1416901_at	Npc2	BC007190	67963	Mm.29454.1	206.33	87	-2.37	0	-100000000	-119.33
1417773_at	Nans	BI151886	94181	Mm.22168.1	235.33	99.33	-2.37	-1.62	-4.3	-136
1422748_at	Zeb2	NM_015753	24136	Mm.37676.1	210.33	88.67	-2.37	-1.67	-3.51	-121.67
1423920_at	Ncaph	BC021499	215387	Mm.29786.1	161.67	68.33	-2.37	-1.93	-3	-93.33
1426615_s_at	Ndrg4	AV006122	234593	Mm.29846.1	128.67	54.33	-2.37	-0.53	-100000000	-74.33
1449060_at	Kif2c /// LOC631653	NM_134471	631653 /// 73804	Mm.27828.1	225.33	95	-2.37	-1.83	-3.25	-130.33
1450895_a_at	1810020G14Rik	BF166756	66272	Mm.88572.1	208	87.67	-2.37	-1.35	-6.6	-120.33
1451790_a_at	Tfpi	AF004833	21788	Mm.3601.1	250	105.33	-2.37	-1.24	-8.31	-144.67
1433600_at	Adra2a /// LOC100044679	BB262415	100044679 /// 11551	Mm.25215.1	222.33	94	-2.37	-1.78	-3.29	-128.33
1445352_at	---	BE980368		Mm.151164.1	221.67	93.67	-2.37	-1.9	-2.89	-128
1446176_at	---	BB425852		Mm.209105.1	189.33	80	-2.37	-0.98	-5.58	-109.33
1459193_at	---	BG075086		Mm.197283.1	215.33	91	-2.37	-1.5	-3.93	-124.33
1418377_a_at	Siva1	NM_013929	30954	Mm.28216.1	154	65.33	-2.36	-1.34	-8.08	-88.67
1422252_a_at	Cdc25c	NM_009860	12532	Mm.16857.1	235.67	99.67	-2.36	-1.85	-3.21	-136
1422743_at	Phka1	NM_008832	18679	Mm.42254.1	182.67	77.33	-2.36	-1.8	-3.32	-105.33
1424334_at	Tspan17	BC010346	74257	Mm.32883.1	244	103.33	-2.36	-1.88	-3.12	-140.67
1425890_at	Ly6i	AF232024	57248	Mm.103741.1	119.67	50.67	-2.36	-1.46	-3.61	-69
1427707_a_at	Stil	BC004585	20460	Mm.3988.2	169.33	71.67	-2.36	-2.02	-2.77	-97.67
1449152_at	Cdkn2b	AF059567	12579	Mm.8924.1	239	101.33	-2.36	-1.39	-6.07	-137.67
1452073_at	6720460F02Rik	AK011345	109212	Mm.22214.1	169	71.67	-2.36	-2.1	-2.67	-97.33
1442845_at	C130075A20Rik	AV320517	320395	Mm.208973.1	187.33	79.33	-2.36	-1.33	-5.03	-108
1416299_at	Shcbp1	NM_011369	20419	Mm.37801.1	192	81.67	-2.35	-1.99	-2.8	-110.33
1422288_at	Htr1b	NM_010482	15551	Mm.57047.1	157.67	67	-2.35	-1.4	-4.31	-90.67
1436725_at	E130306D19Rik	BM226118	230098	Mm.113006.1	116	49.33	-2.35	-1.48	-5.62	-66.67
1453940_at	2810404M03Rik	AK012985	69966	Mm.58693.1	229	97.33	-2.35	-1.71	-3.65	-131.67
1458389_at	---	BB211886		Mm.166859.1	222.33	94.67	-2.35	-1.64	-3.68	-127.67
1417562_at	Eif4ebp1	NM_007918	13685	Mm.6700.1	243.67	104.33	-2.34	-1.1	-19.18	-139.33
1419572_a_at	Abcd4	NM_008992	19300	Mm.192181.1	198.33	84.67	-2.34	-1.73	-3.53	-113.67
1422431_at	Magee1	NM_053201	107528	Mm.24341.1	249.67	106.67	-2.34	-1.8	-3.23	-143
1427085_at	2810432D09Rik	AJ293897	69961	Mm.90071.1	249.67	106.67	-2.34	-1.35	-7.66	-143
1428842_a_at	Ngfrap1	BI407690	12070	Mm.90787.2	231.33	99	-2.34	-1.34	-7.08	-132.33
1448894_at	Akr1b8	NM_008012	14187	Mm.5378.1	210	89.67	-2.34	-1.4	-5.48	-120.33
1454023_a_at	D1Bwg1363e	AK006466	74241	Mm.29793.1	227	97	-2.34	-1.65	-3.68	-130
1431563_at	2010003K10Rik	AK008071	76769	Mm.45318.1	226.67	96.67	-2.34	-1.53	-4.98	-130
1420777_a_at	4933400A11Rik	NM_025743	66747	Mm.85010.1	194.33	83.33	-2.33	-1.06	-100000000	-111
1421430_at	Rad51l1	NM_009014	19363	Mm.25289.1	243	104.33	-2.33	-1.86	-3.08	-138.67
1426928_at	Ccdc93	BC024674	70829	Mm.25788.1	238	102	-2.33	-2.07	-2.63	-136
1429184_at	Gvin1 /// LOC100042856	BM243571	100042856 /// 74558	Mm.97986.1	131.33	56.33	-2.33	-1.35	-5.42	-75
1430965_at	9430064K01Rik	BB098581	77294	Mm.159890.1	191	82	-2.33	-1.5	-3.68	-109
1416882_at	Rgs10	NM_026418	67865	Mm.18635.1	236.33	102	-2.32	-1.62	-3.96	-134.33
1418073_at	Acot9	NM_019736	56360	Mm.23368.1	249.33	107.33	-2.32	-1.64	-3.71	-142
1418892_at	Rhoj	AF309564	80837	Mm.27467.1	163.33	70.33	-2.32	-1.39	-5.23	-93
1419054_a_at	Ptpn21	AW987375	24000	Mm.4420.1	222.33	96	-2.32	-1.72	-3.29	-126.33
1420833_at	Vamp2	BG871810	22318	Mm.28643.1	151.67	65.33	-2.32	-1.57	-3.93	-86.33
1439040_at	Cenpe	BG068387	229841	Mm.6751.1	196.33	84.67	-2.32	-1.69	-3.05	-111.67
1445689_at	---	AA717264		Mm.7202.1	182.33	78.67	-2.32	-1.4	-3.95	-103.67
1448314_at	Cdc2a	NM_007659	12534	Mm.4761.1	221.33	95.33	-2.32	-1.12	-12.34	-126
1436864_at	---	BM214060		Mm.217808.1	205.33	88.33	-2.32	-1.77	-3.02	-117
1432323_at	8430436N08Rik	AK018465	71510	Mm.158711.1	227.33	98.33	-2.31	-1.92	-2.83	-129
1442126_at	---	AI464148		Mm.157422.1	227	98.33	-2.31	-1.78	-3.17	-128.67
1425676_a_at	Elovl1	BC006735	54325	Mm.29492.2	233.33	101.33	-2.3	-1.49	-4.19	-132
1428773_s_at	Bcor	AK018370	71458	Mm.41160.1	235.67	102.67	-2.3	-2.02	-2.64	-133
1456643_at	9230114K14Rik	BB043558	414108	Mm.75160.1	198.67	86.33	-2.3	-1.74	-3.08	-112.33
1417695_a_at	Soat1	BG064396	20652	Mm.28099.1	240.67	105	-2.29	-1.38	-5.08	-135.67
1449207_a_at	Kif20a	NM_009004	19348	Mm.196638.1	231	101	-2.29	-1.85	-2.91	-130
1440567_at	---	BB198535		Mm.120814.1	192	83.67	-2.29	-1.54	-3.42	-108.33
1442018_at	AI426953	BE632903	103207	Mm.23811.1	230	100.33	-2.29	-1.82	-2.92	-129.67
1416286_at	Rgs4	NM_009062	19736	Mm.41642.1	243.33	106.67	-2.28	-1.79	-3.03	-136.67
1416695_at	Tspo	BC002055	12257	Mm.1508.1	144.33	63.33	-2.28	-0.77	-100000000	-81
1423403_at	Mapkbp1	BQ174980	26390	Mm.89205.1	227.67	100	-2.28	-1.77	-3.07	-127.67
1424107_at	Kif18a	BC016095	228421	Mm.26441.1	220	96.33	-2.28	-1.62	-3.83	-123.67
1436032_at	---	BB201888		Mm.19355.2	215.33	94.33	-2.28	-1.49	-4.25	-121
1450355_a_at	Capg	NM_007599	12332	Mm.18626.1	236.67	103.67	-2.28	-1.46	-4.66	-133
1436128_at	Plekha8	AI324154	231999	Mm.182164.1	208.67	91.67	-2.28	-1.71	-3.25	-117
1441153_at	---	AW541437		Mm.102667.1	188	82.33	-2.28	-1.49	-3.33	-105.67
1441592_at	---	BB667902		Mm.174442.1	174	76.33	-2.28	-1.38	-3.25	-97.67
1460531_at	2900069M18Rik	AK013759	73039	Mm.158930.1	200	87.67	-2.28	-1.7	-2.95	-112.33
1418156_at	Kcne4	NM_021342	57814	Mm.24386.1	218	96	-2.27	-1.93	-2.67	-122
1421985_a_at	Eif4e2	AI449084	26987	Mm.21569.1	248.67	109.33	-2.27	-1.56	-4.05	-139.33
1446289_at	---	AW556170		Mm.182803.1	144.33	63.67	-2.27	-0.77	-4.52	-80.67
1452924_at	2310007D09Rik	BF730742	71878	Mm.85162.1	221.33	97.33	-2.27	-1.78	-3.01	-124
1457605_at	---	BB818797		Mm.213370.1	188.33	83	-2.27	-1.21	-6.76	-105.33
1418152_at	Nsbp1	NM_016710	50887	Mm.20450.1	43	19	-2.26	-1.31	-5.42	-24
1419834_x_at	Mark1	AW491150	226778	Mm.219860.1	246.33	109	-2.26	-1.79	-3	-137.33
1427564_at	Diap2	Y15910	54004	Mm.10763.1	211.67	93.67	-2.26	-1.66	-3.24	-118
1448923_at	Prkra	NM_011871	23992	Mm.82561.1	247.33	109.33	-2.26	-1.63	-3.48	-138
1452502_at	ENSMUSG00000050599	BC001981	100049162	Mm.1749.2	215.33	95.33	-2.26	-1.36	-5.62	-120
1457122_at	---	BB209527		Mm.208214.1	182.33	80.67	-2.26	-1.36	-3.88	-101.67
1417324_at	Mast2	NM_008641	17776	Mm.9287.1	221.33	98.33	-2.25	-1.77	-2.95	-123
1420664_s_at	Procr	NM_011171	19124	Mm.3243.1	88.67	39.33	-2.25	-0.99	-29.06	-49.33
1421485_at	Ttbk2	NM_080788	140810	Mm.210574.1	223	99	-2.25	-1.25	-7.78	-124
1423959_at	Ropn1l	AF305427	252967	Mm.46172.1	152.67	68	-2.25	-1.45	-4.62	-84.67
1449983_a_at	Nqo2	NM_020282	18105	Mm.46307.1	244.33	108.67	-2.25	-1.66	-3.42	-135.67
1428604_at	2610305D13Rik	AK011986	112422	Mm.40657.1	216.33	96	-2.25	-1.67	-3.06	-120.33
1444337_at	---	AW538839		Mm.179987.1	167.33	74.33	-2.25	-1.25	-3.45	-93
1454966_at	Itga8	BQ175493	241226	Mm.31883.1	181	80.33	-2.25	-1.64	-3.31	-100.67
1457104_at	---	BB310026		Mm.131941.1	214.67	95.33	-2.25	-1.71	-3.05	-119.33
1458700_at	---	BG793487		Mm.210525.1	180	80	-2.25	-1.24	-4.63	-100
1418238_at	Ivd	AV221988	56357	Mm.6635.1	129.67	58	-2.24	-1.25	-5.99	-71.67
1419736_a_at	Eif1ay	NM_025437	66235	Mm.65264.1	253	113	-2.24	-1.07	-14.04	-140
1422561_at	Adamts5 /// LOC100048332	BB658835	100048332 /// 23794	Mm.39718.1	246.67	110.33	-2.24	-1.12	-8.89	-136.33
1427228_at	Palld	AF205078	72333	Mm.29933.1	237.33	106	-2.24	-1.25	-6.09	-131.33
1434748_at	Ckap2	BM208103	80986	Mm.22448.1	160	71.33	-2.24	-1.68	-3.2	-88.67
1434140_at	Mcf2l	AV293368	17207	Mm.7630.1	227	101.33	-2.24	-1.91	-2.62	-125.67
1439038_at	9130227C08Rik	BF455240	219094	Mm.100459.1	237.67	106	-2.24	-1.73	-3.15	-131.67
1439915_at	---	BG073335		Mm.102889.1	214	95.67	-2.24	-1.32	-5.97	-118.33
1458309_at	---	BM122422		Mm.214364.1	188.67	84.33	-2.24	-1.41	-3.72	-104.33
1417288_at	Plekha2	NM_031257	83436	Mm.148782.1	239.67	107.67	-2.23	-1.6	-3.39	-132
1418991_at	Bak1	NM_007523	12018	Mm.2443.1	221	99	-2.23	-1.39	-5.17	-122
1434177_at	Ece1	AI551117	230857	Mm.21657.1	219.67	98.33	-2.23	-1.74	-2.92	-121.33
1436349_at	2700094K13Rik	BI408855	72657	Mm.4071.2	231.33	103.67	-2.23	-1.21	-8.69	-127.67
1454787_at	Zdhhc9	AI875447	208884	Mm.24676.1	203.33	91	-2.23	-1.83	-2.7	-112.33
1444785_at	---	AI503808		Mm.37220.1	217.67	97.67	-2.23	-1.46	-3.91	-120
1445277_at	---	BB152459		Mm.210284.1	206	92.33	-2.23	-1.66	-3.05	-113.67
1457334_at	C130057M05Rik	BB371179	399581	Mm.38083.1	207	93	-2.23	-1.36	-5.06	-114
1458054_at	---	BG076211		Mm.103286.1	180.67	81	-2.23	-1.46	-3.06	-99.67
1415987_at	Hdlbp	BG065877	110611	Mm.30012.1	235.33	106	-2.22	-0.81	-100000000	-129.33
1423321_at	Myadm	BI078799	50918	Mm.29874.1	236.33	106.33	-2.22	-0.95	-25.03	-130
1427100_at	Metrn	BE947704	70083	Mm.41925.1	165	74.33	-2.22	-1.36	-5.33	-90.67
1438843_x_at	LOC100039384 /// LOC100047793 /// Mtch2	AV067008	100039384 /// 100047793 /// 56428	Mm.28023.5	228.33	103	-2.22	-0.9	-102.17	-125.33
1451006_at	Xdh	AV286265	22436	Mm.11223.1	33.33	15	-2.22	-0.24	-100000000	-18.33
1434662_at	Atg4a /// LOC100038961 /// LOC100045570	BM237732	100038961 /// 100045570 /// 666468	Mm.37635.1	228	102.67	-2.22	-1.51	-3.63	-125.33
1437625_at	---	BM238035		Mm.217283.1	225	101.33	-2.22	-1.78	-2.9	-123.67
1443926_at	---	BM124348		Mm.133461.1	207.33	93.33	-2.22	-1.32	-5.62	-114
1453087_at	6330403L08Rik	AK018107	70744	Mm.41131.1	211	95	-2.22	-1.64	-3.13	-116
1423754_at	Ifitm3	BC010291	66141	Mm.141021.1	235.33	106.33	-2.21	0	-100000000	-129
1427126_at	Hspa1b	M12573	15511	Mm.6388.1	230.67	104.33	-2.21	-1.54	-3.53	-126.33
1435731_x_at	---	AV139803		Mm.19127.2	154.67	70	-2.21	-0.82	-3.84	-84.67
1448593_at	Wisp1	NM_018865	22402	Mm.10222.1	249.67	113	-2.21	-1.91	-2.61	-136.67
1460398_at	Phf8	BG070151	320595	Mm.17156.1	226.67	102.67	-2.21	-1.78	-2.76	-124
1437251_at	Cdca2	BG065056	108912	Mm.33831.1	130.67	59	-2.21	-1.58	-2.93	-71.67
1440586_at	B430203I24Rik	BB326079	97874	Mm.52271.1	180.67	81.67	-2.21	-1.29	-4.06	-99
1418296_at	Fxyd5	NM_008761	18301	Mm.1870.1	197.33	89.67	-2.2	-1.57	-3.48	-107.67
1418397_at	Zfp275	BC019962	27081	Mm.26595.1	239.67	109	-2.2	-1.74	-2.9	-130.67
1418872_at	Abcb1b	NM_011075	18669	Mm.6404.1	220.33	100.33	-2.2	-1.79	-2.7	-120
1421266_s_at	Nfkbib	NM_010908	18036	Mm.220333.1	226.33	102.67	-2.2	-1.35	-5.13	-123.67
1422776_at	Serpinb8	NM_011459	20725	Mm.83909.1	234.33	106.33	-2.2	-1.84	-2.72	-128
1424813_at	AA536717	BC025183	105428	Mm.206990.1	240.33	109	-2.2	-1.79	-2.84	-131.33
1436167_at	Shf	BB798279	435684	Mm.18929.1	238.67	108.67	-2.2	-1.84	-2.68	-130
1448477_at	Chst12	NM_021528	59031	Mm.28934.1	236.33	107.67	-2.2	-1.72	-3	-128.67
1430024_at	LOC100045035 /// Yipf6	BB284377	100045035 /// 77929	Mm.46272.1	246.67	112	-2.2	-1.56	-3.47	-134.67
1440634_at	---	BG072806		Mm.157623.1	188.33	85.67	-2.2	-1.42	-3.44	-102.67
1441769_at	---	BB731108		Mm.209264.1	204.33	93	-2.2	-1.51	-3.42	-111.33
1443051_at	---	BB189136		Mm.121887.1	219	99.33	-2.2	-1.8	-2.77	-119.67
1455697_at	---	BQ175938		Mm.23064.1	116	52.67	-2.2	-1.63	-3.07	-63.33
1457910_at	---	AW552893		Mm.103019.1	205	93	-2.2	-1.88	-2.63	-112
1417104_at	Emp3	BC001999	13732	Mm.20829.1	248.67	113.33	-2.19	-1.11	-11.77	-135.33
1418976_s_at	Cideb	NM_009894	12684	Mm.10737.1	213	97.33	-2.19	-1.71	-2.9	-115.67
1419259_at	Rsu1	NM_009105	20163	Mm.905.1	249	113.67	-2.19	-0.95	-21.64	-135.33
1426367_at	Cab39l	AK013205	69008	Mm.179091.3	242.67	111	-2.19	-1.88	-2.58	-131.67
1428492_at	Glipr2	BM208214	384009	Mm.22213.1	221	101	-2.19	-1.64	-2.99	-120
1449168_a_at	Akap2	BC003735	11641	Mm.7622.1	223.67	102	-2.19	-1.66	-3.02	-121.67
1441987_at	Mbd5	BB086698	109241	Mm.71886.1	208	95	-2.19	-1.55	-3.23	-113
1444194_at	---	BB009092		Mm.126878.1	202.33	92.33	-2.19	-1.63	-2.9	-110
1416526_a_at	Park7	BC002187	57320	Mm.2507.1	219.33	100.67	-2.18	-1.09	-11.76	-118.67
1417394_at	Klf4	BG069413	16600	Mm.4325.1	228.67	104.67	-2.18	-1.08	-9.31	-124
1418681_at	Alg13	NM_026247	67574	Mm.33295.1	172	79	-2.18	-1.68	-2.98	-93
1448120_at	Gdf9	NM_008110	14566	Mm.9714.1	231.33	106.33	-2.18	-1.41	-4.75	-125
1458663_at	---	AI552833		Mm.125445.1	201.67	92.33	-2.18	-1.19	-7.63	-109.33
1416750_at	Oprs1	NM_011014	18391	Mm.22745.1	232.67	107	-2.17	-1.22	-5.61	-125.67
1426447_at	Nup35	AK009187	69482	Mm.29200.1	252.67	116.33	-2.17	-1.8	-2.7	-136.33
1426581_at	Ptpmt1	BI247018	66461	Mm.23926.1	222.33	102.33	-2.17	-1.38	-4.64	-120
1436066_at	Kalrn	BI965477	545156	Mm.6150.1	200.33	92.33	-2.17	-1.61	-2.81	-108
1452609_at	1190005I06Rik	BI133691	68918	Mm.5185.1	242	111.33	-2.17	-1.43	-4.41	-130.67
1432494_a_at	1700019E19Rik	AK006115	76411	Mm.29932.1	245.67	113.33	-2.17	-1.39	-4.73	-132.33
1439220_at	---	BB306426		Mm.132769.1	213	98.33	-2.17	-1.49	-3.63	-114.67
1441726_at	---	BE628768		Mm.139183.1	200	92.33	-2.17	-1.62	-2.8	-107.67
1444982_at	---	BB380551		Mm.209042.1	192	88.67	-2.17	-1.29	-4.44	-103.33
1457560_at	---	BB494559		Mm.208584.1	212.33	97.67	-2.17	-1.51	-3.49	-114.67
1416891_at	Numb	U70674	18222	Mm.4390.1	221	102.33	-2.16	-1.63	-2.97	-118.67
1422814_at	Aspm	NM_009791	12316	Mm.12940.1	153.67	71	-2.16	-1.7	-2.88	-82.67
1424278_a_at	Birc5	BC004702	11799	Mm.8552.2	206.67	95.67	-2.16	-1.41	-4.27	-111
1429244_at	2610524H06Rik	AW494389	330173	Mm.22564.2	250.33	116	-2.16	-1.51	-3.73	-134.33
1429382_at	Tomm40l	AV253376	641376	Mm.3077.3	216.67	100.33	-2.16	-1.64	-3.12	-116.33
1449877_s_at	Kifc1 /// LOC100042970 /// LOC100044006 /// LOC100044746	NM_016761	100042970 /// 100044006 /// 100044746 /// 16580	Mm.197684.1	128.33	59.33	-2.16	-1.79	-2.67	-69
1444706_at	Nav2	BB527432	233235	Mm.209773.1	192.67	89.33	-2.16	-1.65	-2.72	-103.33
1452956_a_at	D12Ertd647e	BI655075	52668	Mm.2121.1	241.33	111.67	-2.16	-0.97	-15.35	-129.67
1423772_x_at	Slc25a5	U27316	11740	Mm.658.1	242.67	112.67	-2.15	-0.77	-100000000	-130
1427167_at	Armcx4	BE865094	102910	Mm.31961.1	216	100.33	-2.15	-1.67	-2.83	-115.67
1428279_a_at	Atxn7l1	AK013145	380753	Mm.41540.2	230	107	-2.15	-1.67	-2.9	-123
1453851_a_at	Gadd45g	AK007410	23882	Mm.9653.2	137	63.67	-2.15	-1.23	-6.1	-73.33
1430313_at	Adamtsl1	AK020115	77739	Mm.65340.1	228.67	106.33	-2.15	-1.79	-2.6	-122.33
1443341_at	---	BM231350		Mm.214664.1	231.33	107.67	-2.15	-1.29	-6.02	-123.67
1458947_at	---	AV341977		Mm.63549.1	200.33	93	-2.15	-1.38	-3.8	-107.33
1416563_at	Ctps	NM_016748	51797	Mm.1815.1	251	117.33	-2.14	-0.93	-19.93	-133.67
1419047_at	Pcnx	BG073499	54604	Mm.86584.1	229.67	107.33	-2.14	-1.5	-3.37	-122.33
1421153_at	Loxl4	NM_053083	67573	Mm.178767.1	228.67	106.67	-2.14	-1.72	-2.67	-122
1422157_a_at	Itgb1bp1	NM_008403	16413	Mm.6818.1	242.33	113.33	-2.14	-1.45	-3.88	-129
1452594_at	Dusp11	BB004080	72102	Mm.24007.1	224.33	105	-2.14	-1.5	-3.29	-119.33
1428658_at	EG628161 /// LOC100043570 /// LOC100044478 /// LOC635999 /// Pin4	AW012413	100043570 /// 100044478 /// 628161 /// 635999 /// 69713	Mm.18298.1	206	96.33	-2.14	-1.24	-6	-109.67
1459497_at	---	AU019852		Mm.23234.1	249	116.33	-2.14	-1.85	-2.54	-132.67
1416021_a_at	Fabp5 /// LOC547041 /// LOC620603	BC002008	16592 /// 547041 /// 620603	Mm.741.1	78.67	37	-2.13	0	-100000000	-41.67
1416282_at	Psmc3	NM_008948	19182	Mm.20946.1	244.67	114.67	-2.13	-1.15	-6.43	-130
1426546_at	Tesk2	BQ179435	230661	Mm.30534.2	248.33	116.33	-2.13	-1.87	-2.47	-132
1438417_at	Pwwp2b	BB809239	101631	Mm.46661.1	243.67	114.33	-2.13	-1.79	-2.6	-129.33
1440452_at	Drp2	AW495265	13497	Mm.38076.1	176.33	82.67	-2.13	-1.58	-3.04	-93.67
1443533_at	---	BM203526		Mm.218335.1	203.67	95.67	-2.13	-1.58	-2.84	-108
1418932_at	LOC100046232 /// Nfil3	AY061760	100046232 /// 18030	Mm.136604.1	238	112	-2.12	-1.76	-2.65	-126
1419073_at	Tmeff2	NM_019790	56363	Mm.23304.1	205.67	97	-2.12	-1.51	-3.17	-108.67
1419550_a_at	Stk39	BG919998	53416	Mm.29404.1	92.67	43.67	-2.12	-1.47	-3.33	-49
1421668_x_at	Speer3	NM_027650	71026	Mm.158536.1	199.33	94	-2.12	-1.37	-3.5	-105.33
1424322_at	Apex2	AB072498	77622	Mm.34884.1	198.33	93.67	-2.12	-1.35	-3.51	-104.67
1428554_a_at	1810035L17Rik	BQ126239	380773	Mm.28936.2	213.67	101	-2.12	-0.56	-100000000	-112.67
1448770_a_at	Atpif1	NM_007512	11983	Mm.2171.1	237.67	112	-2.12	-1.12	-8.58	-125.67
1449003_a_at	Vti1b	NM_016800	53612	Mm.6577.1	221.67	104.67	-2.12	-1.01	-12.93	-117
1434572_at	Hdac9	BB750646	79221	Mm.33178.1	102.67	48.33	-2.12	-1.54	-2.99	-54.33
1439535_at	---	BB204161		Mm.31803.1	220.67	104.33	-2.12	-1.69	-2.7	-116.33
1445714_at	B930042K01Rik	BB343145	320668	Mm.125803.1	211.67	99.67	-2.12	-1.29	-3.9	-112
1419434_at	Slc2a10	NM_130451	170441	Mm.34147.1	231.67	110	-2.11	-1.74	-2.6	-121.67
1422478_a_at	Acss2	NM_019811	60525	Mm.22719.1	153.67	73	-2.11	-1.59	-2.89	-80.67
1423206_s_at	2310003F16Rik	W45949	67693	Mm.24220.1	239.67	113.67	-2.11	-0.97	-21.52	-126
1425343_at	Hdhd3	BC003491	72748	Mm.41506.1	242.33	114.67	-2.11	-1.46	-3.74	-127.67
1448742_at	Snai1	NM_011427	20613	Mm.2093.1	226	107	-2.11	-1.59	-3.03	-119
1448861_at	Traf5	NM_011633	22033	Mm.196445.1	239.33	113.67	-2.11	-1.72	-2.68	-125.67
1430697_at	Ammecr1	BM235514	56068	Mm.133782.1	194.67	92.33	-2.11	-1.41	-3.27	-102.33
1438469_at	Bcorl1	BG071122	320376	Mm.132914.1	218.67	103.67	-2.11	-1.68	-2.73	-115
1445169_at	---	BM232503		Mm.218042.1	208.67	98.67	-2.11	-1.6	-2.67	-110
1418580_at	Rtp4	BC024872	67775	Mm.180157.1	65.67	31.33	-2.1	0	-100000000	-34.33
1424771_at	H2afj /// LOC632401	BF661121	232440 /// 632401	Mm.154564.1	238.33	113.33	-2.1	-1.15	-8	-125
1426964_at	3110003A17Rik	AK013984	73112	Mm.28149.1	235.67	112	-2.1	-0.98	-17.47	-123.67
1435525_at	Kctd17	BI408602	72844	Mm.86933.1	243	115.67	-2.1	-1.49	-3.43	-127.33
1456218_at	Snx22	AV333851	382083	Mm.2412.3	250.67	119.33	-2.1	-1.58	-3.11	-131.33
1433672_at	4732479N06Rik	AV119970	215201	Mm.23128.1	196.33	93.67	-2.1	-1.76	-2.5	-102.67
1438247_at	Klhl15	AI596396	236904	Mm.74708.1	235.67	112.33	-2.1	-1.8	-2.45	-123.33
1441435_at	---	BG075809		Mm.105037.1	210	100	-2.1	-1.48	-3.26	-110
1456547_at	---	BM119402		Mm.178349.1	189	90	-2.1	-1.22	-4.38	-99
1458113_at	9530019H20Rik	BB109562	320999	Mm.103156.1	234.33	111.67	-2.1	-1.6	-2.95	-122.67
1417206_at	Urod	NM_009478	22275	Mm.22494.1	235	112.33	-2.09	-1.4	-3.9	-122.67
1417314_at	Cfb	NM_008198	14962	Mm.653.1	229.33	109.67	-2.09	-1.66	-2.74	-119.67
1418309_at	Tnfrsf11b	AB013898	18383	Mm.15383.1	220.67	105.67	-2.09	-1.48	-3.3	-115
1418538_at	Kdelr3	NM_134090	105785	Mm.29644.1	249.33	119.33	-2.09	-1.44	-3.55	-130
1419149_at	Serpine1	NM_008871	18787	Mm.1263.1	142.67	68.33	-2.09	-1.01	-9.72	-74.33
1421546_a_at	Racgap1	NM_012025	26934	Mm.27141.1	176.33	84.33	-2.09	-1.67	-2.67	-92
1422460_at	Mad2l1	NM_019499	56150	Mm.43444.1	139.67	66.67	-2.09	-1.34	-3.99	-73
1424700_at	Tmem38b	BC011072	52076	Mm.27184.1	241.33	115.33	-2.09	-1.68	-2.71	-126
1425815_a_at	Hmmr	BC021427	15366	Mm.116997.2	192.33	92	-2.09	-1.64	-2.76	-100.33
1426492_at	Tdp1	AK014855	104884	Mm.196233.1	230.67	110.33	-2.09	-1.72	-2.61	-120.33
1450772_at	Wnt11	NM_009519	22411	Mm.22182.1	149.67	71.67	-2.09	-1.56	-3.14	-78
1429478_at	6720463M24Rik	AK020138	77744	Mm.31373.1	168.67	80.67	-2.09	-1.57	-3.04	-88
1429590_at	Tacc1	BE862546	320165	Mm.150176.1	241	115.33	-2.09	-1.53	-3.08	-125.67
1441389_at	---	BB045448		Mm.183689.1	231.67	110.67	-2.09	-1.36	-3.74	-121
1443153_at	---	BB306866		Mm.208618.1	184.33	88	-2.09	-1.22	-4.2	-96.33
1443201_at	---	BM119078		Mm.205978.1	192.33	92	-2.09	-1.56	-2.89	-100.33
1456526_at	C130034I24Rik	BB366663	320794	Mm.133558.1	184.67	88.33	-2.09	-1.32	-3.19	-96.33
1417164_at	Dusp10	NM_022019	63953	Mm.34912.1	233.33	112.33	-2.08	-1.5	-3.13	-121
1417441_at	Dnajc12	NM_013888	30045	Mm.32550.1	180	86.67	-2.08	-1.55	-3.13	-93.33
1419130_at	Adat2	NM_025748	66757	Mm.133346.1	205.67	99	-2.08	-1.52	-3.26	-106.67
1419354_at	Klf7	BB524597	93691	Mm.29466.1	237	114	-2.08	-1.44	-3.52	-123
1424327_at	3200002M19Rik	BC006736	75430	Mm.182195.1	239	115	-2.08	-1.52	-3.23	-124
1426500_at	Icmt	BF462080	57295	Mm.29356.1	246.67	118.33	-2.08	-1.69	-2.66	-128.33
1428452_at	2810025M15Rik	AK012812	69953	Mm.29721.1	241.67	116	-2.08	-1.72	-2.6	-125.67
1448559_at	Flot1	NM_008027	14251	Mm.2931.1	219	105.33	-2.08	-1.37	-3.81	-113.67
1440085_at	Eda2r	AV246296	245527	Mm.189270.1	120.67	58	-2.08	-1.64	-2.75	-62.67
1441441_at	Prrg1	BB039188	546336	Mm.207169.1	211	101.67	-2.08	-1.41	-3.33	-109.33
1446700_at	---	BB168460		Mm.207644.1	194.33	93.33	-2.08	-1.37	-3.16	-101
1456981_at	Tmc7	BB428982	209760	Mm.33000.1	142	68.33	-2.08	-1.66	-2.58	-73.67
1417005_at	Klc1	AU079968	16593	Mm.20354.1	223.33	108	-2.07	-1.51	-3.01	-115.33
1422016_a_at	Cenph	BC025084	26886	Mm.181792.1	140	67.67	-2.07	-1.6	-2.89	-72.33
1424531_a_at	Tcea3	BC010807	21401	Mm.112.1	103.33	50	-2.07	-1.39	-4	-53.33
1436989_s_at	Slc12a6	BB160619	107723	Mm.220942.2	242.33	117	-2.07	-1.44	-3.6	-125.33
1428321_at	Eml1 /// LOC634102	AK003593	634102 /// 68519	Mm.41287.1	243.33	117.67	-2.07	-1.86	-2.32	-125.67
1428553_at	Glrx5	BG069790	73046	Mm.29128.1	226	109	-2.07	-0.71	-100000000	-117
1429306_at	Lzic	AK007657	69151	Mm.45138.1	242.33	117	-2.07	-1.65	-2.77	-125.33
1439945_at	Zfp449	BE993413	78619	Mm.87175.1	236.33	114	-2.07	-1.76	-2.48	-122.33
1441195_at	6030487A22Rik	BB044338	402755	Mm.210590.1	157	76	-2.07	-1.69	-2.56	-81
1416733_at	Mkln1	NM_013791	27418	Mm.20930.1	234.67	114	-2.06	-1.61	-2.74	-120.67
1418010_a_at	Sh3glb1	BB221842	54673	Mm.182692.1	207	100.33	-2.06	-1.14	-5.41	-106.67
1418567_a_at	Srp14	NM_009273	20813	Mm.850.1	243	118	-2.06	-0.92	-19.66	-125
1418704_at	S100a13	NM_009113	20196	Mm.6523.1	249.33	121	-2.06	-1.05	-10.04	-128.33
1427348_at	Zc3h12a	BC006817	230738	Mm.402.1	229.33	111.33	-2.06	-1.57	-2.92	-118
1432331_a_at	Prrx2	AK019971	20204	Mm.1802.2	232	112.67	-2.06	-1.32	-4.15	-119.33
1434900_at	Mkl1	BM196656	223701	Mm.24862.1	244.33	118.67	-2.06	-1.52	-3.11	-125.67
1438847_at	Mxd3	BB836571	17121	Mm.182471.4	232	112.67	-2.06	-1.53	-3.09	-119.33
1448869_a_at	Mrps16	NM_025440	66242	Mm.23747.1	218	105.67	-2.06	-0.91	-31.9	-112.33
1428859_at	LOC100046988 /// LOC624275 /// Paox	AK010469	100046988 /// 212503 /// 624275	Mm.44197.1	244	118.67	-2.06	-1.55	-3.01	-125.33
1434222_at	Sipa1l1	BI153574	217692	Mm.203907.1	223.33	108.67	-2.06	-1.74	-2.4	-114.67
1442259_at	---	BB141909		Mm.130870.1	210.33	102	-2.06	-1.63	-2.57	-108.33
1442373_at	---	BG072382		Mm.169872.1	194.67	94.67	-2.06	-1.43	-2.91	-100
1445111_at	---	AW548720		Mm.215518.1	174.67	84.67	-2.06	-1.52	-3.11	-90
1459348_at	---	BB454472		Mm.215971.1	184.67	89.67	-2.06	-1.6	-2.61	-95
1416837_at	Bax	BC018228	12028	Mm.19904.1	237.33	115.67	-2.05	-1.08	-7.61	-121.67
1417542_at	Rps6ka2	BB737182	20112	Mm.32033.1	179.33	87.67	-2.05	-1.64	-2.68	-91.67
1418710_at	Cd59a	NM_007652	12509	Mm.8457.1	221.33	108	-2.05	-1.34	-3.69	-113.33
1422807_at	Arf5 /// LOC100046958	NM_007480	100046958 /// 11844	Mm.4996.1	225.67	110.33	-2.05	-1.37	-3.63	-115.33
1451099_at	Mbc2	BC011482	23943	Mm.29010.1	214.67	104.67	-2.05	-1.63	-2.67	-110
1451532_s_at	Steap1	AF297098	70358	Mm.85429.1	128.67	62.67	-2.05	-1.2	-4.53	-66
1456806_at	A130010C12Rik	BB153010	320211	Mm.205191.1	220.33	107.33	-2.05	-1.41	-3.48	-113
1417923_at	Pak3	BQ174935	18481	Mm.3392.1	229	112	-2.04	-1.75	-2.4	-117
1422912_at	Bmp4	NM_007554	12159	Mm.6813.1	243	119	-2.04	-0.99	-8.15	-124
1422944_a_at	Diap3	NM_019670	56419	Mm.28068.1	188.67	92.67	-2.04	-1.48	-3.12	-96
1424049_at	Lrrc42	BC027203	77809	Mm.29681.1	246.67	120.67	-2.04	-1.63	-2.68	-126
1426866_at	Chst14	AK011230	72136	Mm.141652.1	248	121.67	-2.04	-1.53	-2.98	-126.33
1437917_at	D530037H12Rik	BG066910	96893	Mm.44063.1	200	98	-2.04	-1.36	-3.33	-102
1438797_at	6330509M05Rik	BB078988	102913	Mm.200919.3	200.33	98	-2.04	-1.68	-2.55	-102.33
1451302_at	1110012L19Rik	BC024574	68618	Mm.41567.1	222.33	109	-2.04	-1.32	-4.33	-113.33
1437516_at	---	BM243375		Mm.186978.1	192.67	94.67	-2.04	-1.82	-2.28	-98
1443037_at	---	BB183534		Mm.121623.1	183.67	90	-2.04	-1.28	-3.24	-93.67
1416432_at	Pfkfb3	NM_133232	170768	Mm.19669.1	245.33	120.67	-2.03	-1.73	-2.44	-124.67
1416713_at	Tppp3	NM_026481	67971	Mm.29358.1	228.67	112.67	-2.03	-1.37	-3.69	-116
1417450_a_at	Tacc3	NM_011524	21335	Mm.27836.1	217.33	107	-2.03	-1.7	-2.48	-110.33
1417455_at	Tgfb3	BC014690	21809	Mm.1291.1	169.33	83.33	-2.03	-1.43	-3.23	-86
1417461_at	Cap1	NM_007598	12331	Mm.8687.1	244.67	120.33	-2.03	-1.03	-6.84	-124.33
1438656_x_at	Timm17b	AV157500	21855	Mm.27393.2	236.67	116.33	-2.03	-1.24	-5.01	-120.33
1449396_at	Aoc3	NM_009675	11754	Mm.10734.1	247.33	122	-2.03	-1.36	-3.49	-125.33
1451230_a_at	Wbp5	BC007478	22381	Mm.512.1	244.67	120.33	-2.03	-0.35	-100000000	-124.33
1452650_at	Trim62	AK018173	67525	Mm.30653.1	231	113.67	-2.03	-1.82	-2.27	-117.33
1428738_a_at	D14Ertd449e /// LOC100039192 /// LOC100039257	BG072279	100039192 /// 100039257 /// 66039	Mm.154012.1	234.33	115.33	-2.03	-1.37	-3.63	-119
1442298_at	---	AI426427		Mm.31071.1	202	99.67	-2.03	-1.37	-3.18	-102.33
1444429_at	Lrtm1	BB518226	319476	Mm.38226.1	177	87	-2.03	-1.51	-2.77	-90
1446453_at	---	BB303731		Mm.208604.1	208.67	102.67	-2.03	-1.23	-3.54	-106
1447270_at	---	BM124643		Mm.218086.1	177.33	87.33	-2.03	-1.26	-3.55	-90
1454701_at	4930503L19Rik	AI450962	269033	Mm.87470.1	239.33	117.67	-2.03	-1.76	-2.36	-121.67
1457073_at	---	BB157850		Mm.133604.1	206.67	102	-2.03	-1.46	-2.9	-104.67
1416425_at	Pex19	NM_023041	19298	Mm.144235.1	208.67	103.33	-2.02	-1.48	-2.93	-105.33
1424128_x_at	Aurkb	BC003261	20877	Mm.3488.1	118.33	58.67	-2.02	-1.61	-2.58	-59.67
1427070_at	Snx21	BF459077	101113	Mm.215095.1	235.33	116.33	-2.02	-1.49	-3.07	-119
1433951_at	Arl5a	BG064956	75423	Mm.28972.1	247.33	122.33	-2.02	-1.02	-6.97	-125
1449981_a_at	Nat2	NM_010874	17961	Mm.4695.1	243	120.33	-2.02	-1.56	-2.78	-122.67
1451755_a_at	Apobec1	BC003792	11810	Mm.3333.2	173.67	86	-2.02	-1.57	-2.68	-87.67
1434573_at	Traf3ip3	BE986588	215243	Mm.70956.1	205	101.33	-2.02	-1.23	-4.54	-103.67
1440092_at	---	BB497623		Mm.208122.1	215	106.33	-2.02	-1.29	-4.12	-108.67
1452800_a_at	Apoo /// Apoo-ps /// LOC100044663	AK002320	100044663 /// 621156 /// 68316	Mm.28628.1	101	50	-2.02	-1.02	-8.47	-51
1457178_at	---	BB485280		Mm.214675.1	202.33	100.33	-2.02	-1.6	-2.67	-102
1417719_at	Sap30	NM_021788	60406	Mm.118.1	247.33	123.33	-2.01	-1.33	-3.94	-124
1419191_at	Hipk3 /// LOC100048439	NM_010434	100048439 /// 15259	Mm.20333.1	208.67	103.67	-2.01	-1.45	-3.26	-105
1423816_at	Cxx1a /// Cxx1b	BC003436	553127 /// 66158	Mm.42949.1	212.33	105.67	-2.01	-1.17	-4.55	-106.67
1425322_at	EG545645 /// Ifnz /// LOC641172 /// LOC668147 /// OTTMUSG00000011265 /// OTTMUSG00000011268 /// OTTMUSG00000011269 /// OTTMUSG00000011270 /// OTTMUSG00000011272 /// OTTMUSG00000011273 /// OTTMUSG00000011282 /// OTTMUSG00000011285 /// OTTMUSG00000011289 //	AB024521	319146 /// 435791 /// 545645 /// 545646 /// 545647 /// 545648 /// 545649 /// 545650 /// 545651 /// 545652 /// 545653 /// 545654 /// 545655 /// 641172 /// 668147 /// 668208	Mm.149203.1	238.33	118.67	-2.01	-1.78	-2.29	-119.67
1427385_s_at	Actn1	BC003232	109711	Mm.214752.1	217.33	108.33	-2.01	-1.62	-2.53	-109
1434415_at	Dact3	BB797871	629378	Mm.44232.1	243.33	121.33	-2.01	-1.47	-2.94	-122
1435960_at	EG434128	BI733057	434128	Mm.44107.1	159.33	79.33	-2.01	-1.65	-2.5	-80
1442168_at	A230071A22Rik	BB229264	320380	Mm.215601.1	194.67	96.67	-2.01	-1.31	-3.29	-98
1442649_at	1500009L16Rik	BB181468	69784	Mm.208153.1	234.33	116.33	-2.01	-1.61	-2.64	-118
1452904_at	1700026L06Rik	BQ175881	69987	Mm.157041.1	175.67	87.33	-2.01	-1.51	-2.86	-88.33
1453067_at	Apitd1	AU043467	69928	Mm.18376.1	173	86	-2.01	-1.63	-2.55	-87
1456993_at	D2Ertd640e	BB390674	51925	Mm.210264.1	199.33	99	-2.01	-1.51	-2.95	-100.33
1458446_at	3222401L13Rik	BB524874	320513	Mm.172449.1	206.67	102.67	-2.01	-1.47	-2.8	-104
1415943_at	Sdc1	BI788645	20969	Mm.2580.1	232	116	-2	-1.44	-2.99	-116
1416109_at	Fuca1	NM_024243	71665	Mm.21580.1	246.67	123.33	-2	-1.54	-2.74	-123.33
1416258_at	Tk1	NM_009387	21877	Mm.2661.1	134.33	67	-2	-1.29	-4.02	-67.33
1417445_at	Ndc80	NM_023294	67052	Mm.31730.1	168.67	84.33	-2	-1.68	-2.39	-84.33
1417910_at	Ccna2	X75483	12428	Mm.4189.1	176.67	88.33	-2	-1.49	-2.82	-88.33
1417921_at	2610029G23Rik	NM_026312	67683	Mm.180499.1	244.33	122	-2	-1.22	-4.54	-122.33
1418715_at	Pank1	BC023496	75735	Mm.24742.1	142.33	71	-2	-1.52	-2.62	-71.33
1420992_at	Ankrd1	AK009959	107765	Mm.10279.1	3.33	1.67	-2	0	-100000000	-1.67
1421019_at	1700021F05Rik	BC013506	67851	Mm.24863.1	207	103.67	-2	-1.21	-4.85	-103.33
1424355_a_at	Sin3b	AF038848	20467	Mm.2137.1	240.67	120.33	-2	-1.28	-4.2	-120.33
1426987_at	5430417L22Rik	BB028755	108676	Mm.219666.1	151.67	76	-2	-1.64	-2.47	-75.67
1430522_a_at	Vamp5	AK009266	53620	Mm.42184.2	170	85	-2	-1.51	-2.82	-85
1429169_at	Rbm3	AK011224	19652	Mm.128512.1	205	102.33	-2	-1.45	-2.86	-102.67
1432624_at	5830487K18Rik	AK018063	76125	Mm.159686.1	196.33	98.33	-2	-1.37	-3.45	-98
1435743_at	Klhl23	AW548377	277396	Mm.138073.1	207	103.33	-2	-1.55	-2.65	-103.67
1438307_at	Hmgb2	AV317732	97165	Mm.138561.1	232	116	-2	-1.48	-3.03	-116
1443320_at	---	BB308080		Mm.210162.1	219.33	109.67	-2	-1.37	-3.18	-109.67
1446245_at	---	BB042558		Mm.208389.1	213.67	106.67	-2	-1.42	-2.83	-107
1455970_at	---	BE370618		Mm.85304.1	237.67	119	-2	-1.66	-2.46	-118.67
1456973_at	---	BM232132		Mm.214730.1	209.67	104.67	-2	-1.38	-3.15	-105
1458077_at	---	BB525358		Mm.137949.1	183.67	91.67	-2	-1.17	-3.86	-92
1459326_at	D9Ertd256e	BG066667	52179	Mm.154735.1	196.33	98.33	-2	-1.38	-2.78	-98
1428664_at	Vip	AK018599	22353	Mm.98916.1	239.67	0	0	0	0	-239.67

## Sheet: Gata4>=2 fold(812genes)
Genes up-regulated 2-fold or more when cells were transduced with Gata4
probe set	gene	Accession	EntrezGene	Description	LacZ	Gata4	fold change	lower bound of FC	upper bound of FC	difference of means
1418697_at	Inmt	NM_009349	21743	Mm.299.1	0	36.33	0	0	0	36.33
1418945_at	Mmp3	NM_010809	17392	Mm.4993.1	0	5.33	0	0	0	5.33
1422651_at	Adipoq	NM_009605	11450	Mm.3969.1	0	76.33	0	0	0	76.33
1423166_at	Cd36	BB534670	12491	Mm.18628.1	0	113.33	0	0	0	113.33
1424967_x_at	Tnnt2	L47552	21956	Mm.632.2	0	22.67	0	0	0	22.67
1426938_at	Nova1	BB627486	664883	Mm.103793.1	0	68.33	0	0	0	68.33
1435370_a_at	Ces3	AI315015	104158	Mm.120807.2	0	139	0	0	0	139
1436453_at	BB144871	BB144871	101918	Mm.25766.1	0	130	0	0	0	130
1416981_at	Foxo1	AI462296	56458	Mm.29891.1	103.33	207	2	1.57	2.48	103.67
1424306_at	Elovl4	BB829575	83603	Mm.83949.1	86	172	2	1.73	2.36	86
1424308_at	Slc24a3	BC017615	94249	Mm.86818.1	71.67	143.67	2	1.25	3.86	72
1436990_s_at	Ndg2	AA038464	103172	Mm.30114.3	2	4	2	0	100000000	2
1451386_at	Blvrb	BC027279	233016	Mm.24021.1	104.67	209	2	1.29	3.6	104.33
1451606_at	A530016L24Rik /// LOC100047653	BC026527	100047653 /// 319942	Mm.185209.1	92.67	185	2	1.49	2.86	92.33
1431163_at	2700046G09Rik	BB628316	67188	Mm.154647.1	106.33	212.67	2	1.56	2.68	106.33
1431940_at	LOC74457	AK016900	74457	Mm.159208.1	64.67	129.33	2	1.31	3.24	64.67
1433779_at	Casc4	AV311104	319996	Mm.31922.1	90.33	181	2	1.52	2.74	90.67
1433905_at	Akap7	BI730930	432442	Mm.63244.1	100	200	2	1.63	2.51	100
1436548_at	1810012P15Rik	AW108427	66274	Mm.83624.1	95.33	190.67	2	1.78	2.25	95.33
1437538_at	Snhg7	BM213278	72091	Mm.27103.1	94.33	188.67	2	1.72	2.36	94.33
1439642_at	5930403N24Rik	BB308657	320504	Mm.209777.1	54.67	109.33	2	1.27	4.03	54.67
1454685_at	Gpr146	BQ177047	80290	Mm.206658.1	69	138.33	2	1.66	2.51	69.33
1424030_at	Grhl1 /// LOC100043996	BC013080	100043996 /// 195733	Mm.25552.1	112	225.67	2.01	1.68	2.44	113.67
1434239_at	Rrp12	AW554921	107094	Mm.203883.1	85.67	172.33	2.01	1.68	2.45	86.67
1434714_at	Ero1lb	BB234316	67475	Mm.2315.1	103	206.67	2.01	1.52	2.8	103.67
1437014_x_at	EG637273	AV123870	637273	Mm.30929.6	97	195.33	2.01	1.16	2.95	98.33
1452287_at	---	BB414973		Mm.46610.1	88.67	178	2.01	1.56	2.48	89.33
1455961_at	---	AV174022		Mm.13052.2	42	84.33	2.01	0	100000000	42.33
1442525_at	---	AW488042		Mm.101379.1	80.33	161.67	2.01	1.51	2.8	81.33
1417077_at	Bcap29	NM_007530	12033	Mm.4236.1	115	232.67	2.02	1.11	5.33	117.67
1418046_at	Nap1l2	NM_008671	17954	Mm.1441.1	72	145.67	2.02	1.71	2.43	73.67
1418860_a_at	Letmd1	NM_134093	68614	Mm.201624.1	82.33	166.67	2.02	1.74	2.4	84.33
1423223_a_at	Prdx6	BB796358	11758	Mm.6587.1	114.33	231	2.02	0.89	11.85	116.67
1443969_at	Irs2	BE199054	384783	Mm.34143.1	116.33	235.33	2.02	1.6	2.68	119
1454987_a_at	H2-Ke6	AI323545	14979	Mm.15479.2	81	163.67	2.02	1.54	2.8	82.67
1433536_at	Lrp11	BB435348	237253	Mm.206759.1	81	164	2.02	1.69	2.47	83
1421887_a_at	Aplp2	M97216	11804	Mm.19133.1	86.33	175.33	2.03	0.15	100000000	89
1425576_at	Ahcyl1	BC018218	229709	Mm.220328.1	70.33	143	2.03	1.48	2.96	72.67
1435998_at	Ccnb1ip1	BG066504	239083	Mm.5829.1	69.33	141	2.03	1.58	2.78	71.67
1437566_at	LOC633966	BI666155	633966	Mm.90760.2	94	190.67	2.03	1.6	2.7	96.67
1437494_at	Mapkapk3	BB469472	102626	Mm.33793.3	93.67	190	2.03	1.62	2.6	96.33
1440896_at	---	BM196755		Mm.133061.1	87.33	177.67	2.03	1.64	2.67	90.33
1457973_at	---	BB750203		Mm.202577.1	88	179	2.03	1.33	3.13	91
1416892_s_at	3110001A13Rik	BC021353	66540	Mm.200627.1	56.67	115.33	2.04	0.5	100000000	58.67
1418643_at	Tspan13	BB807707	66109	Mm.29386.1	60.33	123	2.04	1.04	7.09	62.67
1423519_at	2210412D01Rik	BE457744	70178	Mm.23914.1	115.67	236	2.04	1.49	3	120.33
1424227_at	Polr3h	AK019868	78929	Mm.215115.1	96.33	197	2.04	1.3	3.85	100.67
1433935_at	AU020206	BI151331	101757	Mm.200422.1	92.67	189	2.04	1.68	2.53	96.33
1434445_at	D15Wsu169e	BB403657	223666	Mm.218460.2	78.67	160.33	2.04	1.59	2.61	81.67
1449414_at	LOC100044273 /// Zfp53	NM_013843	100044273 /// 24132	Mm.42140.1	113.67	232.33	2.04	1.61	2.68	118.67
1433968_a_at	Megf9	BQ174710	230316	Mm.28686.1	106.67	217.67	2.04	1.65	2.51	111
1418767_at	Cyp4f13	NM_130882	170716	Mm.22045.1	103.33	212.33	2.05	1.61	2.74	109
1422532_at	Xpc	NM_009531	22591	Mm.2806.1	82.67	169.67	2.05	1.58	2.78	87
1423362_at	Sort1	AV247637	20661	Mm.157119.1	85.33	175	2.05	1.3	4.06	89.67
1424858_at	L2hgdh	BC016226	217666	Mm.103362.1	107.67	221	2.05	1.51	2.97	113.33
1427412_s_at	Rapgef6	BQ177183	192786	Mm.220347.1	114.33	234.67	2.05	1.76	2.4	120.33
1449099_at	Lrba	NM_030695	80877	Mm.28458.1	109.67	225.33	2.05	1.77	2.41	115.67
1451244_a_at	Zfp422	BC018339	67255	Mm.18810.1	89.33	183.33	2.05	1.38	3.49	94
1451653_a_at	4930430E16Rik	BC026495	73873	Mm.189429.1	114.67	235.33	2.05	1.71	2.51	120.67
1452414_s_at	Ccdc86	BB051286	108673	Mm.24770.1	106	217	2.05	1.7	2.48	111
1441514_at	---	BB280460		Mm.185990.1	113.67	233.33	2.05	1.73	2.47	119.67
1416298_at	Mmp9	NM_013599	17395	Mm.4406.1	29.33	60.33	2.06	1.28	3.88	31
1418501_a_at	Oxr1	AW548944	170719	Mm.70667.1	115.33	237.33	2.06	1.21	4.62	122
1424574_at	LOC100046567 /// Tmed5	BC020076	100046567 /// 73130	Mm.117055.1	114.33	235.33	2.06	1.08	6.23	121
1426526_s_at	Ovgp1	AU017520	12659	Mm.5110.1	74.67	154	2.06	1.7	2.54	79.33
1427546_at	Abca8b	AF213393	27404	Mm.38377.1	63	130	2.06	1.45	3.39	67
1430421_a_at	BC010787	AK003909	235043	Mm.29968.4	90.33	186	2.06	1.36	3.57	95.67
1433471_at	Tcf7	AI323642	21414	Mm.31630.1	49.67	102.33	2.06	1.58	2.86	52.67
1430081_at	Phf15	AK004823	76901	Mm.159804.1	35.67	73.33	2.06	1.36	3.23	37.67
1433747_at	Lnpep	BQ176475	240028	Mm.35057.1	105.33	217	2.06	0.89	16.65	111.67
1441054_at	Apol8	BB312717	239552	Mm.125650.1	59	121.67	2.06	1.55	2.67	62.67
1458205_at	---	AV352768		Mm.218537.1	114.33	235.67	2.06	1.55	3	121.33
1416049_at	Gldc	NM_138595	104174	Mm.27953.1	39.67	82	2.07	1.51	3.22	42.33
1417700_at	Rab38	NM_028238	72433	Mm.17985.1	117	242.67	2.07	1.64	2.8	125.67
1418288_at	Lpin1	NM_015763	14245	Mm.28548.1	94.67	196	2.07	1.7	2.6	101.33
1421105_at	Jag1	AA880220	16449	Mm.87380.1	114.33	236.67	2.07	1.58	2.84	122.33
1423592_at	Rock2	BB761686	19878	Mm.35815.1	65.33	135.33	2.07	0.98	10.04	70
1424576_s_at	Cyp2c44	BC025819	226143	Mm.26457.1	112	232.33	2.07	1.61	2.85	120.33
1430527_a_at	Rnf167	AK017523	70510	Mm.29092.2	82.67	171	2.07	1.45	3.23	88.33
1448354_at	G6pdx	NM_008062	14381	Mm.27210.1	117.33	242.67	2.07	1.41	3.41	125.33
1451268_at	Tram1l1	BC027120	229801	Mm.165810.1	97	200.67	2.07	1.76	2.49	103.67
1454984_at	AW061234	AV246615	106020	Mm.24003.1	91.33	189	2.07	1.16	5.2	97.67
1418988_at	Pex7	NM_008822	18634	Mm.2440.1	121	251.67	2.08	1.62	2.8	130.67
1448729_a_at	2010-09-04	NM_011129	18952	Mm.2214.1	21	43.67	2.08	1.4	3.35	22.67
1449133_at	Sprr1a	NM_009264	20753	Mm.625.1	43.67	91	2.08	1.67	2.71	47.33
1449315_at	Odz3	NM_011857	23965	Mm.42191.1	66.67	138.67	2.08	1.48	3.24	72
1450504_a_at	Agpat3	NM_053014	28169	Mm.141230.1	109	226.67	2.08	1.35	3.79	117.67
1451199_at	Qtrtd1	BC017628	106248	Mm.63425.2	107.33	223.67	2.08	1.71	2.62	116.33
1439969_at	4930500O05Rik	BB667299	242409	Mm.171489.1	115.67	241	2.08	1.84	2.38	125.33
1440497_at	---	BE956898		Mm.76719.1	95	197.33	2.08	1.79	2.45	102.33
1440879_at	Abca9	AW046072	217262	Mm.31164.1	28.67	59.67	2.08	1.12	6.04	31
1443199_at	Lrch3	AV343004	70144	Mm.155297.1	68.33	142	2.08	1.32	2.9	73.67
1443951_at	C230076A16Rik	BB835379	320496	Mm.73623.2	88	183	2.08	1.77	2.48	95
1447040_at	---	AU041266		Mm.173892.1	59.67	124.33	2.08	1.47	3.04	64.67
1417161_at	Cdk2ap2	NM_026373	52004	Mm.29609.1	95.33	199	2.09	1.22	4.64	103.67
1423679_at	2810432L12Rik	BC013800	67063	Mm.24564.1	66.33	138.33	2.09	1.56	3.02	72
1450206_at	Dlc1	NM_015802	50768	Mm.103700.1	76.67	160.33	2.09	1.76	2.53	83.67
1450738_at	Kif21a	NM_016705	16564	Mm.41379.1	75	156.67	2.09	1.49	3.23	81.67
1451814_a_at	Htatip2	AF061972	53415	Mm.20801.2	104.33	218.33	2.09	1.77	2.52	114
1429203_at	2410076I21Rik	AK010725	73673	Mm.65618.1	10.67	22.33	2.09	0.68	100000000	11.67
1431786_s_at	1190003J15Rik	AK013117	76974	Mm.33800.1	89.67	187	2.09	1.64	2.59	97.33
1444432_at	D330040H18Rik	BB532898	320847	Mm.208193.1	68	142	2.09	1.54	2.94	74
1453708_a_at	Gsto2	AK019582	68214	Mm.63791.2	79.33	165.67	2.09	1.75	2.5	86.33
1416332_at	Cirbp	NM_007705	12696	Mm.17898.1	100.33	210.33	2.1	1.23	4.72	110
1419872_at	Csf1r	AI323359	12978	Mm.201971.1	46.67	98	2.1	1.27	4.28	51.33
1422906_at	Abcg2	NM_011920	26357	Mm.196728.1	71	149	2.1	1.33	3.97	78
1436689_a_at	Aldh9a1	AV028069	56752	Mm.29803.2	105	220.33	2.1	1.63	2.85	115.33
1448300_at	Mgst3	NM_025569	66447	Mm.29823.1	88.67	186.33	2.1	1.27	4.48	97.67
1448835_at	E2f6	NM_033270	50496	Mm.197442.1	70	146.67	2.1	0.95	12.11	76.67
1437665_at	Il22ra2	BB212617	237310	Mm.123613.1	119	249.67	2.1	1.81	2.48	130.67
1444498_at	---	BM116117		Mm.213278.1	90.33	190	2.1	1.42	3.01	99.67
1416373_at	Nfs1	NM_010911	18041	Mm.29169.1	99.33	209.67	2.11	1.44	3.48	110.33
1419045_at	Slc25a23	NM_025877	66972	Mm.23720.1	95	200.67	2.11	1.9	2.35	105.67
1422904_at	Fmo2	NM_018881	55990	Mm.10929.1	103.67	218.67	2.11	1.57	3.02	115
1423693_at	Ela1	BC011218	109901	Mm.2131.1	107.67	227.33	2.11	1.88	2.4	119.67
1428513_at	Calcoco1	AK007393	67488	Mm.27786.1	87.33	184	2.11	1.45	3.41	96.67
1435280_at	AI452195	BB303582	105178	Mm.34807.1	92	194	2.11	1.32	4.05	102
1417960_at	Cpeb1	NM_007755	12877	Mm.22062.1	47.67	101	2.12	1.69	2.74	53.33
1431644_a_at	Ica1	AK005965	15893	Mm.3545.4	89	188.33	2.12	1.61	2.99	99.33
1448956_at	Stard10	NM_019990	56018	Mm.28896.1	71.67	152	2.12	1.29	4.47	80.33
1449155_at	Polr3g	NM_026190	67486	Mm.32661.1	83	176.33	2.12	1.83	2.47	93.33
1429091_at	1600002K03Rik	BF682507	69770	Mm.26593.1	87.33	185.33	2.12	1.75	2.66	98
1459373_at	---	AW551720		Mm.182672.1	116.33	247	2.12	1.77	2.65	130.67
1415947_at	Creg1	BC027426	433375	Mm.459.1	90.33	192	2.13	0.99	10.91	101.67
1425311_at	4930432F04Rik	BC016220	78792	Mm.137385.1	92	196	2.13	1.7	2.82	104
1426721_s_at	Tiparp	BB707122	99929	Mm.21712.1	113.33	241	2.13	1.54	3.2	127.67
1438403_s_at	---	BF537798		Mm.218611.2	93.33	198.33	2.13	0.46	100000000	105
1448274_at	C1qbp	NM_007573	12261	Mm.30049.1	106.33	226.67	2.13	1.27	4.55	120.33
1448659_at	Casp7	NM_007611	12369	Mm.35687.1	74.33	158.67	2.13	1.62	2.81	84.33
1451006_at	Xdh	AV286265	22436	Mm.11223.1	33.33	71	2.13	0.94	15.99	37.67
1455462_at	Adcy2	AV025455	210044	Mm.20371.1	109	232.33	2.13	1.77	2.62	123.33
1436303_at	Mllt4	BQ267038	17356	Mm.35797.1	76.33	162.67	2.13	1.59	3.03	86.33
1440396_at	---	BG075893		Mm.102831.1	47.33	101	2.13	1.56	2.94	53.67
1418345_at	Tnfsf12-tnfsf13 /// Tnfsf13	NM_023517	619441 /// 69583	Mm.54359.1	90.67	194.33	2.14	1.68	2.84	103.67
1419759_at	Abcb1a	M30697	18671	Mm.16086.1	112	239.67	2.14	1.85	2.5	127.67
1424965_at	Lpxn	BC026563	107321	Mm.72243.1	46.67	100	2.14	1.45	3.37	53.33
1426616_at	Tlcd1	BE951033	68385	Mm.28122.1	63	135	2.14	1.68	2.74	72
1427242_at	Ddx4	AK014844	13206	Mm.12818.1	85.33	182.67	2.14	1.33	3.41	97.33
1438564_at	Gas2	BM507943	14453	Mm.25.4	68	145.67	2.14	1.37	3.03	77.67
1428284_at	8430427H17Rik	AK018446	329540	Mm.60166.1	104	223	2.14	1.92	2.42	119
1430906_at	2510016G02Rik	AV105483	72438	Mm.158824.1	74.33	159	2.14	1.58	2.91	84.67
1441254_at	---	BM932536		Mm.132375.1	99.67	213	2.14	1.68	2.8	113.33
1447854_s_at	Hist2h2be	AV127319	319190	Mm.200193.1	74	158.33	2.14	1.69	2.79	84.33
1453232_at	Calr3	AK006582	73316	Mm.196315.1	113.33	242.67	2.14	1.6	3.21	129.33
1418453_a_at	Atp1b1	NM_009721	11931	Mm.4550.1	82.33	177	2.15	0.6	100000000	94.67
1420603_s_at	Raet1a /// Raet1b /// Raet1c /// Raet1d /// Raet1e	NM_009016	19368 /// 19369 /// 19370 /// 379043 /// 56554	Mm.196428.1	93.67	201	2.15	1.73	2.76	107.33
1460465_at	A930038C07Rik	BE632850	68169	Mm.52392.1	22.33	48	2.15	1.29	4.7	25.67
1417611_at	Tmem37	BC024613	170706	Mm.24750.1	102.33	221.33	2.16	1.61	3	119
1428990_at	2310047K21Rik	BE946575	71928	Mm.41524.1	109.33	235.67	2.16	1.87	2.5	126.33
1429275_at	---	AK017999		Mm.10626.1	81	174.67	2.16	1.79	2.68	93.67
1437762_at	Rab39	BB130995	270160	Mm.132695.1	80.67	174	2.16	1.69	2.84	93.33
1425475_at	Col4a5	BM250666	12830	Mm.155579.1	106.67	232	2.17	1.47	3.65	125.33
1436092_at	---	BB336256		Mm.25089.1	52	112.67	2.17	1.58	3.19	60.67
1448104_at	Aldh6a1	NM_134042	104776	Mm.182707.1	104.67	227.33	2.17	1.46	3.74	122.67
1428915_at	Sirt5	AK002609	68346	Mm.35325.1	90.67	196.33	2.17	1.68	2.85	105.67
1430178_at	2810408A11Rik	BF467494	70419	Mm.195980.2	57.33	124.33	2.17	1.86	2.56	67
1434447_at	Met	BG060788	17295	Mm.200539.1	104.67	227.33	2.17	1.75	2.81	122.67
1436406_at	---	BB327942		Mm.52322.1	66.67	144.67	2.17	1.71	2.93	78
1436545_at	Dtx4	AV017487	207521	Mm.34470.1	91	197.33	2.17	1.4	4.02	106.33
1454659_at	Dctd	BG069699	320685	Mm.121549.2	103.33	224	2.17	1.78	2.65	120.67
1458527_at	---	BB345991		Mm.186511.1	61.33	133	2.17	1.6	3.15	71.67
1415936_at	Bcar3	NM_013867	29815	Mm.45815.1	92	200.33	2.18	1.78	2.75	108.33
1418365_at	Ctsh	NM_007801	13036	Mm.2277.1	110	239.67	2.18	1.81	2.69	129.67
1419674_a_at	Dpep1	NM_007876	13479	Mm.20388.1	73.33	160	2.18	1.68	2.98	86.67
1425178_s_at	Shmt1	AF237702	20425	Mm.3379.2	83	181.33	2.18	1.68	2.9	98.33
1429206_at	Rhobtb1	AK014194	69288	Mm.26659.1	67.33	146.67	2.18	1.13	7.05	79.33
1445291_at	---	BB385094		Mm.220223.1	79.67	173.33	2.18	1.63	2.98	93.67
1453961_a_at	LOC100048387 /// Mospd3	AV290465	100048387 /// 68929	Mm.41355.2	74	161.67	2.18	1.82	2.65	87.67
1418021_at	C4b /// LOC675521	NM_009780	12268 /// 675521	Mm.16106.1	83.67	183.33	2.19	1.58	3.31	99.67
1424463_at	2210010L05Rik	BF225441	98682	Mm.31343.1	79	173	2.19	1.78	2.74	94
1432181_s_at	Sco2	AK013765	100126824	Mm.219419.2	100.33	219.67	2.19	1.84	2.66	119.33
1449283_a_at	Mapk12	BC021640	29857	Mm.38343.1	80	175	2.19	1.9	2.55	95
1451085_at	C030006K11Rik	BC019462	223665	Mm.18054.1	77	168.67	2.19	1.89	2.59	91.67
1428484_at	Osbpl3	AK004768	71720	Mm.31024.1	99	216.67	2.19	1.53	3.48	117.67
1433751_at	Slc39a10	BM250411	227059	Mm.40295.1	103	225.67	2.19	1.81	2.72	122.67
1417066_at	Cabc1	AK014605	67426	Mm.28337.1	18	39.67	2.2	0.99	15.56	21.67
1456014_s_at	Fermt3	BB113173	108101	Mm.29670.3	39	85.67	2.2	1.7	2.86	46.67
1452967_at	Gtsf1	AK005675	74174	Mm.46145.1	36.33	80	2.2	1.61	3.45	43.67
1454463_at	5430402O13Rik	AK014187	73183	Mm.158963.1	65.33	143.67	2.2	1.72	2.95	78.33
1417065_at	Egr1	NM_007913	13653	Mm.181959.1	59	130.33	2.21	1.73	3.01	71.33
1417123_at	Vav3	BC027242	57257	Mm.103805.1	43.67	96.33	2.21	1.58	3.33	52.67
1418279_a_at	Akap1	BG067335	11640	Mm.2969.1	75.67	167	2.21	1.74	2.94	91.33
1420981_a_at	Lmo4	NM_010723	16911	Mm.29187.1	93.33	206.67	2.21	1.5	3.75	113.33
1422798_at	Cntnap2	AU079588	66797	Mm.45210.1	101	223.33	2.21	1.79	2.76	122.33
1422877_at	Pcdhb12	NM_053137	93883	Mm.196701.1	48.33	107	2.21	1.63	3.16	58.67
1452141_a_at	Sepp1	BC001991	20363	Mm.22699.2	93.67	207	2.21	0	100000000	113.33
1436405_at	Dock4	BG068753	238130	Mm.26388.1	103.67	229.33	2.21	1.84	2.73	125.67
1438757_at	LOC100043772 /// LOC100048150	BM240956	100043772 /// 100048150	Mm.129275.1	81.33	180	2.21	1.79	2.8	98.67
1418394_a_at	Cd97	NM_011925	26364	Mm.182255.1	108.67	241	2.22	1.31	5.01	132.33
1419046_at	Brp16	NM_021555	59053	Mm.29577.1	104.33	231.33	2.22	1.94	2.55	127
1419247_at	Rgs2	AF215668	19735	Mm.28262.1	58	128.67	2.22	1.1	9.11	70.67
1425043_s_at	0610037D15Rik	BC022733	68394	Mm.218714.1	86.67	192	2.22	1.93	2.59	105.33
1449556_at	C920025E04Rik /// H2-T23 /// LOC100046736	NM_010398	100046736 /// 15040 /// 667803	Mm.35016.1	99.33	220.33	2.22	1.78	2.88	121
1433992_at	Shroom2	BQ176992	110380	Mm.40796.1	100.33	222.67	2.22	1.89	2.59	122.33
1437261_at	2900024O10Rik	AV307240	72852	Mm.31095.1	94.33	209	2.22	1.79	2.66	114.67
1443475_at	Hist1h3i	BI990622	319153	Mm.39245.1	34.67	77	2.22	1.33	4.45	42.33
1418344_at	Tmem8	NM_021793	60455	Mm.143826.1	54	120.67	2.23	1.76	2.86	66.67
1427746_x_at	LOC100044874	S70184	100044874	Mm.16771.5	58.67	131	2.23	1.81	2.79	72.33
1451277_at	Zadh2	BC025897	225791	Mm.31536.1	100.33	223.33	2.23	1.68	3.17	123
1437462_x_at	Mmp15	BB484002	17388	Mm.114768.1	70.67	157.67	2.23	1.29	5.44	87
1448134_at	X99384	NM_013753	27355	Mm.3437.1	88	197	2.24	1.82	2.85	109
1452151_at	BC021523	BC021523	223752	Mm.24442.1	112.67	252.33	2.24	1.48	4.01	139.67
1428519_at	2610528E23Rik	AK019979	66497	Mm.46766.1	100.67	225.67	2.24	1.73	3.07	125
1453006_at	Fgfbp3	AI506568	72514	Mm.41674.1	77.33	173.33	2.24	1.88	2.68	96
1422051_a_at	Gabbr1	NM_019439	54393	Mm.32191.1	97.67	219.33	2.25	1.66	3.36	121.67
1424932_at	Egfr	U03425	13649	Mm.8534.2	89.67	201.67	2.25	1.52	3.8	112
1440965_at	Pigl	AW018348	327942	Mm.37323.1	103.33	232.33	2.25	1.84	2.85	129
1443833_at	---	BE945021		Mm.152366.1	62	139.67	2.25	1.79	2.83	77.67
1458832_at	---	BB364131		Mm.133397.1	72.67	163.33	2.25	1.55	3.7	90.67
1419675_at	Ngfb	NM_013609	18049	Mm.1259.1	107.33	243	2.26	1.95	2.67	135.67
1421321_a_at	Net1	NM_019671	56349	Mm.22261.1	35	79	2.26	0.28	100000000	44
1436357_at	---	AI875680		Mm.34832.2	72	163	2.26	1.75	3.11	91
1455238_at	Mum1l1	BB103233	245631	Mm.103499.1	72.33	163.33	2.26	1.3	5.56	91
1458984_at	---	BI794701		Mm.197664.1	95	214.67	2.26	1.77	2.88	119.67
1459993_at	---	AV233983		Mm.131569.1	86	194.67	2.26	1.66	2.9	108.67
1448491_at	Ech1	NM_016772	51798	Mm.2112.1	85.67	194.67	2.27	0.4	100000000	109
1449302_at	Abca2	NM_007379	11305	Mm.2210.1	89.33	202.67	2.27	1.89	2.67	113.33
1451022_at	Lrp6	BB437173	16974	Mm.20861.1	53.67	121.67	2.27	1.21	6.75	68
1458397_at	LOC622208	BB260315	622208	Mm.188978.1	86.67	197	2.27	1.87	2.76	110.33
1418167_at	Tcfap4	NM_031182	83383	Mm.56711.1	55.33	126.33	2.28	1.36	3.73	71
1419477_at	Clec2d	NM_053109	93694	Mm.197536.1	86.33	196.67	2.28	0.45	100000000	110.33
1449025_at	Ifit3	NM_010501	15959	Mm.951.1	26	59.33	2.28	0	100000000	33.33
1428158_at	Akt1s1	BM068933	67605	Mm.148007.1	95	216.33	2.28	1.63	3.47	121.33
1429396_at	Atg16l2	AK010773	73683	Mm.133588.1	108.67	248	2.28	1.96	2.72	139.33
1429564_at	LOC100048247 /// Pcgf5	AK002387	100048247 /// 76073	Mm.41441.1	90.33	205.67	2.28	1.85	2.85	115.33
1442088_at	9230111E07Rik	BB746538	77748	Mm.31832.1	63	143.33	2.28	1.69	3.24	80.33
1459813_at	1700012D01Rik	AV040390	72243	Mm.65511.1	96.67	220.67	2.28	1.84	2.89	124
1419394_s_at	S100a8	NM_013650	20201	Mm.21567.1	44.33	101.67	2.29	1.48	4.64	57.33
1429060_at	---	AK020483		Mm.169240.1	89	204	2.29	0.8	100000000	115
1429546_at	4930423K06Rik	BB525750	74640	Mm.179080.1	80	183.33	2.29	1.76	2.92	103.33
1433902_at	Kbtbd8	BB469300	243574	Mm.23904.1	92	210.33	2.29	1.65	3.48	118.33
1435671_at	Mipol1	BB526605	73490	Mm.121753.2	83.67	192	2.29	1.91	2.78	108.33
1444521_at	---	BM219285		Mm.73997.1	78.33	179	2.29	1.82	3	100.67
1446096_at	2310001H17Rik	BB021006	76432	Mm.207129.1	98.33	225.67	2.29	1.82	3.06	127.33
1460114_at	1700123M08Rik	BB408149	76665	Mm.209078.1	48	110	2.29	1.31	7.25	62
1418879_at	9030611O19Rik	NM_027828	104943	Mm.29103.1	100.33	231	2.3	1.81	3.01	130.67
1425934_a_at	B4galt4	AF158746	56375	Mm.182377.2	85.67	197.33	2.3	1.94	2.78	111.67
1452025_a_at	Zfp2	AF483521	22678	Mm.4958.2	53	121.67	2.3	1.67	3.13	68.67
1442873_at	---	BB479296		Mm.130769.1	61	140.33	2.3	1.68	3.07	79.33
1418500_at	Nap1l3	NM_138742	54561	Mm.71004.1	64.33	148.33	2.31	2.03	2.61	84
1422309_a_at	Lenep	NM_020517	57275	Mm.26107.1	83	191.67	2.31	1.98	2.76	108.67
1426806_at	Obfc2a	AV313559	109019	Mm.196290.1	104.33	240.67	2.31	2.01	2.67	136.33
1427651_x_at	LOC100045864	X00246	100045864	Mm.33263.8	29	67	2.31	0.6	5.87	38
1434151_at	Mettl7a	AV171622	70152	Mm.220975.2	65	150	2.31	1.53	4.12	85
1437250_at	Mreg	AV298358	381269	Mm.45760.1	32.33	74.67	2.31	1.62	3.46	42.33
1437926_at	Xpnpep3	BI076709	321003	Mm.42492.1	90	208	2.31	1.95	2.81	118
1424097_at	Elovl7	BC005602	74559	Mm.41397.1	48.33	112.33	2.32	1.49	5.11	64
1425838_at	Atp9a	BC021814	11981	Mm.10288.2	70.67	164	2.32	1.43	6.07	93.33
1427140_at	Pvt1	BE956863	19296	Mm.4608.2	100.67	234	2.32	1.83	3.09	133.33
1437785_at	Adamts9	AV364944	101401	Mm.96708.1	68	157.67	2.32	1.63	3.62	89.67
1458863_at	6330415G19Rik	BB198972	320020	Mm.118501.2	85	197	2.32	1.98	2.78	112
1429748_at	---	AK012373		Mm.2655.8	86	200	2.33	1.19	6.25	114
1433699_at	Tnfaip3	BM241351	21929	Mm.116683.1	102.33	238.67	2.33	1.88	3	136.33
1456161_at	0610040B10Rik	BE198048	67672	Mm.30983.1	87.33	203.67	2.33	1.87	3.08	116.33
1457942_at	---	BI467159		Mm.137960.1	91.67	214	2.33	2	2.73	122.33
1424790_at	Slc25a42	BC025937	73095	Mm.216300.1	85	198.67	2.34	1.71	3.49	113.67
1443056_at	---	BB374993		Mm.167541.1	64.67	152	2.35	1.73	3.47	87.33
1424877_a_at	Alad /// LOC100046072	BC018236	100046072 /// 17025	Mm.6988.2	91	214.33	2.36	1.57	4.14	123.33
1448034_at	AI842396	AA215276	103844	Mm.2295.1	64.33	151.67	2.36	1.88	3.12	87.33
1450696_at	Psmb9	NM_013585	16912	Mm.16251.1	51.67	122	2.36	1.69	3.73	70.33
1452416_at	Il6ra	X53802	16194	Mm.2856.2	52.33	123.67	2.36	1.7	3.56	71.33
1439284_at	E230025E14Rik	AW537770	320932	Mm.147530.1	80.67	190	2.36	1.86	3.18	109.33
1417890_at	Pdxp	NM_020271	57028	Mm.29410.1	47.33	112.33	2.37	1.73	3.45	65
1425092_at	Cdh10	AF183946	320873	Mm.40247.1	26.33	62.33	2.37	1.57	4.08	36
1418545_at	Wasf1	NM_031877	83767	Mm.41353.1	76.67	182.67	2.38	1.81	3.33	106
1423297_at	Add3	BM239842	27360	Mm.44106.1	63.33	151	2.38	1.62	4.06	87.67
1434150_a_at	Mettl7a /// Ubie	AV171622	393082 /// 70152	Mm.220975.2	79	187.67	2.38	1.59	3.5	108.67
1434856_at	Ankrd44	AV256780	329154	Mm.218595.3	102	242.67	2.38	1.72	3.64	140.67
1437872_at	AB112350	BB325565	242864	Mm.34734.1	104.33	248	2.38	2.06	2.78	143.67
1438519_at	LOC100042938	BM124262	100042938	Mm.63354.1	61.33	145.67	2.38	1.86	3.27	84.33
1459630_at	---	BM122487		Mm.216743.1	75.33	179.33	2.38	1.45	3.39	104
1422900_at	Mgea5	NM_023799	76055	Mm.202734.1	61.67	147.33	2.39	1.28	7.26	85.67
1428013_at	6030458C11Rik	BC028769	77877	Mm.204861.1	71.33	170.33	2.39	1.62	3.99	99
1451395_at	Ccdc92	BC021492	215707	Mm.41483.1	83	198	2.39	1.68	3.63	115
1455717_s_at	Daam2	BM206030	76441	Mm.40141.1	84	201	2.39	2.08	2.79	117
1421816_at	LOC630729	AK019177	630729	Mm.20288.1	98.67	236.67	2.4	1.85	3.26	138
1426348_at	Col4a1	BF158638	12826	Mm.738.1	95.33	228.33	2.4	1.35	6.19	133
1434783_at	Tmem106c	BM222050	380967	Mm.196630.1	83.33	199.67	2.4	1.86	3.17	116.33
1417962_s_at	Ghr	NM_010284	14600	Mm.3986.1	100	241	2.41	1.23	9.49	141
1422492_at	Cpox	BG067254	12892	Mm.35820.1	88.67	213.67	2.41	1.81	3.11	125
1423101_at	Paqr4	BB279185	76498	Mm.34383.1	58.67	141.33	2.41	2	2.97	82.67
1438412_at	---	BM119726		Mm.146421.1	100	241.33	2.41	1.97	3.05	141.33
1440290_at	ENSMUSG00000056771	AW494128	434089	Mm.101361.1	68	164	2.41	1.72	3.67	96
1442887_at	AI853363	BQ175060	98471	Mm.41836.1	52.33	126.33	2.41	1.79	3.6	74
1419748_at	Abcd2	NM_011994	26874	Mm.4817.1	68	164.67	2.42	1.87	3.27	96.67
1422327_s_at	G6pd2 /// G6pdx	NM_019468	14380 /// 14381	Mm.56918.1	94.33	228	2.42	1.67	3.91	133.67
1435747_at	Fgf14	AV141013	14169	Mm.32472.3	20.67	50	2.42	1.53	4.59	29.33
1450966_at	Crot	BB283187	74114	Mm.28197.1	98.67	239	2.42	1.83	3.43	140.33
1455078_at	Ssh2	BG075662	237860	Mm.34590.1	59.33	143.67	2.42	1.66	3.84	84.33
1422444_at	Itga6	BM935811	16403	Mm.25232.1	61.67	150	2.43	1.67	3.8	88.33
1424235_at	Ormdl2	BC002146	66844	Mm.24731.1	74.67	181.33	2.43	1.8	3.55	106.67
1429183_at	Pkp2	AK005020	67451	Mm.2252.1	51	124	2.43	1.67	3.98	73
1448987_at	Acadl	BB728073	11363	Mm.2445.1	77.67	188.67	2.43	1	100000000	111
1431126_a_at	0610011F06Rik	AK002535	68347	Mm.35098.1	67	163	2.43	1.77	3.6	96
1423895_a_at	Cugbp2	BB644164	14007	Mm.27880.2	78.33	191.33	2.44	1.75	3.79	113
1439018_at	Fhdc1	AV329790	229474	Mm.27654.1	98	239	2.44	2.11	2.83	141
1424759_at	Arrdc4	BC017528	66412	Mm.41446.1	77.67	190.33	2.45	1.91	3.37	112.67
1428909_at	A130040M12Rik	C85657	319269	Mm.22482.1	76	186	2.45	2.18	2.77	110
1435917_at	Ociad2	BM937735	433904	Mm.23068.1	82.33	201.67	2.45	2.09	2.92	119.33
1419024_at	Ptp4a1	BC003761	19243	Mm.28909.1	74.67	183.67	2.46	1.61	3.48	109
1429194_at	Tigd2	BB373351	68140	Mm.25843.1	71.33	175.33	2.46	1.41	6.43	104
1435017_at	Mel13	AV000569	217149	Mm.29659.1	59.67	147	2.46	1.59	4.64	87.33
1423488_at	Mmd	BC021914	67468	Mm.38791.1	79.33	196	2.47	1.02	100000000	116.67
1427321_s_at	Cxadr	AK004908	13052	Mm.8702.2	40.33	99.67	2.47	1.81	3.67	59.33
1418627_at	Gclm	NM_008129	14630	Mm.29340.1	86.33	214.33	2.48	1.79	3.8	128
1426440_at	Dhrs7	AK009385	66375	Mm.2804.1	101.33	251	2.48	1.63	4.54	149.67
1437152_at	Mex3b	BG072837	108797	Mm.120835.1	54.67	135.67	2.48	1.65	3.44	81
1446768_at	---	BE653578		Mm.190881.1	92.67	230	2.48	1.83	3.69	137.33
1447279_at	---	BF721979		Mm.90199.1	91	226	2.48	1.93	3.32	135
1420673_a_at	Acox2	NM_053115	93732	Mm.28700.1	91.33	227.33	2.49	2.04	3.09	136
1445074_at	LOC100040769	BB519491	100040769	Mm.108726.1	54.33	135.33	2.49	1.7	4.62	81
1457302_at	---	BG144370		Mm.34024.1	87.33	217.33	2.49	2.03	3.02	130
1415793_at	Pnpo	NM_134021	103711	Mm.24187.1	57	142.33	2.5	1.85	3.68	85.33
1423627_at	Nqo1	AV158882	18104	Mm.252.1	97.67	244	2.5	1.59	4.97	146.33
1428347_at	Cyfip2	AK005148	76884	Mm.28206.1	3.33	8.33	2.5	0.84	100000000	5
1435748_at	Gda	AW911807	14544	Mm.157113.2	9.33	23.33	2.5	0	100000000	14
1442074_at	---	AI447438		Mm.33887.1	71.67	179	2.5	1.65	4.67	107.33
1426094_at	Rhbdl1	BC021549	214951	Mm.40907.1	80.33	201.33	2.51	1.85	3.8	121
1448915_at	Zfp524	NM_025324	66056	Mm.19974.1	82.33	206.33	2.51	1.63	4.97	124
1436852_at	E130308A19Rik	BI794748	230259	Mm.133402.1	64	160.33	2.51	1.95	3.22	96.33
1426189_at	Dusp15	AF357887	252864	Mm.219646.1	72.67	183.33	2.52	1.72	4.52	110.67
1453303_at	4833417J20Rik	BI076733	74604	Mm.39954.1	61	154	2.52	2.08	3.12	93
1454935_at	D930001I22Rik	BB521491	228859	Mm.28554.1	63.67	160.67	2.52	1.75	4.19	97
1455599_at	Gfod1	AV220135	328232	Mm.39100.1	80.67	203	2.52	1.7	4.06	122.33
1448986_x_at	Dnase2a	NM_010062	13423	Mm.220988.1	72.67	183.67	2.53	1.52	3.82	111
1449056_at	E330009J07Rik	NM_133929	243780	Mm.42873.1	86	217.33	2.53	1.94	3.4	131.33
1451759_at	Masp2	BC013893	17175	Mm.3539.2	46.33	117.33	2.53	1.87	3.71	71
1460196_at	Cbr1	NM_007620	12408	Mm.26940.1	82.67	209	2.53	1.67	4.52	126.33
1444288_at	Pnpt1	BB501129	71701	Mm.211131.1	90	227.33	2.53	1.99	3.42	137.33
1456536_at	Thap6	BB183222	381650	Mm.138271.1	60	152	2.53	2.13	2.98	92
1436164_at	Slc30a1	BE685959	22782	Mm.33773.1	95	241.33	2.54	2.03	3.37	146.33
1419358_at	Sorcs2	NM_030889	81840	Mm.34113.1	55.33	141	2.55	1.87	3.75	85.67
1448870_at	Ltbp1	AF022889	268977	Mm.19307.1	47	120.33	2.56	1.08	100000000	73.33
1424715_at	Retsat	BB775176	67442	Mm.27506.1	53.33	137.33	2.57	1.87	3.87	84
1434307_at	Tmem64	AW489972	100201	Mm.38877.2	93	239	2.57	1.78	4.18	146
1435931_at	---	BM937727		Mm.102217.1	75	193	2.57	2.03	3.28	118
1439560_x_at	EG432995	AV066667	432995	Mm.46293.1	88.33	226.67	2.57	1.74	4.66	138.33
1439571_at	E230008J23Rik	BB820889	319683	Mm.120516.1	84.67	217.33	2.57	1.9	3.7	132.67
1424854_at	Hist1h4i	BC019757	319158	Mm.14775.1	86	222	2.58	2	3.42	136
1417300_at	Smpdl3b	NM_133888	100340	Mm.17794.1	43	111.33	2.59	1.83	4.09	68.33
1439177_at	---	AV266436		Mm.109571.1	64	165.67	2.59	2.08	3.34	101.67
1427434_at	Birc1f /// Naip7	AI451585	17952 /// 53880	Mm.218759.1	43	111.67	2.6	1.72	4.64	68.67
1435639_at	2610528A11Rik	BF580962	70045	Mm.24660.1	29.67	77	2.6	1.66	4.94	47.33
1451793_at	Klhl24	BC021407	75785	Mm.25227.1	51.67	134.33	2.6	1.89	3.91	82.67
1452661_at	Tfrc	AK011596	22042	Mm.28683.1	39.33	102.33	2.6	1.34	10.9	63
1446656_at	---	BB024203		Mm.215282.1	65.67	170.67	2.6	2.01	3.52	105
1428145_at	Acaa2	AK002555	52538	Mm.142498.1	63	164.33	2.61	1.53	6.06	101.33
1439911_at	---	BB283577		Mm.45793.1	79	206.33	2.61	2.17	3.15	127.33
1445001_at	---	BG069451		Mm.172162.1	65	169.33	2.61	1.95	3.55	104.33
1449151_at	Pctk3	NM_008795	18557	Mm.28130.1	71.67	188.67	2.63	1.97	3.72	117
1437241_at	Klf11	BB137387	194655	Mm.9616.1	86.67	228	2.63	2.16	3.33	141.33
1439050_at	AI649393	BB258019	99692	Mm.45298.1	90	237.33	2.64	2	3.75	147.33
1445678_at	---	BB748708		Mm.215937.1	72.67	191.67	2.64	1.82	3.59	119
1421161_at	Btc	NM_007568	12223	Mm.2024.1	64.67	171.67	2.65	1.92	3.99	107
1422677_at	Dgat2	AK002443	67800	Mm.180189.1	22.67	60	2.65	1.49	7.55	37.33
1426910_at	Pawr	BB398886	114774	Mm.46856.1	56	148.67	2.65	1.79	4.66	92.67
1428705_at	1700007K13Rik	AK005731	69327	Mm.46470.1	86.67	230	2.65	2.29	3.08	143.33
1455256_at	Tnik	AI117633	665113	Mm.26583.1	28	74.33	2.65	1.55	5.92	46.33
1417307_at	Dmd	NM_007868	13405	Mm.742.1	45.67	121.33	2.66	1.77	3.98	75.67
1428706_at	Prr6	AK014046	73139	Mm.25170.1	81	215.33	2.66	2.13	3.47	134.33
1436692_at	---	BB223643		Mm.86179.1	55.67	148.33	2.66	2.27	3.19	92.67
1437124_at	A630052C17Rik	AV338185	320757	Mm.94022.1	86.33	229.67	2.66	1.92	4.07	143.33
1443662_at	---	BE989574		Mm.152042.1	73.33	195.33	2.66	1.91	3.87	122
1445025_at	AU015536	BG070304	101232	Mm.173224.1	51.67	137.67	2.66	1.89	4.01	86
1418936_at	Maff	BC022952	17133	Mm.86646.1	46	122.67	2.67	1.72	5.1	76.67
1421529_a_at	Txnrd1	NM_015762	50493	Mm.44552.1	93.67	250	2.67	0.7	100000000	156.33
1434210_s_at	Lrig1	AV174595	16206	Mm.80542.5	45.67	122	2.67	1.89	4.28	76.33
1450881_s_at	Gpr137b	AK010724	83924	Mm.1585.1	94	251.33	2.67	1.44	9.18	157.33
1430590_at	D3Ertd751e /// LOC671322 /// LOC674811	BG228878	671322 /// 674811 /// 73852	Mm.135688.1	83.67	223.67	2.67	2.09	3.51	140
1439965_at	---	BM933678		Mm.22950.1	60.67	162	2.67	2.09	3.57	101.33
1442254_at	---	BB366659		Mm.207501.1	82.67	220.33	2.67	2.06	3.54	137.67
1421992_a_at	Igfbp4	NM_010517	16010	Mm.22248.1	26.67	71.33	2.68	0.95	100000000	44.67
1423411_at	Rbm47	BI099836	245945	Mm.36863.1	86.67	232.33	2.68	2.15	3.46	145.67
1424653_at	Tspan15	BC003872	70423	Mm.28112.1	37.67	101	2.68	1.92	4.03	63.33
1424783_a_at	Ugt1a1 /// Ugt1a10 /// Ugt1a2 /// Ugt1a5 /// Ugt1a6a /// Ugt1a6b /// Ugt1a7c /// Ugt1a9	BC019434	22236 /// 394430 /// 394432 /// 394433 /// 394434 /// 394435 /// 394436 /// 94284	Mm.42472.1	91.67	246	2.68	1.38	11.55	154.33
1435704_at	C920006O11Rik	BB552195	320295	Mm.32850.1	71.33	191	2.68	2.23	3.31	119.67
1456537_at	A930033H14Rik	BB281781	320700	Mm.31872.1	44.67	119.67	2.68	2.01	3.85	75
1435051_at	Wdr44	AV375936	72404	Mm.89766.1	85.33	229.67	2.69	2.14	3.48	144.33
1443159_at	9130221J17Rik	AV377065	319693	Mm.210155.1	88	237	2.69	2.08	3.75	149
1422524_at	Abcb6	NM_023732	74104	Mm.28663.1	65.67	177	2.7	1.99	3.88	111.33
1439874_at	9330102E08Rik	BB075161	330427	Mm.44610.1	76.67	206.67	2.7	2.09	3.72	130
1446868_at	---	BI076782		Mm.197287.1	61.67	166.67	2.7	2.22	3.33	105
1425107_a_at	Lifr	D17444	16880	Mm.3174.2	70.33	190.33	2.71	2.14	3.64	120
1460635_at	Fastk	NM_023229	66587	Mm.28123.1	89.33	241.67	2.71	2.12	3.62	152.33
1419442_at	Matn2	BC005429	17181	Mm.3511.1	36.67	99.67	2.72	0	100000000	63
1427271_at	Zbtb44	BC027138	235132	Mm.38312.1	65.67	178.33	2.72	1.57	4.54	112.67
1431820_at	4632404H12Rik	AK014549	74034	Mm.115158.1	79.67	216.67	2.72	2.26	3.29	137
1460242_at	Cd55	NM_010016	13136	Mm.20236.1	7.33	20	2.73	1.12	100000000	12.67
1443612_at	Tmem16c	AW123199	228432	Mm.151065.1	86.67	236.33	2.73	2.22	3.45	149.67
1435694_at	Arhgap26	BB127065	71302	Mm.26053.1	40.67	111.33	2.74	2.13	3.69	70.67
1424942_a_at	Myc	BC006728	17869	Mm.2444.2	69.33	191	2.75	1.89	4.72	121.67
1450791_at	Nppb	NM_008726	18158	Mm.2740.1	2.67	7.33	2.75	0	100000000	4.67
1453011_at	Bdh2	AK007603	69772	Mm.45121.1	73.33	201.33	2.75	2.06	3.96	128
1416225_at	Adh1	BC013477	11522	Mm.2409.1	62	171.33	2.76	2.44	3.17	109.33
1416933_at	Por	NM_008898	18984	Mm.3863.1	72.33	199.33	2.76	1.67	6.11	127
1419365_at	Pex11a	NM_011068	18631	Mm.20615.1	65	179.33	2.76	2.23	3.53	114.33
1423706_a_at	Pgd	BC014793	110208	Mm.24365.1	84	233	2.77	1.61	7.13	149
1429071_at	Me3	AK006146	109264	Mm.45105.1	43	119	2.77	2.24	3.57	76
1436465_at	Klhl1	BE947032	93688	Mm.70794.1	70.67	196	2.77	1.95	3.84	125.33
1423328_at	Gdap1	AU017649	14545	Mm.18218.1	44.67	124	2.78	2.04	3.9	79.33
1425398_at	LOC665622	BC011440	665622	Mm.21579.2	72.33	201.33	2.78	2	3.86	129
1440815_x_at	LOC545039 /// LOC624112 /// LOC666481	BB099075	545039 /// 624112 /// 666481	Mm.114062.1	22.33	62	2.78	0.85	100000000	39.67
1455542_at	C630043F03Rik	BB226174	68285	Mm.37541.2	53	147.33	2.78	1.89	4.43	94.33
1417311_at	Crip2	NM_024223	68337	Mm.133825.1	9.67	27	2.79	0.18	100000000	17.33
1424613_at	Gprc5b	BC020004	64297	Mm.103439.1	84.67	237	2.8	2.18	3.79	152.33
1440262_at	---	AI854107		Mm.33784.1	52	146.33	2.81	1.92	4.82	94.33
1426968_a_at	Rdh10	BG073496	98711	Mm.41657.1	30	84.67	2.82	1.51	10.33	54.67
1460478_at	2200002J24Rik	AK008620	69147	Mm.45301.1	81.33	229.33	2.82	2.28	3.64	148
1424785_at	Angptl6	BC025904	70726	Mm.34019.1	37.67	106.67	2.83	1.79	5.5	69
1438676_at	Mpa2l	BM241485	100702	Mm.5057.2	21.33	60.33	2.83	1.4	15.09	39
1429399_at	Rnf125	BB667823	67664	Mm.45980.1	56	158.67	2.83	2.33	3.54	102.67
1435084_at	C730049O14Rik	BB200607	320117	Mm.80570.1	70	198.33	2.83	2.13	4.01	128.33
1417633_at	Sod3	NM_011435	20657	Mm.2407.1	39.67	112.67	2.84	1.79	5.85	73
1441220_at	---	BB457124		Mm.130026.1	60.67	172	2.84	1.7	4.47	111.33
1429775_a_at	Gpr137b /// Gpr137b-ps /// LOC100044979	AK009736	100044979 /// 664862 /// 83924	Mm.1585.2	78.33	223.33	2.85	1.87	5.15	145
1453329_s_at	Nkain2	AK018248	432450	Mm.82644.1	39	111	2.85	1.84	4.6	72
1425995_s_at	LOC100048295 /// Wt1	M55512	100048295 /// 22431	MmAffx.1.11	72.67	208.33	2.87	2.03	4.32	135.67
1443007_at	---	AW545941		Mm.105020.1	55.67	159.67	2.87	2.42	3.48	104
1427225_at	Epn2	AF057286	13855	Mm.139695.1	80	230.33	2.88	2.19	3.98	150.33
1436240_at	B230214O09Rik	BM211445	319319	Mm.216255.1	43.67	126.33	2.89	2.35	3.6	82.67
1439971_at	6330439K17Rik	AV328193	241688	Mm.41843.1	53.33	154.33	2.89	2.15	3.99	101
1424544_at	Nrbp2	BC012437	223649	Mm.157125.1	86.33	250.67	2.9	2.08	4.62	164.33
1436948_a_at	6430550H21Rik	BB520013	245386	Mm.72979.1	63	182.67	2.9	1.78	5.25	119.67
1417094_at	Acot7	NM_133348	70025	Mm.197523.1	76.33	222.33	2.91	1.86	5.9	146
1453595_at	2900064B18Rik	AV154597	72965	Mm.132384.1	52.33	152.33	2.91	2.19	4.2	100
1421073_a_at	Ptger4	NM_008965	19219	Mm.18509.1	62.33	182	2.92	2.06	4.06	119.67
1424076_at	Gdpd1	AK016023	66569	Mm.7775.1	64.33	187.67	2.92	2.26	3.91	123.33
1452676_a_at	LOC100044383 /// Pnpt1	BB777815	100044383 /// 71701	Mm.41935.2	75.67	220.67	2.92	2.11	4.51	145
1455715_at	LOC100038746	BB125596	100038746	Mm.6642.2	51.67	150.67	2.92	1.96	5.03	99
1434245_a_at	Cybasc3	BB218627	225912	Mm.123322.1	84.33	247	2.93	1.78	6.8	162.67
1451674_at	Slc12a5	BF468072	57138	Mm.88833.1	54.33	160	2.94	2.32	3.8	105.67
1435744_at	6720401G13Rik	BG075556	103012	Mm.200922.1	80.33	236.33	2.94	2.25	4.08	156
1416148_at	Laptm4b	BC019120	114128	Mm.197518.1	66	195	2.95	1.22	100000000	129
1416114_at	Sparcl1	NM_010097	13602	Mm.29027.1	37.67	111.67	2.96	1.92	5.75	74
1423489_at	LOC100047565 /// Mmd	BC021914	100047565 /// 67468	Mm.38791.1	75.33	222.67	2.96	0.77	100000000	147.33
1427081_at	A630072M18Rik	BB246700	320770	Mm.207556.1	70	207.33	2.96	2.49	3.57	137.33
1427320_at	Copg2as2	BB316578	54158	Mm.22891.2	8	23.67	2.96	0.86	100000000	15.67
1425351_at	Srxn1	BC011325	76650	Mm.181594.1	74	219.67	2.97	2.4	3.69	145.67
1456046_at	Cd93	AV319144	17064	Mm.69004.1	12.33	36.67	2.97	1.48	15.12	24.33
1417423_at	Grina	NM_023168	66168	Mm.41665.1	66	197.33	2.99	1.58	11.73	131.33
1453065_at	Aldh5a1	BQ175320	214579	Mm.100159.1	77.33	231	2.99	2.23	4.36	153.67
1417707_at	B230342M21Rik	NM_133898	100637	Mm.22878.1	74.67	224.67	3.01	2.58	3.49	150
1418804_at	Sucnr1	NM_032400	84112	Mm.125110.1	77.67	234	3.01	2.53	3.64	156.33
1437867_at	---	C77655		Mm.21882.5	49	147.33	3.01	2.26	4.01	98.33
1456387_at	Nol4	AV323033	319211	Mm.26405.1	33.33	100.33	3.01	2.28	4.35	67
1421818_at	Bcl6	U41465	12053	Mm.15811.1	56.33	170	3.02	1.75	7.95	113.67
1428113_at	Tmtc4	BB278364	70551	Mm.29310.1	80	242.33	3.03	2.24	4.51	162.33
1453139_at	Nudt12	AK018117	67993	Mm.36507.1	51	154.67	3.03	2.3	4.09	103.67
1441150_x_at	LOC100039236 /// LOC100039339 /// LOC100039507 /// LOC100040033 /// LOC100040034 /// LOC100040733 /// LOC100041144 /// LOC100041612 /// LOC100042124 /// LOC100042177 /// LOC100042361 /// LOC100042523 /// LOC100043524 /// LOC100045906 /// LOC100046656 /// LOC100047407 /// LOC100048118	BB829165	100039236 /// 100039339 /// 100039507 /// 100040033 /// 100040034 /// 100040733 /// 100041144 /// 100041612 /// 100042124 /// 100042177 /// 100042361 /// 100042523 /// 100043524 /// 100045906 /// 100046656 /// 100047407 /// 100048118	Mm.215901.1	81.33	247.33	3.04	2.51	3.82	166
1456648_at	---	BB032580		Mm.80543.1	76.33	232.33	3.04	2.36	4.19	156
1460632_at	---	BG069583		Mm.22185.1	25	76	3.04	1.7	9.22	51
1416029_at	Klf10	NM_013692	21847	Mm.4292.1	50.33	153.67	3.05	2	5.84	103.33
1416832_at	Slc39a8	NM_026228	67547	Mm.30239.1	25.67	78.67	3.06	2.1	4.25	53
1436866_at	Efna5	BQ173967	13640	Mm.40623.1	29.33	89.67	3.06	1.35	100000000	60.33
1426568_at	Slc2a9	BB148652	117591	Mm.17389.1	66	202.33	3.07	2.1	4.81	136.33
1455622_at	Podxl2	BB461988	319655	Mm.32790.1	43.67	134	3.07	2.35	4.28	90.33
1439887_at	---	BB364961		Mm.23549.1	75.33	232	3.08	1.93	7.28	156.67
1418257_at	Slc12a7	BB732135	20499	Mm.24510.1	59.33	183.33	3.09	1.5	24.37	124
1450790_at	Tg	NM_009375	21819	Mm.12800.1	73	225.67	3.09	2.53	3.82	152.67
1456893_at	---	BF660952		Mm.119541.1	48.67	150.33	3.09	1.09	9.15	101.67
1422820_at	Lipe	NM_010719	16890	Mm.1721.1	25.67	79.67	3.1	1.85	7.62	54
1428781_at	Dmkn	BI452905	73712	Mm.30138.1	46.67	145	3.11	1.74	6.73	98.33
1448925_at	Twist2	NM_007855	13345	Mm.9474.1	80	249	3.11	2.53	3.99	169
1429961_at	1700021C14Rik	AK006195	76927	Mm.103484.1	44.67	139.67	3.13	2.55	3.99	95
1459344_at	9630019E01Rik	BB456107	319967	Mm.218534.1	53.67	168	3.13	1.79	6	114.33
1427202_at	4833442J19Rik	AV002340	320204	Mm.1043.1	63.33	199.33	3.15	2.48	4.23	136
1455180_at	AA407270	BG063148	102371	Mm.27585.1	6.67	21	3.15	1.92	6.96	14.33
1422617_at	EG546272 /// EG664861 /// EG664877 /// EG664890 /// EG664906 /// EG664923 /// EG664944 /// EG664989 /// LOC100038968 /// LOC100039003 /// LOC100039120 /// LOC100039194 /// LOC100039522 /// LOC100039573 /// LOC100040417 /// LOC100042087 /// LOC100042122 /// LOC619914 /// LOC664810 /// LOC664844 /// LOC664951 /// RP23-110D11.1 /// RP23-18I13.1 /// RP23-191A10.1 /// RP23-3D2.1 /// RP23-418H15.1 /// …	NM_009529	100038968 /// 100039003 /// 100039065 /// 100039120 /// 100039194 /// 100039324 /// 100039377 /// 100039522 /// 100039550 /// 100039573 /// 100039585 /// 100040417 /// 100042087 /// 100042109 /// 100042122 /// 100043216 /// 382277 /// 546272 /// 619914 /// 619991 /// 664810 /// 664844 /// 664861 /// 664877 /// 664890 /// 664906 /// 664923 /// 664944 /// 664951 /// 664989	Mm.14300.1	25.33	80	3.16	2.02	5.51	54.67
1428749_at	Dmxl2	AK018275	235380	Mm.23594.1	59.33	187.67	3.16	2.54	4.03	128.33
1438404_at	Rnf144a	BB125272	108089	Mm.45777.1	27	85.33	3.16	1.85	8.34	58.33
1428821_at	Agpat2	AK010891	67512	Mm.24244.1	35	111	3.17	2.03	6.46	76
1454795_at	Cobll1	AV080881	319876	Mm.34159.1	75	237.67	3.17	2.57	3.98	162.67
1417336_a_at	Sytl4	NM_013757	27359	Mm.38674.1	50.33	160	3.18	2.55	4.11	109.67
1416021_a_at	Fabp5 /// LOC547041 /// LOC620603	BC002008	16592 /// 547041 /// 620603	Mm.741.1	78.67	251	3.19	0.56	100000000	172.33
1418486_at	Vnn1	NM_011704	22361	Mm.27154.1	49.67	158.33	3.19	2.57	4.03	108.67
1448700_at	G0s2	NM_008059	14373	Mm.3283.1	53.33	170	3.19	2.46	4.39	116.67
1437868_at	BC023892	BE687858	212943	Mm.30874.1	38	121.33	3.19	2.44	4.39	83.33
1418423_s_at	OTTMUSG00000000724 /// Serpinb9e /// Serpinb9f /// Serpinb9g	AF425083	20709 /// 20710 /// 544923 /// 93806	Mm.202781.1	67.67	216.67	3.2	2.18	5.56	149
1460073_at	---	BE980582		Mm.48667.1	63	201.67	3.2	2.25	5.19	138.67
1416368_at	Gsta4	NM_010357	14860	Mm.2662.1	76.67	246.67	3.22	0.88	100000000	170
1425496_at	Abca3	AK007703	27410	Mm.38313.1	52.67	169.33	3.22	2.67	4	116.67
1430232_at	4933407E14Rik	AW050308	71017	Mm.44318.1	52.67	169.67	3.22	2.48	4.44	117
1452696_a_at	4933439C10Rik	AK017115	74476	Mm.17353.1	44.67	144	3.22	2.56	4.23	99.33
1418469_at	Nrip1	NM_008735	268903	Mm.20895.1	75.33	243.33	3.23	2.42	4.76	168
1439295_x_at	EG434179	BB371300	434179	Mm.100378.4	54	174.67	3.23	2.48	4.43	120.67
1434308_at	Slc43a2	AU016853	215113	Mm.11186.1	57	184.33	3.23	2.46	4.68	127.33
1435378_at	LOC100047371	BE852759	100047371	Mm.86862.1	30	97	3.23	2.38	4.92	67
1417110_at	Man1a	BB070019	17155	Mm.117294.1	73.67	238.33	3.24	2.64	4.09	164.67
1448445_at	Acp6	AB030038	66659	Mm.28950.1	48.33	156.67	3.24	2.11	6.42	108.33
1444070_at	AA914427	BB243260	53959	Mm.124452.1	61.67	199.67	3.24	2.48	4.55	138
1441371_at	Plxna4	BQ174019	243743	Mm.103051.1	66	214.33	3.25	2.23	5.4	148.33
1444122_at	Sycp2	AW556894	320558	Mm.103203.1	45	146.33	3.25	2.57	4.3	101.33
1448905_at	Nme3	NM_019730	79059	Mm.27278.1	47	153	3.26	2.1	6.54	106
1439485_at	Zfp608	AV222442	269023	Mm.84730.1	54.33	177.67	3.27	2.4	4.9	123.33
1416629_at	Slc1a5	NM_009201	20514	Mm.1056.1	40	131.33	3.28	2.46	4.71	91.33
1427943_at	Acyp2	BI730288	75572	Mm.28407.1	67.33	220.67	3.28	2.33	5.27	153.33
1429001_at	Pir	AK009757	69656	Mm.45163.1	76.67	251.67	3.28	2.34	5.33	175
1441096_at	Tusc5	BB373192	237858	Mm.127006.1	43	141.67	3.29	2.33	5.38	98.67
1452418_at	1200016E24Rik /// LOC100039378 /// LOC100039464 /// LOC100040148 /// LOC100041150 /// LOC100041274 /// LOC100042075 /// LOC100042387 /// LOC100043154 /// LOC100043406 /// LOC100043650 /// LOC100043680 /// LOC100047599 /// LOC100048290	BF719154	100039378 /// 100039464 /// 100040148 /// 100041150 /// 100041274 /// 100042075 /// 100042387 /// 100043154 /// 100043406 /// 100043650 /// 100043680 /// 100047599 /// 100048290 /// 319202	Mm.171545.1	68.67	227.33	3.31	1.23	100000000	158.67
1419376_at	1110018M03Rik	BC027250	67606	Mm.23947.1	75	248.67	3.32	2.58	4.55	173.67
1438466_at	Dnahc7b	AI647999	227058	Mm.72845.1	44.33	147.33	3.32	2.75	4.07	103
1415832_at	Agtr2	NM_007429	11609	Mm.2679.1	2	6.67	3.33	0	100000000	4.67
1448465_at	Nipsnap1	BC010837	18082	Mm.16958.1	53.33	177.67	3.33	2.4	5.23	124.33
1428899_at	Tmem182	AK010233	381339	Mm.27905.1	1	3.33	3.33	0	100000000	2.33
1431883_at	Tac1	AK015286	21333	Mm.195517.1	51	170	3.33	2.56	4.74	119
1424072_at	2010107G23Rik	BC024943	69894	Mm.28752.1	44.67	149.67	3.35	2.67	4.42	105
1427912_at	Cbr3	AK003232	109857	Mm.4512.1	66	222.67	3.37	0.96	100000000	156.67
1432454_at	2410137M14Rik	AK010800	76797	Mm.159787.1	63	212	3.37	2.45	4.93	149
1442115_at	9430028L06Rik	BM220702	225617	Mm.202759.1	63.67	215	3.38	2.74	4.34	151.33
1429841_at	Megf10	AK013855	70417	Mm.37725.1	71.33	242	3.39	2.71	4.45	170.67
1458112_at	Adarb2	BB527550	94191	Mm.190112.1	60.67	206	3.4	2.07	7.13	145.33
1459568_at	---	BG076403		Mm.103300.1	67	227.67	3.4	2.46	5.28	160.67
1428547_at	Nt5e	AV273591	23959	Mm.31676.1	19.33	66	3.41	1.93	10.11	46.67
1436687_x_at	LOC100042023 /// LOC100042741 /// LOC100046449 /// LOC100046556 /// Zfp706	AA165749	100042023 /// 100042741 /// 100046449 /// 100046556 /// 68036	Mm.3035.2	53.67	184.67	3.44	2.17	5.96	131
1460576_at	LOC100047539	AV248277	100047539	Mm.220987.1	36.33	125	3.44	2.5	5.2	88.67
1448649_at	Enpep	NM_007934	13809	Mm.1193.1	51.33	177.33	3.45	2.54	5.15	126
1432267_at	6720483E21Rik	AK020171	77741	Mm.159984.1	65	224.33	3.45	3.02	3.98	159.33
1421840_at	Abca1	BB144704	11303	Mm.369.1	67.33	233	3.46	2.21	7.06	165.67
1441459_at	---	BB364080		Mm.186699.1	35.33	122.33	3.46	1.89	9.61	87
1453373_at	6330532G10Rik	BB311937	76162	Mm.121680.1	13	45	3.46	1.61	53.57	32
1445546_at	AI844685	AI844685	106267	Mm.34572.1	43.33	151	3.48	2.34	5.9	107.67
1456741_s_at	Gpm6a	BB348674	234267	Mm.15571.8	48.33	168.67	3.49	3.09	3.94	120.33
1455750_at	A230067G21Rik	BE852799	241694	Mm.37333.1	61.67	215	3.49	2.89	4.32	153.33
1417279_at	Itpr1	NM_010585	16438	Mm.2726.1	43.67	153	3.5	2.48	5.59	109.33
1429861_at	Pcdh9	BQ177394	211712	Mm.52439.1	68.33	239	3.5	2.93	4.29	170.67
1436425_at	Ankrd38	BB486252	242553	Mm.26246.1	69	242	3.51	2.51	5.71	173
1425338_at	Plcb4	BB224034	18798	Mm.132097.1	64.67	227.67	3.52	2.53	5.4	163
1449383_at	Adssl1	NM_007421	11565	Mm.3440.1	36	126.67	3.52	2.24	7.35	90.67
1460409_at	Cpt1a	AI987925	12894	Mm.18522.1	60.67	215.67	3.55	2.03	10.05	155
1425756_at	Rab40b	AF425643	217371	Mm.24511.1	50.33	179.33	3.56	2.79	4.87	129
1448239_at	Hmox1	NM_010442	15368	Mm.17980.1	66	235	3.56	2.35	6.63	169
1426937_at	6330406I15Rik	AK018128	70717	Mm.63262.1	29.33	104.67	3.57	0.33	100000000	75.33
1429831_at	Pik3ap1	BI684288	83490	Mm.195934.1	63.67	227	3.57	2.78	4.77	163.33
1435343_at	Dock10	BF715043	210293	Mm.27147.1	63.33	226.33	3.57	2.84	4.65	163
1448167_at	Ifngr1	NM_010511	15979	Mm.549.1	70	250.67	3.58	1.73	46.6	180.67
1417212_at	9530058B02Rik	NM_026633	68241	Mm.34532.1	34	122.33	3.6	2.69	5.3	88.33
1433819_s_at	---	AV296997		Mm.86311.1	55.33	199.33	3.6	2.05	11.03	144
1422823_at	Eps8 /// LOC632638	NM_007945	13860 /// 632638	Mm.2012.1	37	134.33	3.63	1.37	100000000	97.33
1425563_s_at	Pcdh10	AF334801	18526	Mm.44368.2	31.67	115	3.63	2.63	5.02	83.33
1439819_at	AU015263	BG070233	101736	Mm.18104.1	63.33	230.33	3.64	2.36	7.54	167
1428662_a_at	Hopx	AK009007	74318	Mm.181852.2	10.33	37.67	3.65	0	100000000	27.33
1416239_at	Ass1	NM_007494	11898	Mm.3217.1	65.33	240.33	3.68	3.11	4.44	175
1416271_at	Perp	NM_022032	64058	Mm.28209.1	12.67	46.67	3.68	1.96	17.52	34
1437100_x_at	Pim3	BB206220	223775	Mm.30018.2	40.33	148.67	3.69	1.49	100000000	108.33
1426663_s_at	Slc45a3	BC024519	212980	Mm.200307.1	67	248	3.7	3.23	4.32	181
1448390_a_at	Dhrs3	NM_011303	20148	Mm.14063.1	64.67	239	3.7	2.91	4.97	174.33
1456543_at	Prokr1	BB037474	58182	Mm.103800.2	7.67	28.33	3.7	0.09	100000000	20.67
1419204_at	Dll1	NM_007865	13388	Mm.4875.1	60	222.33	3.71	2.77	5.33	162.33
1438097_at	Rab20	BG066967	19332	Mm.196478.1	64.33	239.33	3.72	3.19	4.4	175
1416416_x_at	Gstm1	NM_010358	14862	Mm.2011.1	66	246.33	3.73	1.13	100000000	180.33
1420858_at	Pkia	AK010212	18767	Mm.3193.1	46.33	173	3.73	3.15	4.55	126.67
1426942_at	Aim1	BM233292	11630	Mm.205096.1	65.33	244.67	3.74	3.34	4.23	179.33
1429236_at	Galntl2	AV290688	78754	Mm.40681.1	33.33	124.67	3.74	2.97	4.9	91.33
1416383_a_at	Pcx	NM_008797	18563	Mm.1845.1	32.33	122.67	3.79	1.4	100000000	90.33
1448845_at	Rpp25	NM_133982	102614	Mm.41435.1	43.67	165.33	3.79	2.14	13.99	121.67
1439830_at	LOC675366	AV377656	675366	Mm.89450.1	55	208.33	3.79	3.21	4.52	153.33
1445539_at	Pde7b	BE687857	29863	Mm.35223.1	9.67	36.67	3.79	0.85	100000000	27
1458230_at	---	BM115174		Mm.215663.1	58.67	223	3.8	2.55	6.71	164.33
1427474_s_at	Gstm3	J03953	14864	Mm.37199.1	62.67	240.67	3.84	3.19	4.77	178
1428074_at	Tmem158	BE981853	72309	Mm.8569.1	46	176.67	3.84	2.73	6.24	130.67
1437087_at	2210408K08Rik	AV079268	108743	Mm.32847.1	57.67	221.67	3.84	2.75	6.16	164
1420388_at	Prss12	NM_008939	19142	Mm.9431.1	26.67	102.67	3.85	2.64	6.67	76
1424683_at	1810015C04Rik	BC019494	66270	Mm.25311.2	14.67	56.67	3.86	2.13	13.62	42
1429018_at	3830408D24Rik	AU043047	100039781	Mm.18796.1	61.33	238	3.88	3.22	4.81	176.67
1444980_at	Onecut2	BE996518	225631	Mm.153232.1	27.33	106.67	3.9	2.68	6.4	79.33
1431892_a_at	Plcd3	AK011892	72469	Mm.54993.1	56.67	221.67	3.91	3.01	5.37	165
1435722_at	Gria4 /// LOC100044208	BB130399	100044208 /// 14802	Mm.39835.1	63	246.33	3.91	3.18	5.04	183.33
1441303_at	---	AW912607		Mm.105358.1	42.67	167.33	3.92	2.53	8.6	124.67
1448026_at	---	BG084683		Mm.21099.2	50	196.67	3.93	2.96	5.65	146.67
1443485_at	---	BB361326		Mm.33071.1	37.67	148	3.93	2.56	6.69	110.33
1418979_at	Akr1c14	NM_134072	105387	Mm.26838.1	46.67	183.67	3.94	2.57	7.76	137
1422948_s_at	Hist1h4a /// Hist1h4b /// Hist1h4c /// Hist1h4h /// Hist1h4i /// Hist1h4j /// Hist1h4k /// Hist1h4m /// LOC100041230	NM_013550	100041230 /// 319155 /// 319158 /// 319159 /// 319160 /// 319161 /// 326619 /// 326620 /// 69386	Mm.193557.1	61	240.33	3.94	3.14	5.19	179.33
1448211_at	Atp6v0e2	NM_133764	76252	Mm.30214.1	31.67	125.33	3.96	2.82	6.33	93.67
1449824_at	Prg4	NM_021400	96875	Mm.212696.1	37	146.67	3.96	3.01	5.5	109.67
1416702_at	Serpini1	NM_009250	20713	Mm.41560.1	46	183.67	3.99	2.42	5.75	137.67
1426952_at	Arhgap18	BB667215	73910	Mm.178750.1	51.67	206.33	3.99	2.55	8.46	154.67
1444232_at	Prkg1	BB516668	19091	Mm.187684.1	17	68	4	1.81	100000000	51
1437751_at	Ppargc1a	AV337619	19017	Mm.10707.2	14.67	59	4.02	2.27	11.78	44.33
1416200_at	Il33	NM_133775	77125	Mm.182359.1	23.33	94	4.03	2.67	6.79	70.67
1420008_s_at	Wwc1	AU017197	211652	Mm.203700.1	61.67	248.33	4.03	2.66	7.87	186.67
1417487_at	Fosl1	U34245	14283	Mm.6215.1	10.33	42	4.06	0	100000000	31.67
1433581_at	1190002N15Rik /// LOC100044725	AV309085	100044725 /// 68861	Mm.38211.1	45.33	184	4.06	2.19	16.4	138.67
1434777_at	Mycl1	BG064871	16918	Mm.198846.1	29	117.67	4.06	3.35	5.1	88.67
1423071_x_at	EG622782 /// EG625349 /// EG666200 /// EG666464 /// LOC100041709 /// LOC544983 /// LOC545175 /// LOC619711 /// LOC624831	AW549928	100041709 /// 544983 /// 545175 /// 619711 /// 622782 /// 624831 /// 625349 /// 666200 /// 666464	Mm.100378.1	51	207.33	4.07	1.88	100000000	156.33
1433506_at	Lrrc8d	BB315861	231549	Mm.23837.1	48.33	197	4.08	2.82	6.97	148.67
1417765_a_at	Amy1	NM_007446	11722	Mm.33941.1	26.33	108.33	4.11	2.86	6.99	82
1423344_at	Epor	AK010968	13857	Mm.2653.1	28.33	116.67	4.12	3.21	5.65	88.33
1428667_at	Maoa	AW986246	17161	Mm.21108.1	59.33	245.33	4.13	0.84	100000000	186
1460011_at	Cyp26b1	AW049789	232174	Mm.49236.1	54	223.67	4.14	2.19	21.58	169.67
1420715_a_at	Pparg	NM_011146	19016	Mm.3020.1	39.33	163.33	4.15	3.04	6.4	124
1428143_a_at	Pnpla2	AK003207	66853	Mm.29998.1	24	100.33	4.18	2	181.33	76.33
1452352_at	Ctla2b	BG064656	13025	Mm.22715.1	17	71	4.18	0.72	100000000	54
1437401_at	Igf1	BG075165	16000	Mm.2770.4	15.67	66	4.21	0.61	100000000	50.33
1445574_at	---	BG067678		Mm.25466.1	9.67	40.67	4.21	2.27	18.63	31
1419040_at	Cyp2d22	BF683039	56448	Mm.157435.1	38.33	162.33	4.23	3.09	5.86	124
1435452_at	LOC100047579 /// Tmem20	BM121082	100047579 /// 240660	Mm.123755.1	38.33	162	4.23	3.29	5.82	123.67
1418665_at	Impa2	NM_053261	114663	Mm.34079.1	55	235	4.27	2.97	7.06	180
1459713_s_at	Tmem16a	AU040576	101772	Mm.200567.1	26	111.33	4.28	3.35	5.86	85.33
1418003_at	1190002H23Rik	NM_025427	66214	Mm.29811.1	48	206.33	4.3	3.23	6.32	158.33
1420346_at	Asb12	NM_080858	70392	Mm.79122.1	43.33	187.33	4.32	2.85	8.66	144
1419289_a_at	Syngr1	NM_009303	20972	Mm.10217.1	34	147.67	4.34	3.05	6.8	113.67
1429185_at	4631416L12Rik	BB774721	622434	Mm.19146.1	30	130.33	4.34	2.86	7.33	100.33
1439322_at	---	BB080017		Mm.124565.1	47.33	206.33	4.36	3.3	5.55	159
1453168_at	1700029J07Rik	AK006501	69479	Mm.158282.1	51	222.33	4.36	3.38	5.93	171.33
1421868_a_at	Pnlip	NM_026925	69060	Mm.20407.1	42	183.67	4.37	2.15	19.45	141.67
1438030_at	Rasgrp3	BB042252	240168	Mm.38170.1	24.33	106.33	4.37	2.78	9.01	82
1431353_at	C330050A14Rik	AA276770	78704	Mm.32735.1	32	140.33	4.39	3.41	5.92	108.33
1421340_at	LOC675366 /// Map3k5	NM_008580	26408 /// 675366	Mm.6595.1	43.67	193	4.42	3.47	6.01	149.33
1430928_at	2900002J02Rik	AV150162	70412	Mm.158373.1	48	212.33	4.42	3.27	5.98	164.33
1460591_at	Esr1	AI646838	13982	Mm.18981.1	54	238.67	4.42	3.59	5.67	184.67
1431808_a_at	Itih4	AK004893	16427	Mm.34819.2	54.67	242	4.43	3.36	6.49	187.33
1445874_at	---	BB470735		Mm.209389.1	24	106.33	4.43	2.54	14.7	82.33
1425702_a_at	Enpp5	BC011294	83965	Mm.30145.2	33.67	150.33	4.47	3.17	6.98	116.67
1451611_at	Hrasls3	BC024581	225845	Mm.34938.1	31.33	140	4.47	2.53	15.33	108.67
1436569_at	C030045D06Rik	BB360125	109294	Mm.123247.1	50.67	227	4.48	3.53	5.73	176.33
1418422_at	Serpinb9g	AF425083	93806	Mm.202781.1	45.67	205	4.49	3.27	6.31	159.33
1435792_at	Csprs /// EG665317 /// EG665338 /// LOC100040158 /// LOC100040213	BB148221	100040158 /// 100040213 /// 114564 /// 665317 /// 665338	Mm.99965.2	1.33	6	4.5	0	100000000	4.67
1427528_a_at	Epha7	X79084	13841	Mm.4806.3	20.67	94	4.55	2.3	27.85	73.33
1429053_at	1110012J17Rik	BB795266	68617	Mm.33421.1	36.67	168.33	4.59	3.18	7.97	131.67
1450344_a_at	Ptger3	NM_011196	19218	Mm.30424.1	32	147.67	4.61	2.96	9.21	115.67
1450798_at	Tnxb	NM_031176	81877	Mm.183266.1	15.33	71	4.63	2.57	17.55	55.67
1424393_s_at	Adhfe1	BC026584	76187	Mm.28514.1	30.67	145.33	4.74	3.03	9.84	114.67
1422084_at	Bmx	AF012104	12169	Mm.504.1	48.67	231.33	4.75	2.65	18.85	182.67
1451794_at	Tmcc3	BC026867	319880	Mm.220352.1	26.33	127	4.82	3.12	9.75	100.67
1425891_a_at	Grtp1	AF329833	66790	Mm.34901.2	36.33	177	4.87	3.55	7.41	140.67
1456130_at	LOC553091	BG068705	553091	Mm.11989.1	29.33	143	4.88	3.32	8.13	113.67
1424123_at	Flvcr2	BC011209	217721	Mm.18109.1	47.67	235	4.93	3.86	6.71	187.33
1419493_a_at	Tpd52	BC002036	21985	Mm.2777.1	49	242.33	4.95	3.89	6.7	193.33
1446772_at	---	BB453864		Mm.215970.1	37.33	185.33	4.96	4.13	6.04	148
1450731_s_at	Tnfrsf21	BG972377	94185	Mm.200792.1	49.67	249.33	5.02	3.82	7.23	199.67
1415800_at	Gja1	M63801	14609	Mm.4504.1	27.33	137.67	5.04	0.2	100000000	110.33
1418318_at	Rnf128	AK004847	66889	Mm.27764.1	22.33	113	5.06	2.61	36.6	90.67
1417273_at	Pdk4	NM_013743	27273	Mm.10283.1	30.67	155.67	5.08	0	100000000	125
1448737_at	Tspan7	AF052492	21912	Mm.18590.1	47.67	243	5.1	3.59	8.45	195.33
1443602_at	---	BB284535		Mm.131222.1	44.33	226.33	5.11	3.24	11.28	182
1438968_x_at	Spint2	AV058358	20733	Mm.26835.6	6.67	34.67	5.2	1.4	100000000	28
1430439_at	Mctp1	AK013379	78771	Mm.160129.1	15.33	80	5.22	3.41	10.56	64.67
1427231_at	Robo1	BG065230	19876	Mm.20832.1	10.33	54	5.23	2.91	20.54	43.67
1435389_at	Reps2	BM899236	194590	Mm.41162.1	41	214.67	5.24	3.84	7.61	173.67
1430128_a_at	Reep6	AK002562	70335	Mm.28147.2	20	106.33	5.32	3.29	12.95	86.33
1427056_at	Adamts15	AV228731	235130	Mm.65867.1	38	202.67	5.33	3.62	9.71	164.67
1416242_at	Klhl13	NM_026167	67455	Mm.26546.1	45.67	243.67	5.34	4.07	7.61	198
1425627_x_at	Gstm1 /// LOC100043965 /// LOC433943 /// LOC436518 /// LOC674086	J03952	100043965 /// 14862 /// 433943 /// 436518 /// 674086	Mm.2011.2	46	245.67	5.34	2.48	100000000	199.67
1423607_at	Lum	AK014312	17022	Mm.18888.1	42.67	229.67	5.38	3.53	10.55	187
1422557_s_at	Mt1	NM_013602	17748	Mm.219629.1	38.33	208.67	5.44	1.12	100000000	170.33
1424850_at	Map3k1	L13103	26401	Mm.15918.1	40	218.67	5.47	3.78	9.15	178.67
1449038_at	Hsd11b1	NM_008288	15483	Mm.28328.1	8.33	45.67	5.48	0.53	100000000	37.33
1426278_at	Ifi27	AY090098	76933	Mm.46382.1	14.33	79	5.51	0.08	100000000	64.67
1434413_at	---	BG092677		Mm.45770.1	12.33	68	5.51	0.36	100000000	55.67
1427285_s_at	---	AW012617		Mm.220932.1	29.67	163.67	5.52	2.34	30.06	134
1435913_at	B4galnt4	AW909327	330671	Mm.28436.1	17	94	5.53	2.9	36.42	77
1418152_at	Nsbp1	NM_016710	50887	Mm.20450.1	43	238.67	5.55	4.3	7.63	195.67
1437385_at	Ccbe1	AV264768	320924	Mm.116781.1	33.67	187.33	5.56	3.65	10.66	153.67
1424296_at	Gclc	BC019374	14629	Mm.4368.1	38.67	215.33	5.57	2.23	100000000	176.67
1429179_at	Colec11	AK003121	71693	Mm.30724.1	39	218.67	5.61	2.34	100000000	179.67
1452291_at	Centd1	AV375176	212285	Mm.29616.1	27.33	154.33	5.65	3.47	13.4	127
1424698_s_at	Gca	BC021450	227960	Mm.187368.1	39	221	5.67	4.46	7.42	182
1417429_at	Fmo1	BC011229	14261	Mm.976.1	44	250	5.68	2.06	100000000	206
1430051_at	4930486L24Rik	AK015635	214639	Mm.19839.1	44	250	5.68	4.35	8.14	206
1453004_at	3110004L20Rik	BM234253	73102	Mm.23932.1	25	142.33	5.69	3.13	24.85	117.33
1422837_at	Scel	NM_022886	64929	Mm.852.1	35.67	204.67	5.74	3.79	9.58	169
1419186_a_at	St8sia4	NM_009183	20452	Mm.10701.1	11.33	65.33	5.76	3.4	15.7	54
1458669_at	---	AW457802		Mm.101263.1	38.33	223	5.82	4.39	8.21	184.67
1426752_at	Phf17	BG065238	269424	Mm.28483.1	37.33	219.67	5.88	3.3	23.29	182.33
1459989_at	---	AV271189		Mm.7624.1	33	195	5.91	4.26	7.86	162
1422140_at	EG665378 /// LOC100040213 /// LOC100041903	NM_033616	100040213 /// 100041903 /// 665378	Mm.207045.1	5	29.67	5.93	1.14	100000000	24.67
1456937_at	Cdh26	BB748621	381409	Mm.141313.1	25.67	152.67	5.95	3.68	14.53	127
1459815_at	Zmynd12	AI414736	332934	Mm.22958.1	34.67	207	5.97	4.35	8.64	172.33
1450678_at	Itgb2	NM_008404	16414	Mm.1137.1	14.67	87.67	5.98	3.73	12.46	73
1456936_at	Cabp4	BF461761	73660	Mm.70121.1	23.33	140	6	4.44	8.61	116.67
1449368_at	Dcn	NM_007833	13179	Mm.1987.1	41.33	248.33	6.01	2.01	100000000	207
1451355_at	Asah3l	AF282864	230379	Mm.45019.1	26.33	158.67	6.03	3.93	11.54	132.33
1439066_at	Angpt1	BB453314	11600	Mm.52778.1	10.67	64.67	6.06	1.63	100000000	54
1419417_at	Vegfc	NM_009506	22341	Mm.1402.1	39.33	239	6.08	5.05	7.51	199.67
1447227_at	---	AI504711		Mm.89658.1	34.33	210.33	6.13	4.01	11.48	176
1423072_at	6720475J19Rik	AW549928	68157	Mm.100378.1	32.33	198.67	6.14	3.14	40.16	166.33
1427910_at	Cst6	AK003744	73720	Mm.36816.1	31.33	192.33	6.14	3.31	32.55	161
1454799_at	A230097K15Rik	AV300264	231510	Mm.33759.2	18	111.67	6.2	3.01	265.44	93.67
1421058_at	Adh7	NM_009626	11529	Mm.8473.1	38	238	6.26	3.66	19	200
1453592_at	Lrrc39	AK008119	109245	Mm.158331.1	6.67	42	6.3	3.04	100000000	35.33
1452592_at	Mgst2	AV066880	211666	Mm.24679.1	35	221	6.31	3.79	17.31	186
1417130_s_at	Angptl4	NM_020581	57875	Mm.196189.1	29	184.33	6.36	0	100000000	155.33
1451336_at	Lgals4	BC021632	16855	Mm.17911.1	23.67	151.67	6.41	4.62	10.17	128
1433702_at	Ermp1	BI663634	226090	Mm.27216.1	28.33	182.67	6.45	1.17	100000000	154.33
1425841_at	Slc26a7	BC026928	208890	Mm.219590.1	31.67	204.67	6.46	4.61	9.32	173
1420992_at	Ankrd1	AK009959	107765	Mm.10279.1	3.33	21.67	6.5	1.3	100000000	18.33
1415996_at	Txnip	AF173681	56338	Mm.77432.1	32	210	6.56	0	100000000	178
1418304_at	Pcdh21	NM_130878	170677	Mm.156506.1	24.33	162.33	6.67	3.94	20.25	138
1423175_s_at	Pard6b	BE953582	58220	Mm.33338.1	9.67	64.67	6.69	3.45	19.97	55
1448069_at	Tm4sf1	BE373761	17112	Mm.188720.1	32.67	222	6.8	4.96	10.23	189.33
1441958_s_at	Ager	BB532535	11596	Mm.100464.1	27.67	190	6.87	4.92	10.86	162.33
1416619_at	4632428N05Rik	BC003967	74048	Mm.33926.1	14.33	98.67	6.88	4.29	16.65	84.33
1428014_at	Hist1h4h	BC028550	69386	Mm.144300.1	34.67	242	6.98	4.84	12.14	207.33
1450693_at	Rgs17	NM_019958	56533	Mm.44606.1	9	63	7	1.14	100000000	54
1427137_at	Ces5	BC022148	234673	Mm.218630.1	29.33	205.67	7.01	3.94	21.74	176.33
1434129_s_at	Lhfpl2	BG917242	218454	Mm.205393.1	9.67	68.33	7.07	0	100000000	58.67
1456611_at	D430015B01Rik	BB482650	58909	Mm.28813.1	12	86.33	7.19	4.48	17.43	74.33
1432905_at	3110037C07Rik	AK014131	73125	Mm.158951.1	25	180.33	7.21	3.66	23.48	155.33
1421040_a_at	Gsta2	NM_008182	14858	Mm.197422.1	13	94	7.23	5.74	9.55	81
1429076_a_at	Gdpd2	BB550907	71584	Mm.44300.2	32.67	238.67	7.31	2.95	100000000	206
1445980_at	---	BG076366		Mm.182888.1	28	206.33	7.37	5.2	11.11	178.33
1436329_at	Egr3	AV346607	13655	Mm.86774.1	14	103.33	7.38	4.99	13.51	89.33
1427932_s_at	1200003I10Rik /// 1200015M12Rik /// 1200016E24Rik /// A130040M12Rik /// E430024C06Rik /// LOC100039464	BI076834	100039464 /// 319202 /// 319269 /// 319443 /// 71719 /// 71739	Mm.216195.1	30	222	7.4	3.2	100000000	192
1442174_at	Tspan18	AV017492	241556	Mm.46030.1	30.67	227	7.4	4.86	14.59	196.33
1435687_at	Sv2b	BB269117	64176	Mm.204787.1	31.67	239	7.55	5.45	12.13	207.33
1443870_at	Abcc4	BB291885	239273	Mm.86700.1	31.67	240.33	7.59	4.88	16.24	208.67
1446498_at	Il20ra	BB551879	237313	Mm.213379.1	31.67	241.33	7.62	3.77	407.3	209.67
1428834_at	Dusp4	AK012530	319520	Mm.153803.1	32.33	246.67	7.63	5.56	12.04	214.33
1419324_at	Lhx9	NM_010714	16876	Mm.79380.1	15	117.33	7.82	5.4	13.59	102.33
1433694_at	LOC100047223 /// Pde3b	AV270888	100047223 /// 18576	Mm.39980.1	23.33	183.33	7.86	3.09	100000000	160
1447410_at	---	BB712583		Mm.210464.1	26.33	209.33	7.95	5.9	10.5	183
1418595_at	S3-12	NM_020568	57435	Mm.12966.1	17.33	138.33	7.98	1.97	100000000	121
1452716_at	5730469M10Rik	AK017688	70564	Mm.27227.1	30.33	244.67	8.07	6.42	10.79	214.33
1434456_at	Rundc3b	BG075955	242819	Mm.25869.1	25.33	207.33	8.18	5.7	12.75	182
1433707_at	Gabra4	BB430205	14397	Mm.128853.2	25.33	213.67	8.43	6.19	12.24	188.33
1455162_at	4922503N01Rik	BI147002	230603	Mm.23454.1	21.67	182.67	8.43	6.02	13.5	161
1426142_a_at	Trdn	AF223417	76757	Mm.55320.3	1	8.67	8.67	1.94	100000000	7.67
1420696_at	Sema3c	NM_013657	20348	Mm.5071.1	24.67	214	8.68	5.71	16.03	189.33
1415897_a_at	Mgst1	BI150149	56615	Mm.14796.1	24	216	9	0	100000000	192
1417884_at	Slc16a6	NM_134038	104681	Mm.203951.1	16.33	147.33	9.02	6.2	16.24	131
1434301_at	D330050I23Rik	BE303700	399603	Mm.22755.1	10.33	93.33	9.03	5.43	21.59	83
1421041_s_at	Gsta1 /// Gsta2 /// LOC100042295	NM_008182	100042295 /// 14857 /// 14858	Mm.197422.1	9.33	84.67	9.07	4.32	100000000	75.33
1434287_at	Agpat5	BG065500	52123	Mm.195926.1	25.33	231.67	9.14	4.89	56.6	206.33
1438027_at	---	BB668084		Mm.80553.1	6.33	58.67	9.26	2.92	100000000	52.33
1449426_a_at	Anxa10	NM_011922	26359	Mm.42179.1	20.33	189	9.3	6.15	13.12	168.67
1424729_at	BC054059	AY092026	246747	Mm.28800.1	9.33	87.33	9.36	5.2	39.64	78
1416811_s_at	Ctla2a /// Ctla2b	NM_007796	13024 /// 13025	Mm.30144.1	8.67	82.33	9.5	0	100000000	73.67
1424968_at	2210023G05Rik	BC027185	72361	Mm.26580.1	25.67	244.33	9.52	6.37	18.48	218.67
1417061_at	Slc40a1	AF226613	53945	Mm.28756.1	25	238.33	9.53	6.63	16.69	213.33
1439779_at	---	BB356939		Mm.80604.1	5.67	54.33	9.59	2.31	100000000	48.67
1435849_at	6330417G02Rik	BB013412	74004	Mm.44464.1	22.67	218.67	9.65	7.08	14.2	196
1418858_at	Aox3	NM_023617	71724	Mm.20108.1	19.67	192	9.76	7.06	14.79	172.33
1422428_at	Acsbg1	NM_053178	94180	Mm.20592.1	10.67	104.33	9.78	5.19	80.9	93.67
1449254_at	Spp1	NM_009263	20750	Mm.321.1	12.33	120.67	9.78	0	100000000	108.33
1425906_a_at	LOC100044162 /// Sema3e	AF034744	100044162 /// 20349	Mm.3730.2	19.33	195.67	10.12	6.9	15.18	176.33
1421943_at	Tgfa	M92420	21802	Mm.219664.1	14	145.33	10.38	4.57	100000000	131.33
1417521_at	Efna2	NM_007909	13637	Mm.1478.1	17	178	10.47	4.21	40.84	161
1415874_at	LOC100046643 /// Spry1	NM_011896	100046643 /// 24063	Mm.86483.1	22.67	237.67	10.49	4.51	100000000	215
1434776_at	Sema5a	BQ176610	20356	Mm.24733.2	15.33	164	10.7	5.07	100000000	148.67
1426915_at	Dapk1	BC021490	69635	Mm.24103.1	22	236.67	10.76	6.69	26.51	214.67
1460412_at	Fbln7	AA222756	70370	Mm.30716.1	21.33	231	10.83	6.75	25.63	209.67
1422474_at	Pde4b	BM246564	18578	Mm.20181.1	18.67	206.33	11.05	6.1	54.23	187.67
1422668_at	Serpinb9b	NM_011452	20706	Mm.45371.1	22	243.67	11.08	5.37	100000000	221.67
1423396_at	Agt	AK018763	11606	Mm.8854.1	15	167.67	11.18	5.77	143.4	152.67
1434909_at	Rragd	BF462770	52187	Mm.34108.1	14	160	11.43	5.43	100000000	146
1448788_at	Cd200	AF004023	17470	Mm.8649.1	10.33	122	11.81	6.36	69.59	111.67
1439862_at	Rorb	BB367351	225998	Mm.71017.1	6	72	12	5.77	100000000	66
1437662_at	Acsm5	BB667617	272428	Mm.185183.1	14	174	12.43	9.82	16.36	160
1423153_x_at	Cfh /// LOC100048018	AI987976	100048018 /// 12628	Mm.8655.1	14.67	186.33	12.7	6.16	32.6	171.67
1417686_at	Lgals12	AF244979	56072	Mm.87546.1	6.67	85	12.75	6.14	100000000	78.33
1424826_s_at	Mtss1	BC024131	211401	Mm.220818.1	18.67	239	12.8	7.57	40.18	220.33
1427371_at	Abca8a	BC026496	217258	Mm.138955.1	8	105.33	13.17	3.96	100000000	97.33
1416008_at	Satb1	AV172776	20230	Mm.4381.1	1.33	17.67	13.25	1.84	100000000	16.33
1435641_at	9530018I07Rik	BB109391	320137	Mm.25861.1	5	67	13.4	3.67	100000000	62
1435363_at	Plekhg1	BG073502	213783	Mm.11768.1	10.67	144	13.5	6.71	582.03	133.33
1424886_at	Ptprd	BC025145	19266	Mm.89191.1	6.33	86.33	13.63	7.6	54.21	80
1429809_at	Tmtc2	AK018506	278279	Mm.37266.1	17	233.67	13.75	8.66	32.13	216.67
1421114_a_at	Epyc	NM_007884	13516	Mm.5150.1	17.33	239	13.79	9.2	27.06	221.67
1416034_at	Cd24a	NM_009846	12484	Mm.6417.1	15.67	216.33	13.81	4.67	100000000	200.67
1435396_at	Stxbp6	BM218509	217517	Mm.25378.1	10.33	145	14.03	6.63	100000000	134.67
1442226_at	Sema3e	AV348197	20349	Mm.134093.1	15.67	221.67	14.15	8.78	33.35	206
1460256_at	Car3	NM_007606	12350	Mm.300.1	5	75.67	15.13	3.84	100000000	70.67
1417023_a_at	Fabp4	NM_024406	11770	Mm.582.1	12.67	192.67	15.21	0.64	100000000	180
1452260_at	Cidec	BB221402	14311	Mm.10026.1	4.67	76.33	16.36	5.06	100000000	71.67
1432483_at	1700124K17Rik	AK007269	73642	Mm.159043.1	14.67	245	16.7	10.4	41.49	230.33
1418004_a_at	Tmem176b	NM_023056	65963	Mm.28385.1	7.67	128.67	16.78	0	100000000	121
1417552_at	Fap	NM_007986	14089	Mm.41816.1	13	219.67	16.9	9.74	54.62	206.67
1425603_at	Tmem176a	BC006049	66058	Mm.153276.1	5	84.67	16.93	0.52	100000000	79.67
1450850_at	Ezr /// LOC100044177	BM119387	100044177 /// 22350	Mm.4551.1	6	101.67	16.94	6.31	100000000	95.67
1419435_at	Aox1	NM_009676	11761	Mm.26787.1	14.33	247.67	17.28	2.75	100000000	233.33
1434191_at	Tmem195	AI790538	319660	Mm.36638.1	5	89	17.8	3.47	100000000	84
1427346_at	LOC100039031 /// LOC100039067 /// LOC100039545 /// LOC100039934 /// Luzp4 /// Ott /// OTTMUSG00000018964 /// OTTMUSG00000019138 /// OTTMUSG00000019145 /// RP23-14I19.1 /// RP23-291C10.1 /// RP23-452F17.1	X96606	100034729 /// 100039031 /// 100039067 /// 100039545 /// 100039890 /// 100039934 /// 18422 /// 382243 /// 434863 /// 434864 /// 434865 /// 666184	Mm.3782.1	13.33	243.67	18.28	10.83	56.8	230.33
1417867_at	Cfd	NM_013459	11537	Mm.4407.1	1.33	25.33	19	0.46	100000000	24
1437268_at	Lancl3	BB811311	236285	Mm.132357.1	10.33	220	21.29	11.02	172.74	209.67
1438572_at	Csmd3	AV327842	239420	Mm.44378.1	4.33	92.67	21.38	4.1	100000000	88.33
1415904_at	Lpl	BC003305	16956	Mm.1514.1	5.33	119.67	22.44	0	100000000	114.33
1434096_at	Slc4a4	BB283443	54403	Mm.41044.1	10.33	232	22.45	4.01	100000000	221.67
1416658_at	Frzb	U91905	20378	Mm.3246.1	1.67	40.67	24.4	2.5	100000000	39
1427345_a_at	Sult1a1	AK002700	20887	Mm.17339.2	4	101.67	25.42	4	100000000	97.67
1460238_at	Msln	NM_018857	56047	Mm.17510.1	9.33	237.67	25.46	11.42	100000000	228.33
1422978_at	Cybb	NM_007807	13058	Mm.200362.1	9.33	244.33	26.18	17.04	56.09	235
1418496_at	Foxa1 /// LOC100047556	NM_008259	100047556 /// 15375	Mm.4578.1	6.33	168.67	26.63	10.71	100000000	162.33
1425575_at	Epha3	M68513	13837	Mm.1977.1	1	27	27	4.54	100000000	26
1435605_at	Actr3b	BB125424	242894	Mm.40406.1	9	243	27	3.4	100000000	234
1436279_at	---	AV292356		Mm.101448.1	8	226	28.25	8.87	100000000	218
1418990_at	Ms4a4d	NM_025658	66607	Mm.2072.1	3.67	108.67	29.64	5.17	100000000	105
1449486_at	Ces1	NM_021456	12623	Mm.22720.1	3.33	99.67	29.9	0.42	100000000	96.33
1448696_at	Heph	NM_010417	15203	Mm.27494.1	3.33	100	30	5.32	100000000	96.67
1423858_a_at	Hmgcs2	BC014714	15360	Mm.10633.1	7.33	247.33	33.73	12.05	100000000	240
1436203_a_at	1110059G02Rik	BM730637	68786	Mm.86556.2	5.33	183.67	34.44	15.76	100000000	178.33
1421854_at	Fgl2	BF136544	14190	Mm.3040.1	6	216.67	36.11	19.34	198	210.67
1434202_a_at	BC055107	BF682848	268709	Mm.40773.1	4	144.67	36.17	9.03	100000000	140.67
1427946_s_at	Dpyd	BC028831	99586	Mm.27907.1	1.33	60	45	4.91	100000000	58.67
1425452_s_at	AW125753 /// Ptprj	BC002154	105005 /// 19271	Mm.5046.1	5.33	248	46.5	15.95	100000000	242.67
1457373_at	---	BB495006		Mm.135415.1	1.67	84	50.4	4.47	100000000	82.33
1417852_x_at	Clca1	AF047838	12722	Mm.136780.1	4.33	233.67	53.92	16.36	100000000	229.33
1450079_at	Nrk	AK012873	27206	Mm.89850.1	0.33	20.33	61	1.98	100000000	20
1448499_a_at	Ephx2	NM_007940	13850	Mm.15295.1	3.33	210.33	63.1	6.53	100000000	207
1448792_a_at	Cyp2f2	NM_007817	13107	Mm.4515.1	1	66.67	66.67	0	100000000	65.67
1419463_at	Clca2	AF108501	80797	Mm.20897.1	3.33	232	69.6	27.6	100000000	228.67
1418752_at	Aldh3a1	NM_007436	11670	Mm.4257.1	3.33	238.67	71.6	6.25	100000000	235.33
1449525_at	Fmo3	NM_008030	14262	Mm.2900.1	3.33	249	74.7	9.92	100000000	245.67
1416382_at	Ctsc	NM_009982	13032	Mm.684.1	2.67	250.33	93.88	21.4	100000000	247.67
1429992_at	Speer4b	AK006975	73526	Mm.116936.1	2	223.33	111.67	17.66	100000000	221.33
1434993_at	B830045N13Rik	BM942851	215378	Mm.100160.1	0.33	44	132	10.58	100000000	43.67
1416468_at	Aldh1a1	NM_013467	11668	Mm.4514.1	1.33	252	189	4.25	100000000	250.67
1418601_at	Aldh1a7	NM_011921	26358	Mm.14609.1	1	206.33	206.33	0.58	100000000	205.33
1424266_s_at	AU018778	BC013479	234564	Mm.29110.1	1	208.33	208.33	11.11	100000000	207.33
1424214_at	9130213B05Rik	BC006604	231440	Mm.44208.1	1	252.33	252.33	26.26	100000000	251.33
1429993_s_at	EG664804 /// LOC100039045 /// LOC100046568 /// Speer4b	AK006975	100039045 /// 100046568 /// 664804 /// 73526	Mm.116936.1	0.67	242	363	9.06	100000000	241.33
1422726_x_at	Speer4a	NM_029376	75657	Mm.61720.1	0.33	237.33	712	19.96	100000000	237
1423436_at	Gsta3	AI172943	14859	Mm.14719.1	0.33	238.33	715	12.77	100000000	238

## Sheet: Gata4<=-2 fold(767genes)
Genes down-regulated 2-fold or more when cells were transduced with Gata4
probe set	gene	Accession	EntrezGene	Description	LacZ	Gata4	fold change	lower bound of FC	upper bound of FC	difference of means
1427585_at	---	AF071754		Mm.23871.1	222.33	4.67	-47.64	-25.46	-342.69	-217.67
1440161_at	---	BB378819		Mm.132463.1	195.67	17.33	-11.29	-5.17	-139.41	-178.33
1439990_at	---	BB460243		Mm.187315.1	234.33	21.33	-10.98	-5.56	-208.18	-213
1446085_at	---	BB022048		Mm.207132.1	202.33	22.67	-8.93	-4.52	-73.45	-179.67
1458974_at	---	BM245368		Mm.218392.1	187.33	22.67	-8.26	-4.74	-18.09	-164.67
1445612_at	---	AI114898		Mm.177183.1	170.33	22.33	-7.63	-3.82	-18.63	-148
1447024_at	---	BM197847		Mm.217561.1	200.67	32.33	-6.21	-4.07	-10.15	-168.33
1444344_at	---	BG066684		Mm.172793.1	198.33	38	-5.22	-3.54	-8.06	-160.33
1446950_at	---	BM124834		Mm.215498.1	191.33	40.67	-4.7	-2.85	-9.04	-150.67
1445395_at	---	BB114415		Mm.162109.1	202	44	-4.59	-3.33	-6.26	-158
1437597_at	---	BB182944		Mm.131924.1	104.67	26.67	-3.92	-3.35	-4.67	-78
1446596_at	---	AW554440		Mm.182744.1	207.67	53	-3.92	-2.73	-6.16	-154.67
1455591_at	---	AV236080		Mm.26479.1	221	57.33	-3.85	-2.8	-5.67	-163.67
1459021_at	---	BB307071		Mm.24162.1	98	25.67	-3.82	-2.08	-6.66	-72.33
1457206_at	---	BB439768		Mm.121685.1	91.67	24	-3.82	-2.22	-6.12	-67.67
1457386_at	---	BG069816		Mm.212371.1	175	46.33	-3.78	-2.23	-5.91	-128.67
1459144_at	---	BB518323		Mm.155444.1	201.33	53.33	-3.78	-2.66	-5.47	-148
1440954_at	---	BM114723		Mm.168726.1	198.67	53.33	-3.72	-2.47	-5.97	-145.33
1447891_at	---	BI466416		Mm.202661.1	77.67	21	-3.7	-2.65	-5.86	-56.67
1459691_at	---	BB244177		Mm.208243.1	187	50.67	-3.69	-2.24	-6.59	-136.33
1440372_at	---	AI785253		Mm.101938.1	204.33	58	-3.52	-2.64	-4.67	-146.33
1446426_at	---	BB366156		Mm.215838.1	152.33	44	-3.46	-2.07	-5.33	-108.33
1443394_at	---	BG060698		Mm.217822.1	62	18	-3.44	-1.81	-10.38	-44
1445200_at	---	BF120013		Mm.216209.1	199.67	58	-3.44	-2.19	-5.59	-141.67
1442298_at	---	AI426427		Mm.31071.1	202	59	-3.42	-2.29	-5.47	-143
1458241_at	---	BM055681		Mm.182966.1	66.67	19.67	-3.39	-1.38	-100000000	-47
1442411_at	---	BF318509		Mm.157580.1	162.33	48.33	-3.36	-2.56	-4.63	-114
1427437_at	---	BC019134		Mm.214640.1	195.33	58.33	-3.35	-2.16	-4.95	-137
1440920_at	---	BB535404		Mm.209850.1	242.33	73.67	-3.29	-2.45	-4.79	-168.67
1444982_at	---	BB380551		Mm.209042.1	192	58.67	-3.27	-2.33	-4.28	-133.33
1457338_at	---	BG075390		Mm.103160.1	173	53	-3.26	-1.89	-4.75	-120
1459266_at	---	AV352957		Mm.218538.1	178.67	55.33	-3.23	-1.99	-4.89	-123.33
1446598_at	---	BB162460		Mm.207575.1	192.67	60	-3.21	-2.12	-4.58	-132.67
1446048_at	---	BG072720		Mm.182604.1	204	64.33	-3.17	-2.36	-4.13	-139.67
1446047_at	---	BG075399		Mm.182796.1	229.33	74	-3.1	-2.41	-4.02	-155.33
1443320_at	---	BB308080		Mm.210162.1	219.33	71	-3.09	-2.3	-4.16	-148.33
1441679_at	---	BB126796		Mm.213317.1	122.67	40	-3.07	-2.03	-4.52	-82.67
1442373_at	---	BG072382		Mm.169872.1	194.67	63.33	-3.07	-2.1	-4.49	-131.33
1445028_at	---	BE993069		Mm.152270.1	218.33	71.33	-3.06	-2.17	-4.1	-147
1458389_at	---	BB211886		Mm.166859.1	222.33	75.67	-2.94	-2.28	-3.73	-146.67
1441670_at	---	BB361748		Mm.126608.1	200.67	70	-2.87	-1.98	-4.31	-130.67
1442880_at	---	AV319882		Mm.24752.1	193.33	67.67	-2.86	-1.91	-4.35	-125.67
1441620_at	---	BB481004		Mm.102945.1	193.67	68	-2.85	-1.97	-4.06	-125.67
1459009_at	---	AI661876		Mm.164226.1	203.67	72	-2.83	-1.92	-4.61	-131.67
1458575_at	---	BB291656		Mm.212271.1	184.33	66.33	-2.78	-1.7	-4.56	-118
1443191_at	---	BB528225		Mm.169926.1	107.33	39.33	-2.73	-1.67	-4.17	-68
1446094_at	---	BG076353		Mm.182887.1	226.33	83	-2.73	-2.17	-3.47	-143.33
1459497_at	---	AU019852		Mm.23234.1	249	91.67	-2.72	-2.36	-3.19	-157.33
1456547_at	---	BM119402		Mm.178349.1	189	69.67	-2.71	-1.85	-3.7	-119.33
1440643_at	---	BB035528		Mm.212857.1	185.67	69	-2.69	-1.83	-3.65	-116.67
1442709_at	---	BF147024		Mm.152549.1	79.67	29.67	-2.69	-1.54	-4.57	-50
1445352_at	---	BE980368		Mm.151164.1	221.67	82.67	-2.68	-2.17	-3.22	-139
1446453_at	---	BB303731		Mm.208604.1	208.67	78	-2.68	-1.76	-3.76	-130.67
1458057_at	---	BB343142		Mm.215794.1	199.33	75	-2.66	-1.76	-3.98	-124.33
1458947_at	---	AV341977		Mm.63549.1	200.33	75.67	-2.65	-1.82	-3.96	-124.67
1443157_at	---	BB470847		Mm.202533.1	186.33	71	-2.62	-1.73	-3.65	-115.33
1446921_at	---	BM204670		Mm.202460.1	206	78.67	-2.62	-1.99	-3.41	-127.33
1443230_at	---	BB340127		Mm.125975.1	214	82	-2.61	-2.07	-3.23	-132
1441769_at	---	BB731108		Mm.209264.1	204.33	78.67	-2.6	-1.95	-3.41	-125.67
1444246_at	---	BE630807		Mm.217515.1	190	73	-2.6	-1.52	-5.31	-117
1456513_at	---	AV244034		Mm.133288.1	164.67	63.33	-2.6	-1.38	-4.28	-101.33
1458341_x_at	---	BB397841		Mm.139800.1	236	90.67	-2.6	-2.12	-3.3	-145.33
1460032_at	---	AW555091		Mm.138404.1	178.33	68.67	-2.6	-1.51	-4.26	-109.67
1438331_at	---	BB491630		Mm.131081.1	210.33	81.33	-2.59	-1.91	-3.61	-129
1445600_at	---	BM219178		Mm.202445.1	201.33	77.67	-2.59	-1.81	-3.62	-123.67
1459193_at	---	BG075086		Mm.197283.1	215.33	83	-2.59	-1.74	-3.79	-132.33
1427798_x_at	---	BF580235		Mm.214467.1	221.33	85.67	-2.58	-1.96	-3.51	-135.67
1445965_at	---	BB037433		Mm.118888.1	198.67	77	-2.58	-1.86	-3.48	-121.67
1440935_at	---	BQ176837		Mm.212560.1	223.33	87.33	-2.56	-2.05	-3.19	-136
1441658_at	---	AV306186		Mm.153366.1	180	70.33	-2.56	-1.32	-29.23	-109.67
1445900_at	---	BG066962		Mm.172882.1	176	69	-2.55	-1.73	-3.71	-107
1442620_at	---	BB072075		Mm.178862.1	201.67	80	-2.52	-1.87	-3.33	-121.67
1444361_at	---	BM238675		Mm.132272.1	186.33	74	-2.52	-1.72	-3.37	-112.33
1447411_at	---	AI506883		Mm.33607.1	194	77.33	-2.51	-1.83	-3.84	-116.67
1458943_at	---	BB147698		Mm.208783.1	222	89.67	-2.48	-1.25	-10.29	-132.33
1440567_at	---	BB198535		Mm.120814.1	192	77.67	-2.47	-1.76	-3.3	-114.33
1439123_at	---	BB367687		Mm.180959.1	213	86.67	-2.46	-1.88	-3.24	-126.33
1457343_at	---	BE634458		Mm.157592.1	177	72	-2.46	-1.23	-3.82	-105
1440011_at	---	AV228877		Mm.208578.1	216.67	88.33	-2.45	-1.85	-3.41	-128.33
1456593_at	---	BM243133		Mm.217332.1	209	85.33	-2.45	-1.91	-3.12	-123.67
1457605_at	---	BB818797		Mm.213370.1	188.33	77.33	-2.44	-1.57	-3.7	-111
1458605_at	---	AW107249		Mm.74624.1	162.67	66.67	-2.44	-1.26	-4	-96
1458916_at	---	BB152956		Mm.212358.1	186	76.33	-2.44	-1.63	-3.34	-109.67
1446176_at	---	BB425852		Mm.209105.1	189.33	78	-2.43	-1.09	-3.98	-111.33
1446324_at	---	BB451211		Mm.193117.1	216	89	-2.43	-1.86	-3.26	-127
1439220_at	---	BB306426		Mm.132769.1	213	88.33	-2.41	-1.93	-2.99	-124.67
1444527_at	---	BB818354		Mm.213280.1	232	96.67	-2.4	-2	-2.85	-135.33
1455034_at	---	BB703394		Mm.45081.1	134	56.33	-2.38	-1.75	-3.38	-77.67
1456346_at	---	BB003660		Mm.44736.1	169.33	71	-2.38	-1.9	-3.02	-98.33
1459595_at	---	AW495413		Mm.40128.1	194.33	81.67	-2.38	-1.74	-3.09	-112.67
1444785_at	---	AI503808		Mm.37220.1	217.67	91.67	-2.37	-1.64	-3.66	-126
1458847_at	---	BB476118		Mm.209517.1	206.67	87.33	-2.37	-1.81	-3.06	-119.33
1445626_at	---	AI426376		Mm.138637.1	166	70.33	-2.36	-1.78	-3.11	-95.67
1445695_at	---	BE852876		Mm.139937.1	192.33	81.67	-2.36	-1.59	-3.44	-110.67
1455773_at	---	BG797225		Mm.99380.1	192.33	82	-2.35	-1.59	-3.38	-110.33
1458161_at	---	BM248551		Mm.217457.1	178.67	76	-2.35	-1.78	-3.02	-102.67
1457483_at	---	BM214036		Mm.217790.1	201.67	86	-2.34	-1.71	-3.14	-115.67
1458054_at	---	BG076211		Mm.103286.1	180.67	77.33	-2.34	-1.5	-3.37	-103.33
1446428_at	---	BB183349		Mm.125529.1	198	85	-2.33	-1.58	-3.6	-113
1446150_at	---	BB373481		Mm.209267.1	223.67	96.33	-2.32	-1.92	-2.83	-127.33
1442704_at	---	BM250739		Mm.214935.1	189.67	82	-2.31	-1.55	-3.37	-107.67
1446421_at	---	BB470737		Mm.209390.1	177	76.67	-2.31	-1.58	-3.76	-100.33
1439877_at	---	BB125494		Mm.132251.1	201	87.33	-2.3	-1.72	-3.01	-113.67
1439929_at	---	AW557531		Mm.103246.1	206.33	89.67	-2.3	-1.66	-3.2	-116.67
1442067_at	---	BB468437		Mm.170274.1	200.33	87.33	-2.29	-1.68	-3.04	-113
1435436_at	---	BI647951		Mm.87705.1	203.33	89	-2.28	-1.41	-4.71	-114.33
1440687_at	---	AV293622		Mm.143476.1	208	91.33	-2.28	-1.42	-4.64	-116.67
1443253_at	---	BI076661		Mm.197255.1	173.33	76.33	-2.27	-1.4	-3.63	-97
1443526_at	---	BM204661		Mm.120090.1	196.33	86.67	-2.27	-1.67	-2.95	-109.67
1436864_at	---	BM214060		Mm.217808.1	205.33	91	-2.26	-1.7	-2.99	-114.33
1443430_at	---	BM234069		Mm.218009.1	194	86.33	-2.25	-1.55	-3.1	-107.67
1445638_at	---	AW492556		Mm.101163.1	210.67	93.67	-2.25	-1.95	-2.57	-117
1445256_at	---	BM238599		Mm.218506.1	221.33	98.67	-2.24	-1.71	-3.12	-122.67
1440092_at	---	BB497623		Mm.208122.1	215	96.33	-2.23	-1.71	-2.94	-118.67
1443037_at	---	BB183534		Mm.121623.1	183.67	83	-2.21	-1.43	-3.27	-100.67
1443390_at	---	BB390851		Mm.215886.1	220.67	99.67	-2.21	-1.87	-2.61	-121
1441567_at	---	BM118375		Mm.213345.1	168.67	76.67	-2.2	-1.19	-3.45	-92
1446452_at	---	BB065975		Mm.207225.1	160.33	73	-2.2	-1.34	-3.34	-87.33
1447555_at	---	BM197099		Mm.216356.1	178.67	81.33	-2.2	-1.34	-3.27	-97.33
1459463_at	---	BB202278		Mm.207860.1	189	86	-2.2	-1.44	-3.04	-103
1439170_at	---	AU067772		Mm.25251.1	160.33	73.67	-2.18	-1.08	-3.34	-86.67
1443161_at	---	BM240648		Mm.216164.1	197.67	90.67	-2.18	-1.47	-3.3	-107
1446178_at	---	BB497148		Mm.216051.1	209.67	96.33	-2.18	-1.58	-2.96	-113.33
1441627_at	---	BB130259		Mm.163584.1	182.67	84	-2.17	-1.31	-3.1	-98.67
1446917_at	---	AU043192		Mm.173976.1	138	64	-2.16	-0.64	-3.84	-74
1455970_at	---	BE370618		Mm.85304.1	237.67	110	-2.16	-1.81	-2.62	-127.67
1437219_at	---	AW553541		Mm.87267.1	222.67	103.67	-2.15	-1.79	-2.58	-119
1441726_at	---	BE628768		Mm.139183.1	200	93	-2.15	-1.52	-3.11	-107
1442603_at	---	AW553622		Mm.103058.1	177.33	82.33	-2.15	-1.34	-3.13	-95
1445277_at	---	BB152459		Mm.210284.1	206	95.67	-2.15	-1.71	-2.63	-110.33
1446967_at	---	BI788665		Mm.205702.1	162.67	76	-2.14	-1.39	-3.64	-86.67
1440026_at	---	BM120634		Mm.214553.1	194	91	-2.13	-1.48	-3.01	-103
1441153_at	---	AW541437		Mm.102667.1	188	88.33	-2.13	-1.4	-3.03	-99.67
1447071_at	---	BM218908		Mm.215993.1	132.67	62.67	-2.12	-1.28	-3.1	-70
1435708_at	---	BB355415		Mm.150627.1	196.33	93	-2.11	-1.43	-3.21	-103.33
1443153_at	---	BB306866		Mm.208618.1	184.33	87.33	-2.11	-1.4	-2.95	-97
1447497_at	---	BB777524		Mm.152327.1	177.67	84.33	-2.11	-1.07	-7.91	-93.33
1456661_at	---	BM293452		Mm.85739.1	190	90	-2.11	-1.55	-2.75	-100
1458578_at	---	BB373038		Mm.205131.1	192.33	91	-2.11	-1.39	-3.23	-101.33
1427659_at	---	BC012698		Mm.7308.2	246	117.33	-2.1	-1.86	-2.4	-128.67
1458525_at	---	BB023775		Mm.167985.1	183	87.33	-2.1	-1.33	-3.07	-95.67
1442259_at	---	BB141909		Mm.130870.1	210.33	100.67	-2.09	-1.65	-2.63	-109.67
1445518_at	---	BG061923		Mm.161312.1	222	106	-2.09	-1.61	-2.67	-116
1446245_at	---	BB042558		Mm.208389.1	213.67	102	-2.09	-1.57	-2.7	-111.67
1458700_at	---	BG793487		Mm.210525.1	180	86	-2.09	-1.32	-2.94	-94
1443332_at	---	BB157520		Mm.207532.1	184.67	88.67	-2.08	-1.5	-2.73	-96
1446475_at	---	BM207891		Mm.218080.1	197.33	94.67	-2.08	-1.54	-2.69	-102.67
1458296_at	---	BI465650		Mm.202183.1	215.33	103.33	-2.08	-1.6	-2.79	-112
1459689_at	---	BE331869		Mm.209023.1	153	73.67	-2.08	-1.54	-3.02	-79.33
1441437_at	---	BM119933		Mm.215767.1	190.67	92	-2.07	-1.39	-3	-98.67
1443341_at	---	BM231350		Mm.214664.1	231.33	111.67	-2.07	-1.74	-2.51	-119.67
1443533_at	---	BM203526		Mm.218335.1	203.67	98.33	-2.07	-1.58	-2.66	-105.33
1420136_a_at	---	AI427540		Mm.174122.2	210	102	-2.06	-1.59	-2.7	-108
1458077_at	---	BB525358		Mm.137949.1	183.67	89.33	-2.06	-1.36	-2.89	-94.33
1443109_at	---	BB183029		Mm.121603.1	196.33	96	-2.05	-1.41	-3.01	-100.33
1447013_at	---	AW553412		Mm.182722.1	237	115.67	-2.05	-1.8	-2.36	-121.33
1459057_at	---	AI449122		Mm.117553.1	202.67	99	-2.05	-1.49	-2.68	-103.67
1444531_at	---	AI847438		Mm.40499.1	138.33	67.67	-2.04	-1.4	-2.84	-70.67
1460118_at	---	BF455409		Mm.103149.1	222	109	-2.04	-1.58	-2.63	-113
1438762_at	---	AI604411		Mm.36773.1	206	101.33	-2.03	-1.56	-2.62	-104.67
1442470_at	---	BB161981		Mm.172615.1	193.67	95.33	-2.03	-1.46	-2.71	-98.33
1456913_at	---	BB476471		Mm.157642.1	212.67	105	-2.03	-1.73	-2.35	-107.67
1457191_at	---	AV264602		Mm.126674.1	205.33	101.33	-2.03	-1.56	-2.5	-104
1457908_at	---	BB355918		Mm.209438.1	216.33	106.67	-2.03	-1.51	-2.66	-109.67
1459493_at	---	BB161726		Mm.156669.1	210	103.67	-2.03	-1.6	-2.54	-106.33
1435120_at	---	AV300631		Mm.48676.1	210	104	-2.02	-1.44	-3.03	-106
1443402_at	---	BM237902		Mm.172620.1	156	77.33	-2.02	-1.27	-2.81	-78.67
1445374_at	---	BB038229		Mm.215302.1	180	89	-2.02	-1.3	-2.82	-91
1457903_at	---	BB022314		Mm.210396.1	156	77.33	-2.02	-1.12	-5.4	-78.67
1455699_at	---	BE943820		Mm.36304.1	226.33	112.67	-2.01	-1.68	-2.49	-113.67
1458309_at	---	BM122422		Mm.214364.1	188.67	94	-2.01	-1.3	-3.09	-94.67
1457560_at	---	BB494559		Mm.208584.1	212.33	106.33	-2	-1.46	-2.89	-106
1434484_at	1100001G20Rik	AV006463	66107	Mm.902.1	228.33	75.33	-3.03	-2.32	-4.15	-153
1454286_at	1110004M10Rik	AV007471	68464	Mm.158212.1	197.67	78.67	-2.51	-1.86	-3.23	-119
1431094_at	1110006E14Rik	AK003491	76286	Mm.151018.1	204	11	-18.55	-8.74	-100000000	-193
1424524_at	1200002N14Rik	BC021433	71712	Mm.35450.1	193.33	85.67	-2.26	-1.39	-4.6	-107.67
1442992_at	130004C03	BB361398	403343	Mm.215833.1	178.33	60	-2.97	-1.83	-4.38	-118.33
1442649_at	1500009L16Rik	BB181468	69784	Mm.208153.1	234.33	44.33	-5.29	-4.06	-7.38	-190
1423261_at	1500015O10Rik	BB426248	78896	Mm.11819.1	150	72.33	-2.07	-1.54	-2.97	-77.67
1429995_at	1700036D21Rik	AK006612	73336	Mm.200587.1	117.67	54.67	-2.15	-1.32	-3.82	-63
1460466_at	1700047I17Rik1 /// 1700047I17Rik2	BB824055	100101807 /// 73385	Mm.32508.1	127.67	53.33	-2.39	-1.39	-5.92	-74.33
1432073_at	1700113I22Rik	AK007198	73635	Mm.90024.1	220.33	103.67	-2.13	-1.69	-2.78	-116.67
1455515_at	1810041L15Rik	BQ177117	72301	Mm.29272.1	187.33	89	-2.1	-1.53	-2.98	-98.33
1428331_at	2210016F16Rik	BB547211	70153	Mm.46790.1	153	39.67	-3.86	-1.9	-40.84	-113.33
1432755_at	2210409O19Rik	AK008877	72379	Mm.75577.1	137.67	46.33	-2.97	-1.93	-4.18	-91.33
1451171_at	2310008H04Rik	BC026877	224008	Mm.197492.1	233.67	113.33	-2.06	-1.2	-4.75	-120.33
1449139_at	2310008M10Rik	NM_025509	66357	Mm.9811.1	246.33	117.33	-2.1	-1.26	-4.46	-129
1420551_at	2310039E09Rik	NM_026509	68016	Mm.133444.1	80.67	31	-2.6	-1.92	-3.77	-49.67
1453059_at	2310046A06Rik	AK009836	69642	Mm.35008.1	10.33	2.33	-4.43	-0.88	-100000000	-8
1454933_at	2610027C15Rik	BI409701	230752	Mm.41569.1	206.67	79.67	-2.59	-2.12	-3.23	-127
1455160_at	2610203C20Rik	BM220421	70455	Mm.38166.1	235.67	105.33	-2.24	-1.09	-10.19	-130.33
1429244_at	2610524H06Rik	AW494389	330173	Mm.22564.2	250.33	125.33	-2	-1.69	-2.41	-125
1453940_at	2810404M03Rik	AK012985	69966	Mm.58693.1	229	57.33	-3.99	-3.4	-4.72	-171.67
1419153_at	2810417H13Rik	AK017673	68026	Mm.45765.1	175.33	76.67	-2.29	-1.56	-3.84	-98.67
1430348_at	2900019E01Rik	BE945320	72918	Mm.154245.1	197	54.67	-3.6	-2.41	-5.65	-142.33
1460531_at	2900069M18Rik	AK013759	73039	Mm.158930.1	200	62.33	-3.21	-2.39	-4.19	-137.67
1437654_at	3110001K24Rik	BE630700	75698	Mm.45406.1	205	58	-3.53	-1.82	-12.72	-147
1440204_at	3110039M20Rik	AW494150	67293	Mm.48384.1	131.67	59	-2.23	-1.37	-4.65	-72.67
1452092_at	4631426J05Rik	AK019474	77590	Mm.19291.1	233.67	75	-3.12	-2.53	-3.93	-158.67
1430183_at	4833414E09Rik	AK014695	71633	Mm.32944.1	191.67	63.33	-3.03	-1.92	-4.92	-128.33
1454597_at	4930423O20Rik	AK015192	73946	Mm.195687.1	189.67	87.67	-2.16	-1.25	-5.35	-102
1454406_at	4930453J04Rik	AK015453	74652	Mm.159279.1	156	21.33	-7.31	-3.71	-68.51	-134.67
1455213_at	4930488E11Rik /// LOC100034363	AW912417	100034363 /// 399591	Mm.20154.1	90.33	39	-2.32	-1.77	-2.95	-51.33
1420777_a_at	4933400A11Rik	NM_025743	66747	Mm.85010.1	194.33	65.33	-2.97	-2.04	-4.33	-129
1432403_at	4933402C06Rik	AK016610	71029	Mm.158537.1	134.67	56.33	-2.39	-1.34	-3.65	-78.33
1453905_at	5033415L01Rik	AI450583	75982	Mm.159640.1	210	100.67	-2.09	-1.73	-2.57	-109.33
1430030_at	5330426P16Rik	AK019912	68190	Mm.139089.1	244	91.67	-2.66	-2.23	-3.28	-152.33
1436987_at	5430433G21Rik	BB322233	319909	Mm.41113.1	119	50	-2.38	-1.74	-3.55	-69
1430362_at	5730409N24Rik	AI606154	70485	Mm.177375.1	120.33	55	-2.19	-1.45	-3.19	-65.33
1454460_at	5730433N10Rik	AK017612	70545	Mm.206820.1	197.67	37.67	-5.25	-3.86	-6.89	-160
1424498_at	5730596K20Rik	BC017138	109168	Mm.34300.1	244	102.67	-2.38	-1.93	-3.08	-141.33
1429896_at	5830408B19Rik	BE135996	74756	Mm.108588.1	194.33	89	-2.18	-1.63	-2.88	-105.33
1430379_at	5830411K21Rik	BM220939	78822	Mm.160141.1	195.67	62.33	-3.14	-2.19	-4.39	-133.33
1441372_at	5930405F01Rik	BB153281	320550	Mm.207507.1	190	57.67	-3.29	-2.13	-5.25	-132.33
1433086_at	5930427J20Rik	AK020038	77112	Mm.159852.1	177	88.33	-2	-1.18	-2.94	-88.67
1455239_at	6330512M04Rik	BM116861	320802	Mm.1898.1	171	69.67	-2.45	-1.89	-3.4	-101.33
1451679_at	6530401D17Rik	BC016270	76219	Mm.40004.1	200.67	77.67	-2.58	-2.17	-3.05	-123
1431118_at	6720427H10Rik	BB664131	77884	Mm.164203.1	201.33	97.33	-2.07	-1.57	-2.63	-104
1433184_at	6720477C19Rik	AK020162	77731	Mm.159982.1	120.33	52.33	-2.3	-1.81	-3	-68
1432323_at	8430436N08Rik	AK018465	71510	Mm.158711.1	227.33	27	-8.42	-6.1	-13.14	-200.33
1439038_at	9130227C08Rik	BF455240	219094	Mm.100459.1	237.67	109.33	-2.17	-1.84	-2.63	-128.33
1454592_at	9430012M22Rik	AK020412	77244	Mm.159871.1	211.33	87.33	-2.42	-1.79	-3.24	-124
1431156_at	9430040K09Rik	BF119437	77280	Mm.170749.1	188.33	84	-2.24	-1.45	-3.26	-104.33
1430965_at	9430064K01Rik	BB098581	77294	Mm.159890.1	191	45.33	-4.21	-2.72	-6.64	-145.67
1439275_s_at	9530010C24Rik	BG069453	109279	Mm.11474.1	195	70	-2.79	-1.85	-4.37	-125
1458113_at	9530019H20Rik	BB109562	320999	Mm.103156.1	234.33	90	-2.6	-2.11	-3.32	-144.33
1444450_at	9530096D07Rik	BB124025	242681	Mm.143574.1	228.33	111.67	-2.04	-1.82	-2.32	-116.67
1456806_at	A130010C12Rik	BB153010	320211	Mm.205191.1	220.33	83.33	-2.64	-2.11	-3.34	-137
1444482_at	A130078K24Rik	BB164560	399616	Mm.117150.1	173.33	36	-4.81	-2.48	-9.62	-137.33
1440083_at	A430061O12Rik	BM214225	319285	Mm.215575.1	203	101	-2.01	-1.44	-2.82	-102
1457297_at	A430081F14Rik	BG067469	320639	Mm.152850.1	196.33	94	-2.09	-1.49	-2.78	-102.33
1455338_at	A4galt	BG064632	239559	Mm.88548.1	235	66.33	-3.54	-2.85	-4.47	-168.67
1439514_at	A930004D18Rik	BB277834	77940	Mm.186131.1	221.67	103.67	-2.14	-1.68	-2.82	-118
1460065_at	AA763515	BG071123	98823	Mm.26097.1	220	102	-2.16	-1.74	-2.67	-118
1459467_at	AA986715	BM249399	105449	Mm.204213.1	185.33	91	-2.04	-1.28	-3	-94.33
1428988_at	Abcc3	AK006128	76408	Mm.23942.1	244.67	45.67	-5.36	-3.76	-9.09	-199
1427054_s_at	Abi3bp	BC026627	320712	Mm.33546.1	47.33	4	-11.83	-0.41	-100000000	-43.33
1428386_at	Acsl3	AK012088	74205	Mm.27944.1	240.33	107.67	-2.23	-2	-2.49	-132.67
1427735_a_at	Acta1	M12233	11459	Mm.214950.2	3	1.33	-2.25	0	-100000000	-1.67
1422340_a_at	Actg2	NM_009610	11468	Mm.16562.1	62	3.67	-16.91	0	-100000000	-58.33
1418677_at	Actn3	NM_013456	11474	Mm.5316.1	197.33	50	-3.95	-2.77	-6.23	-147.33
1439604_at	Adamts16	AV319357	271127	Mm.205735.1	228	103.33	-2.21	-1.46	-4.15	-124.67
1435990_at	Adamts2	BG073461	216725	Mm.23038.1	240	85	-2.82	-2.06	-4.29	-155
1455965_at	Adamts4	BG064671	240913	Mm.23156.2	232.33	57.67	-4.03	-3.01	-5.9	-174.67
1451932_a_at	Adamtsl4	BC016215	229595	Mm.45238.1	239	99.33	-2.41	-1.94	-3.09	-139.67
1420970_at	Adcy7	NM_007406	11513	Mm.18658.1	96.67	47.33	-2.04	-1.65	-2.57	-49.33
1433600_at	Adra2a /// LOC100044679	BB262415	100044679 /// 11551	Mm.25215.1	222.33	48	-4.63	-3.75	-5.72	-174.33
1441001_at	AI225934	BB045561	98884	Mm.161126.1	213.67	87.33	-2.45	-1.76	-3.34	-126.33
1435417_at	AI464131	BG063189	329828	Mm.27054.1	239	77.67	-3.08	-2.71	-3.51	-161.33
1456878_at	AI646023	BE910952	192734	Mm.45062.1	251.67	110.33	-2.28	-2.02	-2.61	-141.33
1435584_at	AI662791	BB034567	102932	Mm.37986.1	204.67	22	-9.3	-6.02	-19.15	-182.67
1440859_at	Akap6	BM122144	238161	Mm.41239.1	72	23.67	-3.04	-1.92	-5.42	-48.33
1436119_at	Aldh1l2	BM231794	216188	Mm.151658.1	241.33	89	-2.71	-1.89	-4.42	-152.33
1452016_at	Alox5ap	BC026209	11690	Mm.19844.1	201.67	96.67	-2.09	-1.81	-2.44	-105
1430697_at	Ammecr1	BM235514	56068	Mm.133782.1	194.67	65.33	-2.98	-2.09	-4.13	-129.33
1455224_at	Angptl1	AI593746	72713	Mm.141159.1	109	24.33	-4.48	-3.1	-7.51	-84.67
1436538_at	Ankrd37	AV084342	654824	Mm.196281.4	222.33	83.33	-2.67	-2.25	-3.15	-139
1443978_at	Ankrd41	BB407885	234396	Mm.210508.1	184	65.33	-2.82	-2.1	-4.07	-118.67
1421424_a_at	Anpep	NM_008486	16790	Mm.4487.1	236.33	48	-4.92	-3.91	-6.56	-188.33
1415818_at	Anxa6	NM_013472	11749	Mm.22619.1	213	80.33	-2.65	-1.4	-8.59	-132.67
1416371_at	Apod	NM_007470	11815	Mm.2082.1	43.33	9.33	-4.64	0	-100000000	-34
1444564_at	Apod /// LOC100047583	AV332635	100047583 /// 11815	Mm.92749.1	143	71.67	-2	-1.05	-4.78	-71.33
1416203_at	Aqp1	NM_007472	11826	Mm.18625.1	125.33	52.33	-2.39	0	-100000000	-73
1418818_at	Aqp5 /// LOC100046616	NM_009701	100046616 /// 11830	Mm.45580.1	224	35.33	-6.34	-4.22	-11.87	-188.67
1416458_at	Arf2	NM_007477	11841	Mm.5061.1	245.67	100.33	-2.45	-1.78	-3.69	-145.33
1423714_at	Asf1b	BC003428	66929	Mm.29680.1	163.33	76.33	-2.14	-1.63	-2.96	-87
1416652_at	Aspn	NM_025711	66695	Mm.25755.1	202	51	-3.96	-1.21	-100000000	-151
1444674_at	AU015680	BG070345	552875	Mm.130323.2	174.67	79	-2.21	-1.64	-3.31	-95.67
1439895_at	AU021025	BG069874	105285	Mm.17046.1	205.33	91	-2.26	-1.61	-3.2	-114.33
1458648_at	AU042950	AU042950	107306	Mm.10853.1	203	82.33	-2.47	-1.92	-3.06	-120.67
1424511_at	Aurka	U80932	20878	Mm.11738.1	189	92.67	-2.04	-1.71	-2.48	-96.33
1427511_at	B2m	AA170322	12010	Mm.120692.1	203.67	101.67	-2	-1.49	-2.64	-102
1418736_at	B3galnt1	BC003835	26879	Mm.153710.1	242.67	118	-2.06	-1.36	-3.6	-124.67
1440586_at	B430203I24Rik	BB326079	97874	Mm.52271.1	180.67	60.67	-2.98	-1.78	-5.08	-120
1439311_at	B830012L14Rik	BB333487	320085	Mm.136993.1	196.67	5.67	-34.71	-14.41	-100000000	-191
1421824_at	Bace1	AF200346	23821	Mm.24044.1	234.67	96.67	-2.43	-1.8	-3.52	-138
1424680_at	BB146404	BC025893	103511	Mm.66334.1	238	64	-3.72	-3.06	-4.67	-174
1427198_at	BC022960	BC022960	237246	Mm.103303.1	212.33	82.33	-2.58	-2.01	-3.31	-130
1427996_at	BC028528	BC028528	229600	Mm.89556.1	245.33	115.33	-2.13	-1.88	-2.42	-130
1433653_at	BC029169	BG173681	208659	Mm.37877.1	215.67	85	-2.54	-2.01	-3.21	-130.67
1437950_at	BC035537	BB818275	212326	Mm.213405.1	203.33	93.33	-2.18	-1.64	-2.85	-110
1435359_at	BC060632 /// LOC100047284	BB154954	100047284 /// 244654	Mm.77697.1	207.33	83	-2.5	-1.64	-4.44	-124.33
1430111_a_at	Bcat1	AK012821	12035	Mm.4606.3	233	71	-3.28	-2.43	-5.02	-162
1450339_a_at	Bcl11b	NM_021399	58208	Mm.116831.1	103	12	-8.58	-4.48	-36.15	-91
1418133_at	Bcl3	NM_033601	12051	Mm.1068.1	228	102.33	-2.23	-1.81	-2.79	-125.67
1450586_at	Bdkrb1	NM_007539	12061	Mm.57076.1	241.33	81.33	-2.97	-2.69	-3.3	-160
1422168_a_at	Bdnf	AY057913	12064	Mm.1442.1	237.67	70.67	-3.36	-2.61	-4.56	-167
1423484_at	Bicc1	BM217996	83675	Mm.46051.1	230.33	109.67	-2.1	-1.19	-5.12	-120.67
1424278_a_at	Birc5	BC004702	11799	Mm.8552.2	206.67	87.67	-2.36	-1.78	-3.33	-119
1417040_a_at	Bok	NM_016778	51800	Mm.3295.1	135.33	58.33	-2.32	-1.65	-3.71	-77
1424046_at	Bub1	AF002823	12235	Mm.2185.1	170	77.33	-2.2	-1.88	-2.59	-92.67
1416961_at	Bub1b	NM_009773	12236	Mm.29133.1	253.33	77	-3.29	-2.93	-3.74	-176.33
1419003_at	Bves	NM_024285	23828	Mm.88374.1	118.33	24.67	-4.8	-3.13	-9.25	-93.67
1429097_at	C030044C12Rik	BB090042	77483	Mm.66737.1	208.67	103.67	-2.01	-1.62	-2.58	-105
1444109_at	C130009A20Rik	BB526251	399614	Mm.146212.1	203.33	59.67	-3.41	-2.47	-4.78	-143.67
1442845_at	C130075A20Rik	AV320517	320395	Mm.208973.1	187.33	46.33	-4.04	-2.52	-6.31	-141
1424762_at	C1qtnf5 /// Mfrp	BC023068	235312 /// 259172	Mm.137121.1	234.33	96.67	-2.42	-1.93	-3.11	-137.67
1434645_at	C530008M17Rik	BB493717	320827	Mm.32581.1	230.67	37.67	-6.12	-4.96	-7.83	-193
1442944_at	C76555	BG065699	97125	Mm.172597.1	194	82.33	-2.36	-1.68	-3.18	-111.67
1435468_at	C76566	BB547181	97440	Mm.27186.2	149	73.33	-2.03	-1.68	-2.49	-75.67
1445490_at	C77805	C77805	97592	Mm.166448.1	207.33	89.33	-2.32	-1.79	-2.99	-118
1434767_at	C79407	BE951628	217653	Mm.21144.1	184.33	90	-2.05	-1.68	-2.45	-94.33
1450510_a_at	Cacna1a	AB066608	12286	Mm.41842.1	246.33	86.33	-2.85	-2.53	-3.25	-160
1460608_at	Cacna1b	AV326040	12287	Mm.91991.1	166.67	29	-5.75	-2.68	-16.1	-137.67
1418489_a_at	Calcrl	AB015595	54598	Mm.75467.1	232.67	106	-2.19	-1.8	-2.75	-126.67
1424713_at	Calml4	AY061807	75600	Mm.28623.1	241.33	95	-2.54	-1.33	-9.28	-146.33
1424474_a_at	Camkk2	BI157430	207565	Mm.87620.1	208	97.67	-2.13	-1.52	-3.1	-110.33
1450355_a_at	Capg	NM_007599	12332	Mm.18626.1	236.67	106.67	-2.22	-1.61	-3.28	-130
1430193_at	Casc5	BF021255	76464	Mm.180444.1	224.67	99.67	-2.25	-2.01	-2.54	-125
1449145_a_at	Cav1	AB029929	12389	Mm.28278.1	143.33	41.67	-3.44	0	-100000000	-101.67
1418778_at	Ccdc109b	NM_025779	66815	Mm.31056.1	233.67	82	-2.85	-1.94	-4.84	-151.67
1449345_at	Ccdc34	NM_026613	68201	Mm.181767.1	235.33	102.67	-2.29	-1.77	-3.13	-132.67
1420380_at	Ccl2	AF065933	20296	Mm.145.1	72.67	15.33	-4.74	0	-100000000	-57.33
1421228_at	Ccl7	AF128193	20306	Mm.16091.1	91	24.33	-3.74	0	-100000000	-66.67
1417936_at	Ccl9	AF128196	20308	Mm.2271.1	244.67	87	-2.81	-1.79	-5.68	-157.67
1417910_at	Ccna2	X75483	12428	Mm.4189.1	176.67	82.67	-2.14	-1.58	-3.05	-94
1419943_s_at	Ccnb1	AU015121	268697	Mm.195316.1	243	91.67	-2.65	-2.2	-3.29	-151.33
1450920_at	Ccnb2	AK013312	12442	Mm.22592.1	244.67	90	-2.72	-2.28	-3.32	-154.67
1416492_at	Ccne1	NM_007633	12447	Mm.16110.1	237.33	83.67	-2.84	-2.34	-3.56	-153.67
1417599_at	Cd276	NM_133983	102657	Mm.5356.1	230	103	-2.23	-1.81	-2.82	-127
1416072_at	Cd34	NM_133654	12490	Mm.29798.1	60	19.67	-3.05	-1.88	-6.88	-40.33
1425519_a_at	Cd74	BC003476	16149	Mm.7043.1	103.67	13.33	-7.78	-2.95	-100000000	-90.33
1428850_x_at	Cd99	AK004342	673094	Mm.178550.2	218.33	79.67	-2.74	-1.41	-11.1	-138.67
1422252_a_at	Cdc25c	NM_009860	12532	Mm.16857.1	235.67	97	-2.43	-2.09	-2.87	-138.67
1428480_at	Cdca8	AV307110	52276	Mm.28038.1	239.33	91	-2.63	-2.2	-3.21	-148.33
1432022_at	Cdgap	AK018057	12549	Mm.103742.2	196.33	90.67	-2.17	-1.52	-2.89	-105.67
1450140_a_at	Cdkn2a	NM_009877	12578	Mm.4733.1	217.33	102.33	-2.12	-1.64	-2.81	-115
1449152_at	Cdkn2b	AF059567	12579	Mm.8924.1	239	116.67	-2.05	-1.35	-3.56	-122.33
1416253_at	Cdkn2d /// LOC100043858	BC013898	100043858 /// 12581	Mm.29020.1	226.33	90.33	-2.51	-1.84	-3.73	-136
1430574_at	Cdkn3	AK010426	72391	Mm.27224.1	247	86.33	-2.86	-2.54	-3.26	-160.67
1448842_at	Cdo1	NM_033037	12583	Mm.29996.1	240.33	111.33	-2.16	-1.3	-4.5	-129
1435191_at	Cdsn /// LOC100043961 /// LOC100044189	BM231053	100043961 /// 100044189 /// 386463	Mm.22608.1	238.67	78.67	-3.03	-2.65	-3.54	-160
1436723_at	Cenpi	BB258991	102920	Mm.34903.1	155.67	70.33	-2.21	-1.66	-2.99	-85.33
1449227_at	Ch25h	NM_009890	12642	Mm.30824.1	200.33	69.67	-2.88	-2.12	-4.31	-130.67
1448477_at	Chst12	NM_021528	59031	Mm.28934.1	236.33	87.67	-2.7	-2.27	-3.27	-148.67
1422758_at	Chst2	NM_018763	54371	Mm.12968.1	94.67	44.67	-2.12	-1.8	-2.53	-50
1435938_at	Ckap2l	AA197362	70466	Mm.45502.1	229	80	-2.86	-2.15	-4.07	-149
1426754_x_at	Ckap4	BB312117	216197	Mm.9210.1	245.33	92.67	-2.65	-1.44	-8.59	-152.67
1455106_a_at	Ckb	BG967663	12709	Mm.16831.2	202.33	58.33	-3.47	-2.69	-4.83	-144
1424836_a_at	Clasp2	BC026688	76499	Mm.26780.1	215.33	107.67	-2	-1.47	-2.84	-107.67
1418796_at	Clec11a	NM_009131	20256	Mm.20428.1	240.67	72.33	-3.33	-2.66	-4.36	-168.33
1419467_at	Clec14a	NM_025809	66864	Mm.74798.1	132.33	38.67	-3.42	-2.05	-8.69	-93.67
1417917_at	Cnn1	NM_009922	12797	Mm.4356.1	248.67	8.67	-28.69	-11.48	-100000000	-240
1434172_at	Cnr1	BQ177934	12801	Mm.39940.1	215.33	77.33	-2.78	-2.21	-3.53	-138
1422033_a_at	Cntf /// Zfp91-cntf	NM_053007	12803 /// 664779	Mm.212501.1	214.33	91.67	-2.34	-1.71	-3.46	-122.67
1434917_at	Cobl	BQ173923	12808	Mm.22847.1	76.33	15.67	-4.87	-2.47	-40.61	-60.67
1427391_a_at	Col12a1	AW412729	12816	Mm.3819.2	236.33	39	-6.06	-3.78	-14.27	-197.33
1448755_at	Col15a1	AF011450	12819	Mm.4352.1	222.33	83.67	-2.66	-1.95	-3.96	-138.67
1423669_at	Col1a1	U08020	12842	Mm.22621.1	224	87.33	-2.56	-0.69	-100000000	-136.67
1423110_at	Col1a2	BF227507	12843	Mm.4482.1	249.67	110.33	-2.26	-0.51	-100000000	-139.33
1429209_at	Col23a1	BE290548	237759	Mm.154093.1	219	75.33	-2.91	-2.04	-4.6	-143.67
1450567_a_at	Col2a1	NM_031163	12824	Mm.2423.1	238.33	22	-10.83	-6.12	-43.71	-216.33
1422437_at	Col5a2	AV229424	12832	Mm.10299.1	245.67	112	-2.19	-0.75	-100000000	-133.67
1424131_at	Col6a3	AF064749	12835	Mm.7562.1	203.67	96	-2.12	-0.59	-100000000	-107.67
1434667_at	Col8a2	BG229308	329941	Mm.29315.1	128.33	28.67	-4.48	-2.28	-36.64	-99.67
1457871_at	Colec10	BB765132	239447	Mm.82400.1	211.33	16	-13.21	-7.31	-50.86	-195.33
1418455_at	Copz2	NM_019877	56358	Mm.22144.1	241.67	100	-2.42	-1.51	-4.92	-141.67
1419295_at	Creb3l1	BC016447	26427	Mm.10353.1	240	109	-2.2	-1.99	-2.44	-131
1423341_at	Cspg4	BB377873	121021	Mm.41329.1	249.67	22.67	-11.01	-5	-100000000	-227
1425810_a_at	Csrp1	BF124540	13007	Mm.196484.2	135.33	48.33	-2.8	-0.83	-100000000	-87
1426243_at	Cth	BC019483	107869	Mm.28301.1	115.33	54.33	-2.12	-1.49	-3.35	-61
1422450_at	Ctnnd1	NM_007615	12388	Mm.35738.1	219	109.33	-2	-1.4	-2.97	-109.67
1416563_at	Ctps	NM_016748	51797	Mm.1815.1	251	87	-2.89	-1.11	-100000000	-164
1427797_s_at	Ctse	BF580235	13034	Mm.214467.1	207.33	100	-2.07	-1.5	-2.77	-107.33
1419209_at	Cxcl1	NM_008176	14825	Mm.21013.1	165	75	-2.2	-0.12	-100000000	-90
1417574_at	Cxcl12	NM_013655	20315	Mm.465.1	252.67	86	-2.94	0	-100000000	-166.67
1419728_at	Cxcl5	NM_009141	20311	Mm.4660.1	225.67	89	-2.54	-0.47	-100000000	-136.67
1432408_a_at	D0Kist2	AK013560	27493	Mm.100510.2	130	37.33	-3.48	-1.39	-18.92	-92.67
1442531_at	D12Ertd123e	BG065748	52532	Mm.24922.1	170.67	43	-3.97	-2.22	-6.55	-127.67
1417821_at	D17H6S56E-5	NM_033075	110956	Mm.22506.1	139.33	58.33	-2.39	-1.67	-3.85	-81
1427182_s_at	D18Ertd653e	BQ032363	52662	Mm.22131.1	213	76.33	-2.79	-2.2	-3.44	-136.67
1456993_at	D2Ertd640e	BB390674	51925	Mm.210264.1	199.33	96.33	-2.07	-1.85	-2.31	-103
1423463_a_at	D2Ertd750e	AK012148	51944	Mm.11516.1	246.33	65	-3.79	-2.84	-5.67	-181.33
1436350_at	D430039N05Rik	BM117463	241520	Mm.26101.2	198.67	38.33	-5.18	-3.81	-6.67	-160.33
1437917_at	D530037H12Rik	BG066910	96893	Mm.44063.1	200	77.33	-2.59	-1.9	-3.42	-122.67
1447526_at	D5Ertd255e	C79489	52183	Mm.154737.1	167	81	-2.06	-1.21	-3.4	-86
1439101_at	D830007F02Rik	BM123917	213435	Mm.112556.1	10.33	3	-3.44	-1.15	-100000000	-7.33
1459326_at	D9Ertd256e	BG066667	52179	Mm.154735.1	196.33	70	-2.8	-1.94	-3.91	-126.33
1417937_at	Dact1	NM_021532	59036	Mm.46662.1	233	58.33	-3.99	-2.89	-6.34	-174.67
1434415_at	Dact3	BB797871	629378	Mm.44232.1	243.33	118.33	-2.06	-1.5	-3.04	-125
1439332_at	Ddit4l	AV251625	73284	Mm.195809.2	236.33	104.33	-2.27	-1.73	-3.12	-132
1418129_at	Dhcr24	BG295389	74754	Mm.133370.1	208.33	88.33	-2.36	-1.77	-3.13	-120
1455436_at	Diras2	BM114282	68203	Mm.29362.1	141.33	44.67	-3.16	-2.24	-5.06	-96.67
1417312_at	Dkk3	AK004853	50781	Mm.55143.1	175.33	26.67	-6.58	-4.78	-10.28	-148.67
1455730_at	Dlg7	BM250919	218977	Mm.35569.1	230	91	-2.53	-2.11	-3.08	-139
1449470_at	Dlx1	NM_010053	13390	Mm.4543.1	216	40	-5.4	-3.95	-7.79	-176
1448877_at	Dlx2	NM_010054	13392	Mm.3896.1	236	85	-2.78	-2.5	-3.09	-151
1449863_a_at	Dlx5	NM_010056	13395	Mm.4873.1	159.33	65	-2.45	-1.91	-3.32	-94.33
1423671_at	Dner	AF370126	227325	Mm.39067.1	198	18	-11	-7.42	-15.6	-180
1460365_a_at	Dnm1	L31397	13429	Mm.16080.1	177.67	81.67	-2.18	-1.32	-4.62	-96
1429028_at	Dock11	AK017170	75974	Mm.32873.1	230.67	98	-2.35	-1.79	-3.27	-132.67
1418511_at	Dpt	NM_019759	56429	Mm.28935.1	32.33	12.67	-2.55	-1.57	-5.25	-19.67
1415877_at	Dpysl3	NM_009468	22240	Mm.180905.1	229.67	69	-3.33	-2.77	-4.05	-160.67
1418714_at	Dusp8	NM_008748	18218	Mm.39725.1	165.33	39.33	-4.2	-3.31	-5.61	-126
1443589_at	DXErtd242e	C79245	52175	Mm.34942.1	45	12	-3.75	-1.37	-18.4	-33
1451891_a_at	Dysf	AF188290	26903	Mm.220982.1	230	102.33	-2.25	-1.77	-2.96	-127.67
1443977_at	E130014H10Rik	BB538930	319608	Mm.102334.1	68	18.33	-3.71	-1.43	-100000000	-49.67
1437187_at	E2f7 /// LOC639365	BG069355	52679 /// 639365	Mm.11747.1	125	54.67	-2.29	-1.89	-2.84	-70.33
1436186_at	E2f8	BM247465	108961	Mm.1911.1	109	51.33	-2.12	-1.68	-2.6	-57.67
1434177_at	Ece1	AI551117	230857	Mm.21657.1	219.67	109.33	-2.01	-1.56	-2.63	-110.33
1448613_at	Ecm1	NM_007899	13601	Mm.3433.1	234.67	89.67	-2.62	-1.27	-15.1	-145
1424065_at	Edem1	BG064496	192193	Mm.21596.1	236.67	94.33	-2.51	-2.07	-3.15	-142.33
1417143_at	Edg2	U70622	14745	Mm.4772.1	235.33	111.33	-2.11	-1.51	-3.25	-124
1437173_at	Edg3	BB532532	13610	Mm.136736.1	211.67	72	-2.94	-2.18	-4.29	-139.67
1418723_at	Edg7	NM_022983	65086	Mm.155520.1	223.67	48.33	-4.63	-3.34	-7.19	-175.33
1448507_at	Efhd1	BC019531	98363	Mm.12454.1	43.33	20.67	-2.1	-1.59	-2.85	-22.67
1435960_at	EG434128	BI733057	434128	Mm.44107.1	159.33	78	-2.04	-1.73	-2.44	-81.33
1419332_at	Egfl6	NM_019397	54156	Mm.37707.1	182.67	39.67	-4.61	-2.7	-14.74	-143
1416804_at	Ehbp1l1	NM_053252	114601	Mm.23607.1	238.67	117.67	-2.03	-1.7	-2.48	-121
1437189_x_at	Eif3m	BB311104	98221	Mm.30078.2	116.67	40.67	-2.87	-0.07	-25.03	-76
1428321_at	Eml1 /// LOC634102	AK003593	634102 /// 68519	Mm.41287.1	243.33	64	-3.8	-3.18	-4.7	-179.33
1425272_at	Emp2	AF083876	13731	Mm.220873.1	230	92.67	-2.48	-2.01	-3.12	-137.33
1417104_at	Emp3	BC001999	13732	Mm.20829.1	248.67	112.33	-2.21	-1.25	-5.79	-136.33
1421624_a_at	Enah	NM_010135	13800	Mm.87759.1	151	59	-2.56	-1.97	-3.53	-92
1434049_at	Entpd3	BB547934	215446	Mm.76648.1	49.67	20	-2.48	-1.3	-8.71	-29.67
1425015_at	Ephb2	AV221401	13844	Mm.4652.1	245.33	113	-2.17	-1.65	-3.1	-132.33
1424766_at	Ercc6l	BC004701	236930	Mm.31911.1	176.33	66.67	-2.65	-1.89	-4.01	-109.67
1428304_at	Esco2	AK010391	71988	Mm.46440.1	98.67	35.33	-2.79	-2.02	-4.22	-63.33
1418026_at	Exo1	BE986864	26909	Mm.34988.1	117.67	56.67	-2.08	-1.7	-2.6	-61
1417160_s_at	Expi	NM_007969	14038	Mm.1650.1	245.67	30	-8.19	-6.66	-10.55	-215.67
1417408_at	F3	BC024886	14066	Mm.3742.1	247	59	-4.19	-2.39	-13.6	-188
1450779_at	Fabp7	NM_021272	12140	Mm.3644.1	206	47	-4.38	-3.19	-6	-159
1417220_at	Fah	NM_010176	14085	Mm.3798.1	204	14	-14.57	-8.3	-46.31	-190
1431002_x_at	Fahd2a	AK002291	68126	Mm.180782.1	152.67	65.67	-2.32	-1.63	-3.35	-87
1418569_at	Fblim1	BG070068	74202	Mm.11734.1	99.33	49	-2.03	-1.44	-3.03	-50.33
1416164_at	Fbln5	NM_011812	23876	Mm.25347.1	238	103.33	-2.3	-0.6	-100000000	-134.67
1425896_a_at	Fbn1	AF007248	14118	Mm.735.2	224	81	-2.77	-1.95	-4.3	-143
1422831_at	Fbn2	NM_010181	14119	Mm.20271.1	240	10.67	-22.5	-8.03	-100000000	-229.33
1440441_at	Fbxl7	BB465854	448987	Mm.138137.1	172.33	83.67	-2.06	-1.39	-3.12	-88.67
1429499_at	Fbxo5	AK011820	67141	Mm.197520.1	232.67	89.33	-2.6	-2.03	-3.53	-143.33
1438322_x_at	Fdft1	BB028312	14137	Mm.3204.3	248	110.67	-2.24	-1.7	-3.15	-137.33
1423418_at	Fdps	BI247584	110196	Mm.39472.1	231	107	-2.16	-1.65	-2.88	-124
1452410_a_at	Fes	BG867327	14159	Mm.48757.1	234.33	112.67	-2.08	-1.65	-2.62	-121.67
1442315_at	Foxd2	AI426778	17301	Mm.25206.1	99.67	47.33	-2.11	-1.45	-3.3	-52.33
1434887_at	Freq	BE990928	14299	Mm.40262.1	230.67	91.33	-2.53	-1.89	-3.58	-139.33
1424140_at	Gale	BC027438	74246	Mm.20363.1	247.33	100	-2.47	-2.24	-2.75	-147.33
1418194_at	Galnt10	BG965198	171212	Mm.11360.1	239.67	108.67	-2.21	-1.98	-2.47	-131
1420499_at	Gch1	NM_008102	14528	Mm.10651.1	84	33.33	-2.52	-1.31	-9.82	-50.67
1449268_at	Gfpt1	AF334736	14583	Mm.19893.1	220.33	98	-2.25	-1.88	-2.64	-122.33
1416715_at	Gjb3	NM_008126	14620	Mm.90003.1	231.67	42	-5.52	-3.85	-9.31	-189.67
1449204_at	Gjb5	NM_010291	14622	Mm.26859.1	242	9.33	-25.93	-11.32	-100000000	-232.67
1426218_at	Glcci1	AA152997	170772	Mm.27320.1	186.67	93.33	-2	-1.74	-2.29	-93.33
1428492_at	Glipr2	BM208214	384009	Mm.22213.1	221	78.67	-2.81	-2.05	-4.02	-142.33
1437139_at	Glra1 /// LOC100044359	AV344554	100044359 /// 14654	Mm.93235.1	161	75.33	-2.14	-1.05	-3.74	-85.67
1459622_at	Gm22	AW493252	195209	Mm.102191.1	222.67	78.33	-2.84	-2.22	-3.78	-144.33
1417432_a_at	Gnb1	NM_008142	14688	Mm.2344.1	245	118	-2.08	-1.37	-3.63	-127
1457755_at	Gng8	BQ174809	14709	Mm.103770.1	245	73.67	-3.33	-2.9	-3.86	-171.33
1422977_at	Gp1bb	NM_010327	14724	Mm.20365.1	214.67	71	-3.02	-2.3	-4.1	-143.67
1423091_a_at	Gpm6b	AK016567	14758	Mm.41791.1	37.33	13	-2.87	0	-100000000	-24.33
1418379_s_at	Gpr124	NM_054044	78560	Mm.29671.1	248	100.33	-2.47	-1.88	-3.49	-147.67
1442116_at	Gpr176	BB311924	381413	Mm.70979.1	224.33	112.33	-2	-1.48	-2.82	-112
1452424_at	Gpr23	AW493905	78134	Mm.192098.1	129	40	-3.22	-2.22	-5.38	-89
1438350_at	Gpr64	BM234984	237175	Mm.213016.1	221.67	21.33	-10.39	-6.06	-35.14	-200.33
1434725_at	Gramd1c	AV255657	207798	Mm.19316.1	217.33	83	-2.62	-2.14	-3.18	-134.33
1418492_at	Grem2	NM_011825	23893	Mm.25760.1	234.33	9.33	-25.11	-12.58	-1214.27	-225
1448194_a_at	H19	NM_023123	14955	Mm.14802.1	113.33	56.67	-2	-1.59	-2.6	-56.67
1416746_at	H2afx	NM_010436	15270	Mm.14767.1	184.33	92	-2	-1.74	-2.31	-92.33
1418678_at	Has2	NM_008216	15117	Mm.5148.1	231.33	9.67	-23.93	-8.6	-100000000	-221.67
1415987_at	Hdlbp	BG065877	110611	Mm.30012.1	235.33	110.33	-2.13	-0.79	-100000000	-125
1425379_at	Hgf	D10212	15234	Mm.15629.1	237.33	38.33	-6.19	-3.53	-21.06	-199
1438307_at	Hmgb2	AV317732	97165	Mm.138561.1	232	101.67	-2.28	-1.97	-2.67	-130.33
1448881_at	Hp	NM_017370	15439	Mm.26730.1	247	20.33	-12.15	-3.05	-100000000	-226.67
1452388_at	Hspa1a	AW763765	193740	Mm.196559.1	248.33	39.67	-6.26	-5.02	-8.28	-208.67
1427126_at	Hspa1b	M12573	15511	Mm.6388.1	230.67	102.67	-2.25	-1.6	-3.43	-128
1429888_a_at	Hspb2	AK012780	69253	Mm.1980.2	54	23.67	-2.28	-1.78	-3.1	-30.33
1421551_s_at	Ifi202b	NM_011940	26388	Mm.89990.1	102	31.33	-3.26	-0.76	-100000000	-70.67
1426906_at	Ifi203	M74124	15950	Mm.215120.1	35.33	8.67	-4.08	0	-100000000	-26.67
1417292_at	Ifi47	NM_008330	15953	Mm.24769.1	170.33	78.33	-2.17	-0.74	-100000000	-92
1450783_at	Ifit1	NM_008331	15957	Mm.6718.1	43.67	14	-3.12	0	-100000000	-29.67
1424254_at	Ifitm1	BC027285	68713	Mm.175661.1	243	63.67	-3.82	-2.83	-5.69	-179.33
1454159_a_at	Igfbp2	AK011784	16008	Mm.141936.2	246.33	22	-11.2	-5.71	-199.83	-224.33
1452114_s_at	Igfbp5	BF225802	16011	Mm.218877.2	6.33	0	0	0	0	-6.33
1427165_at	Il13ra1	BB730912	16164	Mm.220960.1	162.33	33.33	-4.87	-3.79	-6.63	-129
1435714_x_at	Il17d /// LOC100046772	BB809808	100046772 /// 239114	Mm.3409.1	242.67	84	-2.89	-2.57	-3.27	-158.67
1423017_a_at	Il1rn	NM_031167	16181	Mm.882.1	215.67	19.67	-10.97	-2.66	-100000000	-196
1449942_a_at	Ilk	NM_010562	16202	Mm.8131.1	235.67	117.33	-2.01	-1.3	-3.59	-118.33
1423274_at	Ints6	BB381966	18130	Mm.4173.1	238	82.33	-2.89	-2.29	-3.82	-155.67
1431591_s_at	Isg15 /// LOC100038882 /// LOC100044225 /// LOC677168	AK019325	100038882 /// 100044225 /// 53606 /// 677168	Mm.204646.1	47	12	-3.92	0	-100000000	-35
1418450_at	Islr	NM_012043	26968	Mm.38426.1	212	62.33	-3.4	-1.51	-100000000	-149.67
1423267_s_at	Itga5	BB493533	16402	Mm.16234.1	170.33	84	-2.03	-1.71	-2.45	-86.33
1454966_at	Itga8	BQ175493	241226	Mm.31883.1	181	67.67	-2.67	-2.02	-3.69	-113.33
1460285_at	Itga9	NM_133721	104099	Mm.23386.1	228	83	-2.75	-2.19	-3.57	-145
1417618_at	Itih2	NM_010582	16425	Mm.182043.1	147	69.67	-2.11	-1.22	-4.96	-77.33
1415899_at	Junb	NM_008416	16477	Mm.1167.1	229	72.67	-3.15	-2.51	-4.03	-156.33
1436066_at	Kalrn	BI965477	545156	Mm.6150.1	200.33	73	-2.74	-1.9	-4.09	-127.33
1435354_at	Kcnj15	BB533892	16516	Mm.202281.1	148.33	52	-2.85	-2.04	-4.43	-96.33
1436820_at	Kctd11	BB826401	216858	Mm.179409.3	231.33	107.67	-2.15	-1.85	-2.51	-123.67
1435339_at	Kctd15	BB091366	233107	Mm.34811.1	252	123.33	-2.04	-1.87	-2.24	-128.67
1418538_at	Kdelr3	NM_134090	105785	Mm.29644.1	249.33	109.67	-2.27	-1.68	-3.34	-139.67
1423813_at	Kif22	BC003427	110033	Mm.29381.1	231.67	87.33	-2.65	-2.26	-3.15	-144.33
1449060_at	Kif2c /// LOC631653	NM_134471	631653 /// 73804	Mm.27828.1	225.33	108.67	-2.07	-1.78	-2.42	-116.67
1422945_a_at	Kif5c	AI844677	16574	Mm.41576.1	232.33	79	-2.94	-2.6	-3.32	-153.33
1448890_at	Klf2	NM_008452	16598	Mm.26938.1	200.33	43	-4.66	-3.85	-5.86	-157.33
1424885_at	Klhdc8a	BC011135	213417	Mm.39723.1	219.33	82	-2.67	-2.07	-3.54	-137.33
1455543_at	Klhl18	AW545966	270201	Mm.41744.1	218.33	91.33	-2.39	-1.97	-2.87	-127
1416676_at	Kng1	NM_023125	16644	Mm.2160.1	199	39.67	-5.02	-3.6	-6.68	-159.33
1422667_at	Krt15	NM_008469	16665	Mm.38498.1	238.33	37.33	-6.38	-4.8	-9.31	-201
1426285_at	Lama2	U12147	16773	Mm.3987.1	66.33	10	-6.63	-3.71	-22	-56.33
1416513_at	Lamb2	BC026051	16779	Mm.68887.1	236.67	70.67	-3.35	-2.55	-4.72	-166
1427747_a_at	Lcn2	X14607	16819	Mm.9537.1	57	11.33	-5.03	0	-100000000	-45.67
1421821_at	Ldlr	AF425607	16835	Mm.3213.1	245.33	85.33	-2.88	-2.41	-3.51	-160
1421462_a_at	Lepre1	NM_019783	56401	Mm.27961.1	244.67	87.67	-2.79	-2.31	-3.49	-157
1420643_at	Lfng	NM_008494	16848	Mm.12834.1	205.33	88	-2.33	-2.12	-2.58	-117.33
1434121_at	Lgi4	BB756793	243914	Mm.1662.2	182.67	36	-5.07	-2.37	-40.79	-146.67
1448883_at	Lgmn	NM_011175	19141	Mm.17185.1	237.33	111.67	-2.13	-1.38	-3.76	-125.67
1433891_at	Lgr4	BI107632	107515	Mm.40636.1	250.33	60.67	-4.13	-2.75	-7.86	-189.67
1444003_at	Lincr	AW610818	214854	Mm.164547.1	183	80.33	-2.28	-1.51	-3.16	-102.67
1455056_at	Lmo7	BM231903	380928	Mm.6772.1	129.67	29.33	-4.42	-2.95	-8.01	-100.33
1427485_at	Lmod1	AF237627	93689	Mm.180124.1	240	81.67	-2.94	-2.34	-3.88	-158.33
1452590_a_at	LOC100039175 /// LOC100039246 /// Plac9	BB609699	100039175 /// 100039246 /// 211623	Mm.29491.1	216	11.33	-19.06	-7.9	-100000000	-204.67
1449009_at	LOC100039796 /// Tgtp	NM_011579	100039796 /// 21822	Mm.15793.1	156.67	33	-4.75	-2.55	-24.02	-123.67
1448113_at	LOC100039888 /// LOC623112 /// Stmn1	BC010581	100039888 /// 16765 /// 623112	Mm.28479.1	217.67	57.33	-3.8	-2.66	-6.52	-160.33
1421571_a_at	LOC100041546 /// LOC100045833 /// Ly6c1 /// Ly6c2	NM_010741	100041546 /// 100045833 /// 100093633 /// 17067	Mm.1583.1	221.67	101.67	-2.18	-1.06	-9.05	-120
1420747_at	LOC100044198 /// Ppnr	NM_012022	100044198 /// 26930	Mm.5118.1	188.67	68	-2.77	-1.8	-4.23	-120.67
1425483_at	LOC100044677 /// Tox	BB547854	100044677 /// 252838	Mm.87051.1	107.33	19.67	-5.46	-3.94	-8.67	-87.67
1418932_at	LOC100046232 /// Nfil3	AY061760	100046232 /// 18030	Mm.136604.1	238	112	-2.12	-1.92	-2.35	-126
1433748_at	LOC100046487 /// Zdhhc18	BG073303	100046487 /// 503610	Mm.7778.1	238	93	-2.56	-2.04	-3.34	-145
1423331_a_at	LOC100047693 /// Pvrl3	BG070704	100047693 /// 58998	Mm.46724.3	240	99	-2.42	-1.86	-3.34	-141
1416554_at	LOC100048338 /// Pdlim1	NM_016861	100048338 /// 54132	Mm.5567.1	147.33	64.33	-2.29	-1.43	-4.66	-83
1452191_at	LOC100048391 /// Prcp	AK011112	100048391 /// 72461	Mm.39856.1	244	121.33	-2.01	-1.75	-2.32	-122.67
1458505_at	LOC552901	AW546414	552901	Mm.102811.1	116	57.67	-2.01	-1.19	-3.07	-58.33
1454965_at	LOC634842	BE980088	634842	Mm.26101.1	223.33	46	-4.86	-3.62	-7.02	-177.33
1450377_at	LOC640441	AI385532	640441	Mm.4159.1	217.33	27.67	-7.86	-3.05	-100000000	-189.67
1421811_at	LOC640441 /// Thbs1	AI385532	21825 /// 640441	Mm.4159.1	246	99.33	-2.48	-0.44	-100000000	-146.67
1421153_at	Loxl4	NM_053083	67573	Mm.178767.1	228.67	75	-3.05	-2.3	-4.21	-153.67
1425673_at	Lpp	BC005613	210126	Mm.164524.1	196.67	47.33	-4.15	-2.01	-29.68	-149.33
1451173_at	Lrrc49	BC016574	102747	Mm.23745.1	227.67	104	-2.19	-2.02	-2.38	-123.67
1444429_at	Lrtm1	BB518226	319476	Mm.38226.1	177	80.33	-2.2	-1.71	-2.78	-96.67
1418061_at	Ltbp2	NM_013589	16997	Mm.3900.1	251.67	22	-11.44	-2.85	-100000000	-229.67
1425890_at	Ly6i	AF232024	57248	Mm.103741.1	119.67	34.67	-3.45	-2.01	-6.25	-85
1422431_at	Magee1	NM_053201	107528	Mm.24341.1	249.67	121.67	-2.05	-1.63	-2.68	-128
1434354_at	Maob	BB549292	109731	Mm.30026.1	108.33	20	-5.42	-3.55	-9.77	-88.33
1419208_at	Map3k8	NM_007746	26410	Mm.3275.1	194.33	83	-2.34	-1.73	-2.98	-111.33
1455948_x_at	Matn3	AV009181	17182	Mm.72113.1	210.33	86.67	-2.43	-1.65	-3.47	-123.67
1418464_at	Matn4	NM_013592	17183	Mm.29428.1	239	32.33	-7.39	-5.22	-12.52	-206.67
1434140_at	Mcf2l	AV293368	17207	Mm.7630.1	227	99.67	-2.28	-1.91	-2.72	-127.33
1452864_at	Med12l	BM022689	329650	Mm.29257.1	235.33	7.33	-32.09	-8.22	-100000000	-228
1426758_s_at	Meg3	Y13832	17263	Mm.154560.1	210	18.33	-11.45	-4.2	-100000000	-191.67
1416558_at	Melk	NM_010790	17279	Mm.4674.1	157.67	64.33	-2.45	-2.07	-2.93	-93.33
1418454_at	Mfap5	NM_015776	50530	Mm.41931.1	247.33	24.33	-10.16	-4.82	-100000000	-223
1428643_at	Mgat5	AK015544	107895	Mm.38399.1	224	110	-2.04	-1.63	-2.59	-114
1416759_at	Mical1	NM_138315	171580	Mm.122883.1	233	110.67	-2.11	-1.84	-2.41	-122.33
1434322_at	Micall2	BB513585	231830	Mm.89789.1	244	72.33	-3.37	-2.66	-4.5	-171.67
1422216_at	Mid2	AF196480	23947	Mm.25678.1	209.67	94.67	-2.21	-1.71	-2.81	-115
1426817_at	Mki67	X82786	17345	Mm.4078.1	223	67.33	-3.31	-2.3	-5.4	-155.67
1449896_at	Mlph	NM_053015	171531	Mm.17675.1	200	95	-2.11	-1.46	-2.81	-105
1416572_at	Mmp14	NM_008608	17387	Mm.19945.1	200.67	72	-2.79	-1.83	-4.51	-128.67
1422626_at	Mmp16	AF282844	17389	Mm.42042.1	221	20.33	-10.87	-3.59	-100000000	-200.67
1417282_at	Mmp23	NM_011985	26561	Mm.29373.1	225	81.33	-2.77	-2.19	-3.64	-143.67
1434388_at	Mobkl2a	BB023868	208228	Mm.49309.1	237.67	117.67	-2.02	-1.81	-2.26	-120
1451357_at	Mpnd	BC017625	68047	Mm.34488.1	249.33	104.33	-2.39	-1.41	-5.7	-145
1428167_a_at	Mpzl1	AK003513	68481	Mm.46438.1	252	88.67	-2.84	-1.89	-5.22	-163.33
1425894_at	Mrgprf	BC019711	211577	Mm.215151.1	231.33	40.33	-5.74	-4.8	-6.98	-191
1449559_at	Msx2	NM_013601	17702	Mm.1763.1	183	60.67	-3.02	-2.34	-4	-122.33
1421851_at	Mtap1b	BB731480	17755	Mm.4323.1	203.67	95.33	-2.14	-1.76	-2.67	-108.33
1422550_a_at	Mtap6	NM_010837	17760	Mm.86654.1	246.67	67.67	-3.65	-2.94	-4.74	-179
1427201_at	Mustn1	AJ277212	66175	Mm.220895.1	112	50	-2.24	-1.35	-4.5	-62
1434830_at	Mxd1	AV228517	17119	Mm.40991.1	207.33	101.67	-2.04	-1.67	-2.49	-105.67
1423321_at	Myadm	BI078799	50918	Mm.29874.1	236.33	86	-2.75	-1.09	-100000000	-150.33
1426433_at	Myct1	W34301	68632	Mm.33762.1	191	9	-21.22	-11.24	-76.54	-182
1441057_at	Myh10	BB291766	77579	Mm.131761.1	180.33	78.33	-2.3	-1.57	-3.35	-102
1452670_at	Myl9	AK007972	98932	Mm.83615.6	241.67	77	-3.14	-1.1	-100000000	-164.67
1425504_at	Mylk	BF451748	107589	Mm.27680.1	25	10.67	-2.34	-0.45	-100000000	-14.33
1427450_x_at	Myo1b	BI080370	17912	Mm.3390.2	212.67	99.33	-2.14	-1.64	-2.88	-113.33
1436307_at	Myo9a	BB524436	270163	Mm.206534.1	204.67	100	-2.05	-1.54	-2.68	-104.67
1420693_at	Myom1	NM_010867	17929	Mm.4103.1	11.67	2.67	-4.38	-1.3	-100000000	-9
1435981_at	Nav2	BM118398	78286	Mm.44883.1	198.67	98.33	-2.02	-1.61	-2.59	-100.33
1441444_at	Nbeal1	BB022773	269198	Mm.213344.1	215.33	103.33	-2.08	-1.56	-2.94	-112
1448428_at	Nbl1	NM_008675	17965	Mm.9404.1	193	96	-2.01	-1.57	-2.65	-97
1425126_at	Ncam1	BC011310	17967	Mm.4974.2	192	47.33	-4.06	-3.3	-5.1	-144.67
1429171_a_at	Ncapg	BB702347	54392	Mm.32012.2	167.67	74.33	-2.26	-1.86	-2.8	-93.33
1417445_at	Ndc80	NM_023294	67052	Mm.31730.1	168.67	80.67	-2.09	-1.73	-2.57	-88
1456392_at	Negr1	BM118381	320840	Mm.39339.1	115.33	43.67	-2.64	-1.98	-3.74	-71.67
1456854_at	Neurl	BB319030	18011	Mm.131767.1	196.67	78.33	-2.51	-1.64	-3.74	-118.33
1435649_at	Nexn	BM225804	68810	Mm.200188.1	108	51.33	-2.1	-1.45	-3.44	-56.67
1421266_s_at	Nfkbib	NM_010908	18036	Mm.220333.1	226.33	105.33	-2.15	-1.56	-3.14	-121
1431843_a_at	Nfkbie	AK011965	18037	Mm.57043.2	131.33	59.33	-2.21	-1.94	-2.56	-72
1451857_a_at	Notum	BC025832	77583	Mm.32839.1	185.67	72.33	-2.57	-1.8	-3.99	-113.33
1426851_a_at	Nov	X96585	18133	Mm.5167.2	231.33	79.33	-2.92	-1.15	-100000000	-152
1459372_at	Npas4	AV348246	225872	Mm.62330.1	176	33.33	-5.28	-3.54	-10.29	-142.67
1421429_a_at	Npnt	NM_033525	114249	Mm.205021.1	190.67	73.33	-2.6	-1.8	-3.52	-117.33
1421471_at	Npy1r	NM_010934	18166	Mm.5112.1	221	37.33	-5.92	-2.87	-169.87	-183.67
1416222_at	Nsdhl	BC019945	18194	Mm.38792.1	247.67	99	-2.5	-1.97	-3.34	-148.67
1423055_at	Nsg1	NM_010942	18196	Mm.7414.1	246.67	117.33	-2.1	-1.37	-3.79	-129.33
1438684_at	Nuak1	BF021001	77976	Mm.25874.1	243.67	108.67	-2.24	-1.39	-4.56	-135
1430811_a_at	Nuf2	AK010351	66977	Mm.151315.2	198.33	71.33	-2.78	-2.36	-3.31	-127
1416309_at	Nusap1	BC009096	108907	Mm.27584.1	193	74	-2.61	-2.03	-3.53	-119
1424412_at	Ogfrl1	BE650508	70155	Mm.28013.1	234.67	106.67	-2.2	-1.66	-3.13	-128
1423915_at	Olfml2b	BC025654	320078	Mm.25602.1	134.67	45.33	-2.97	-1.65	-9.43	-89.33
1448475_at	Olfml3	NM_133859	99543	Mm.27811.1	232.67	90.33	-2.58	-1.7	-4.55	-142.33
1417677_at	Opn3	NM_010098	13603	Mm.32744.1	212	83.67	-2.53	-2.26	-2.88	-128.33
1425083_at	Otor	AF243504	57329	Mm.157751.1	211	11.67	-18.09	-8.18	-100000000	-199.33
1428140_at	Oxct1	AK010029	67041	Mm.13445.2	177.33	61.67	-2.88	-1.53	-10.96	-115.67
1458396_at	P2rx3	BB452660	228139	Mm.212833.1	223.33	30	-7.44	-5.08	-13.13	-193.33
1417149_at	P4ha2	NM_011031	18452	Mm.3705.1	249.33	103.67	-2.41	-1.34	-6.73	-145.67
1446951_at	P4ha3	BB526042	320452	Mm.150294.1	147.33	71	-2.08	-1.43	-3.35	-76.33
1420979_at	Pak1	BF456404	18479	Mm.200847.1	194.33	95.33	-2.04	-1.49	-3.03	-99
1441055_at	Palm2	BB431157	242481	Mm.153187.1	209.67	66	-3.18	-2.49	-4.02	-143.67
1418715_at	Pank1	BC023496	75735	Mm.24742.1	142.33	57	-2.5	-1.89	-3.26	-85.33
1427633_a_at	Pappa	AF439513	18491	Mm.103481.2	211.33	39.33	-5.37	-3.3	-12	-172
1416818_at	Parva	NM_020606	57342	Mm.143763.1	238.67	98	-2.44	-1.94	-3.19	-140.67
1448627_s_at	Pbk	NM_023209	52033	Mm.24337.1	137	58.67	-2.34	-1.78	-3.23	-78.33
1451527_at	Pcolce2	AF352788	76477	Mm.46016.1	198.33	98	-2.02	-1.72	-2.36	-100.33
1452913_at	Pcp4l1	AV337888	66425	Mm.28040.1	82.33	27	-3.05	-1.13	-100000000	-55.33
1435741_at	Pde8b	BB312125	218461	Mm.100167.1	75.67	35.33	-2.14	-0.78	-100000000	-40.33
1428896_at	Pdgfrl	AK004179	68797	Mm.28951.1	250.67	112.33	-2.23	-1.55	-3.63	-138.33
1426410_at	Pdk3	AV086243	236900	Mm.12775.1	245.33	115	-2.13	-1.66	-2.84	-130.33
1417959_at	Pdlim7	NM_026131	67399	Mm.3395.1	240	100.33	-2.39	-1.93	-3.07	-139.67
1420406_at	Peg12	NM_013788	27412	Mm.90135.1	167.33	75.33	-2.22	-1.58	-3.42	-92
1417355_at	Peg3	AB003040	18616	Mm.7952.1	167	75	-2.23	-1.71	-2.82	-92
1427038_at	Penk1	M13227	18619	Mm.2899.1	32.67	9.67	-3.38	-1.83	-12.94	-23
1416069_at	Pfkp	NM_019703	56421	Mm.108076.1	210.33	85.33	-2.46	-2.04	-3.04	-125
1438677_at	Pkp4	AW764208	227937	Mm.153748.2	208.67	101.67	-2.05	-1.65	-2.63	-107
1417553_at	Plac1	AF250838	56096	Mm.154979.1	237	97.67	-2.43	-2.15	-2.75	-139.33
1457145_at	Plekhg4	AV271771	102075	Mm.32034.1	229	56.67	-4.04	-3.21	-5.31	-172.33
1448191_at	Plk1	NM_011121	18817	Mm.16525.1	236.67	105.33	-2.25	-1.78	-2.98	-131.33
1416289_at	Plod1	NM_011122	18822	Mm.37371.1	240.67	89.67	-2.68	-2.06	-3.74	-151
1423856_at	Popdc3	BC003896	78977	Mm.5290.1	132.67	46.33	-2.86	-2.19	-3.74	-86.33
1455737_at	Ppm1h	AU040848	319468	Mm.70065.1	206.67	93.33	-2.21	-1.88	-2.6	-113.33
1441988_at	Ppm1k	AI482429	243382	Mm.216238.1	78.67	30	-2.62	-1.14	-5.46	-48.67
1436590_at	Ppp1r3b	BG071940	244416	Mm.24668.1	183.67	9.67	-19	-9.42	-244.24	-174
1423774_a_at	Prc1	BC005475	233406	Mm.27529.1	194.33	84.67	-2.3	-1.97	-2.68	-109.67
1427562_a_at	Prkca	X52685	18750	Mm.1266.2	183.33	68.33	-2.68	-2.04	-3.69	-115
1422673_at	Prkcm	NM_008858	18760	Mm.990.1	214	83	-2.58	-2.11	-3.25	-131
1420664_s_at	Procr	NM_011171	19124	Mm.3243.1	88.67	36	-2.46	-1.07	-56.56	-52.67
1432331_a_at	Prrx2	AK019971	20204	Mm.1802.2	232	89.67	-2.59	-1.79	-4.18	-142.33
1417262_at	Ptgs2	M94967	19225	Mm.3137.1	119.67	29.67	-4.03	-1.65	-100000000	-90
1417092_at	Pthr1	BC013446	19228	Mm.3542.1	229.33	88.67	-2.59	-2.09	-3.32	-140.67
1416211_a_at	Ptn	BC002064	19242	Mm.3063.1	160.67	48.33	-3.32	0	-100000000	-112.33
1456315_a_at	Ptpla	BB014781	30963	Mm.28564.2	242.33	88.33	-2.74	-1.44	-10.39	-154
1427019_at	Ptprz1	BC002298	19283	Mm.41639.1	194.67	25.67	-7.58	-4.31	-18.71	-169
1418666_at	Ptx3	NM_008987	19288	Mm.4663.1	247.67	69.33	-3.57	-0.82	-100000000	-178.33
1424556_at	Pycr1	BC006727	209027	Mm.33650.1	244.67	119.67	-2.04	-1.7	-2.51	-125
1448391_at	Rab9	NM_019773	56382	Mm.25306.1	245.33	114	-2.15	-0.75	-100000000	-131.33
1443921_at	Ranbp3l	BB496379	223332	Mm.209787.1	225.67	20.67	-10.92	-7.78	-16.94	-205
1438055_at	Rarres1	BB035017	109222	Mm.38002.1	222.67	30.67	-7.26	-5.8	-9.29	-192
1428538_s_at	Rarres2	BI328146	71660	Mm.28231.1	113.67	53	-2.14	-1.42	-3.68	-60.67
1418760_at	Rdh11	AB030503	17252	Mm.219462.1	240.67	117.67	-2.05	-1.75	-2.44	-123
1417856_at	Relb	NM_009046	19698	Mm.1741.1	170	80	-2.13	-1.75	-2.63	-90
1427243_at	Rell1	BI248354	100532	Mm.30122.1	224	91	-2.46	-1.96	-3.15	-133
1419457_at	Rgnef	BG069493	110596	Mm.4620.1	240.67	94	-2.56	-2.22	-2.99	-146.67
1421493_a_at	Rgs20	NM_021374	58175	Mm.103771.1	181.33	90	-2.01	-1.33	-2.73	-91.33
1425296_a_at	Rgs3	AF215669	50780	Mm.17554.2	234	71.67	-3.27	-1.82	-10.75	-162.33
1416286_at	Rgs4	NM_009062	19736	Mm.41642.1	243.33	47.33	-5.14	-3.35	-10.51	-196
1417466_at	Rgs5	NM_133736	19737	Mm.41641.1	7	3.33	-2.1	-0.7	-100000000	-3.67
1435941_at	Rhbdl3	BM118307	246104	Mm.25145.1	80	38.67	-2.07	-1.55	-2.77	-41.33
1418892_at	Rhoj	AF309564	80837	Mm.27467.1	163.33	76.33	-2.14	-1.33	-4.23	-87
1427580_a_at	Rian	BB649603	75745	Mm.23086.1	222.67	11.33	-19.65	-10.64	-102.7	-211.33
1421236_at	Ripk2	NM_138952	192656	Mm.112765.1	235	114	-2.06	-1.86	-2.3	-121
1422562_at	Rrad	NM_019662	56437	Mm.29467.1	57	18.67	-3.05	-2.09	-5.28	-38.33
1416120_at	Rrm2	NM_009104	20135	Mm.99.1	150.67	64.33	-2.34	-1.89	-3.03	-86.33
1455893_at	Rspo2	BG067392	239405	Mm.6149.1	245	68.67	-3.57	-0.79	-100000000	-176.33
1419056_at	Rtn2	AF038538	20167	Mm.24142.1	69.33	12.33	-5.62	-3.56	-12.69	-57
1418580_at	Rtp4	BC024872	67775	Mm.180157.1	65.67	27.67	-2.37	0	-100000000	-38
1440275_at	Runx3	AV233043	12399	Mm.178248.1	209.67	85.33	-2.46	-1.79	-3.5	-124.33
1437983_at	Sall1	BB739342	58198	Mm.68496.1	230.67	105	-2.2	-1.91	-2.52	-125.67
1437403_at	Samd5	BB308071	320825	Mm.101115.1	190.67	64.33	-2.96	-1.9	-4.57	-126.33
1418131_at	Samhd1	NM_018851	56045	Mm.196457.1	239.67	116.67	-2.05	-1.58	-2.8	-123
1451224_at	Scamp5	BC018613	56807	Mm.102278.2	225	98.33	-2.29	-1.95	-2.68	-126.67
1420764_at	Scrg1	NM_009136	20284	Mm.12886.1	226.67	72.67	-3.12	-2.66	-3.64	-154
1439500_at	Scrn1	BF466917	69938	Mm.40563.1	184	18.33	-10.04	-7.32	-15.34	-165.67
1453486_a_at	Scube2	BI133839	56788	Mm.40447.2	162.67	33	-4.93	-3.57	-7.72	-129.67
1436002_at	Scube3	BB484128	268935	Mm.32082.1	250.67	40	-6.27	-4.78	-9.03	-210.67
1420558_at	Selp	M72332	20344	Mm.3337.1	249.33	45.67	-5.46	-3.66	-10.41	-203.67
1424923_at	Serpina3g	BC002065	20715	Mm.15085.1	161	23.67	-6.8	-2.73	-100000000	-137.33
1416318_at	Serpinb1a	AF426024	66222	Mm.46316.1	241	33.33	-7.23	-3.71	-78.94	-207.67
1416625_at	Serping1	NM_009776	12258	Mm.38888.1	219	43.67	-5.02	-3.04	-13.12	-175.33
1417406_at	Sertad1	AF366401	55942	Mm.153684.1	249.67	124	-2.01	-1.74	-2.36	-125.67
1448201_at	Sfrp2	NM_009144	20319	Mm.19155.1	121.67	60	-2.03	-0.26	-100000000	-61.67
1418919_at	Sgol1	NM_028232	72415	Mm.153202.1	150.33	71.67	-2.1	-1.67	-2.68	-78.67
1437370_at	Sgol2	AV316937	68549	Mm.200641.1	163	72.33	-2.25	-1.71	-2.97	-90.67
1431592_a_at	Sh3kbp1	AK007283	58194	Mm.38525.2	207.33	51.67	-4.01	-0.74	-100000000	-155.67
1416299_at	Shcbp1	NM_011369	20419	Mm.37801.1	192	90.67	-2.12	-1.81	-2.48	-101.33
1436167_at	Shf	BB798279	435684	Mm.18929.1	238.67	96.67	-2.47	-2.09	-2.98	-142
1428776_at	Slc10a6	AV244484	75750	Mm.7446.1	183.67	89.33	-2.06	-1.3	-3.02	-94.33
1417600_at	Slc15a2	NM_021301	57738	Mm.63479.1	59.33	12.67	-4.68	0	-100000000	-46.67
1426340_at	Slc1a3	BB357585	20512	Mm.33356.1	70.33	20	-3.52	-1.45	-100000000	-50.33
1418933_at	Slc1a6	NM_009200	20513	Mm.6257.1	246.67	117.67	-2.1	-1.78	-2.51	-129
1455506_at	Slc25a34	BE650825	384071	Mm.101716.1	90.33	24	-3.76	-1.59	-100000000	-66.33
1435387_at	Slc2a13	BB191000	239606	Mm.121949.1	241	55.33	-4.36	-3.37	-6.07	-185.67
1434103_at	Slc35e1	BB041864	270066	Mm.29927.1	247.67	121	-2.05	-1.59	-2.76	-126.67
1448889_at	Slc38a4	NM_027052	69354	Mm.180455.1	195.67	89	-2.2	-1.6	-3.31	-106.67
1423926_at	Slc39a13	BC020106	68427	Mm.41356.1	235	109.67	-2.14	-1.74	-2.7	-125.33
1452445_at	Slc41a2	BC026874	338365	Mm.67073.1	200.33	84	-2.38	-1.67	-3.48	-116.33
1433467_at	Slc7a6	BB547620	330836	Mm.46749.1	226	101	-2.24	-1.65	-3.24	-125
1448377_at	Slpi	NM_011414	20568	Mm.1395.1	228	10.33	-22.06	-4.8	-100000000	-217.67
1415935_at	Smoc2	NM_022315	64074	Mm.30162.1	154.33	35.67	-4.33	-3.04	-7.21	-118.67
1416635_at	Smpdl3a	NM_020561	57319	Mm.2379.1	132	30.67	-4.3	-3.02	-7.19	-101.33
1448742_at	Snai1	NM_011427	20613	Mm.2093.1	226	80.33	-2.81	-2.33	-3.44	-145.67
1423499_at	Sncaip	AK017012	67847	Mm.90801.1	207	92.33	-2.24	-1.67	-3.02	-114.67
1456218_at	Snx22	AV333851	382083	Mm.2412.3	250.67	121.33	-2.07	-1.9	-2.25	-129.33
1428527_at	Snx7	AK011015	76561	Mm.33824.1	221.67	87.33	-2.54	-1.8	-3.99	-134.33
1418507_s_at	Socs2	NM_007706	216233	Mm.4132.1	216	21.67	-9.97	-7.13	-15.45	-194.33
1416576_at	Socs3	NM_007707	12702	Mm.3468.1	220.67	102.67	-2.15	-1.89	-2.49	-118
1416967_at	Sox2	U31967	20674	Mm.4541.1	166.67	51	-3.27	-2.39	-4.8	-115.67
1418651_at	Spata6	AK005819	67946	Mm.8540.1	225.67	107.33	-2.1	-1.75	-2.54	-118.33
1431087_at	Spc24	BF577722	67629	Mm.218278.1	194	85.67	-2.26	-1.67	-3.32	-108.33
1421668_x_at	Speer3	NM_027650	71026	Mm.158536.1	199.33	96.33	-2.07	-1.19	-5.12	-103
1417860_a_at	Spon2	NM_133903	100689	Mm.34694.1	229.67	114.67	-2	-1.71	-2.35	-115
1417426_at	Srgn	NM_011157	19073	Mm.22194.1	147	35.67	-4.12	-2.63	-8.05	-111.33
1418946_at	St3gal1	NM_009177	20442	Mm.6284.1	230	113.67	-2.02	-1.67	-2.5	-116.33
1427707_a_at	Stil	BC004585	20460	Mm.3988.2	169.33	73.33	-2.31	-1.98	-2.7	-96
1415849_s_at	Stmn1	BC010581	16765	Mm.28479.1	236	98.67	-2.39	-1.4	-5.73	-137.33
1423280_at	Stmn2	BM115022	20257	Mm.29580.1	233.33	39	-5.98	-5	-7.32	-194.33
1416213_x_at	Surf4	BF122782	20932	Mm.2795.1	238.33	119.33	-2	-1.44	-2.99	-119
1429270_a_at	Syce2	AK005954	71846	Mm.27777.1	236	108	-2.19	-1.83	-2.68	-128
1421594_a_at	Sytl2	NM_031394	83671	Mm.26751.1	230.33	68	-3.39	-2.76	-4.23	-162.33
1429590_at	Tacc1	BE862546	320165	Mm.150176.1	241	97	-2.48	-1.76	-3.93	-144
1417450_a_at	Tacc3	NM_011524	21335	Mm.27836.1	217.33	96	-2.26	-1.96	-2.62	-121.33
1423505_at	Tagln	BB114067	21345	Mm.2006.1	218	6.67	-32.7	-2.97	-100000000	-211.33
1426529_a_at	Tagln2	C76322	21346	Mm.22632.1	237.67	77.67	-3.06	-1.85	-7.03	-160
1424531_a_at	Tcea3	BC010807	21401	Mm.112.1	103.33	42	-2.46	-2.09	-2.95	-61.33
1424634_at	Tceal1	BC011290	237052	Mm.40713.1	247	82.67	-2.99	-1.62	-10.75	-164.33
1420593_a_at	Tead3	NM_011566	21678	Mm.6655.1	230.33	88.33	-2.61	-2.01	-3.55	-142
1426546_at	Tesk2	BQ179435	230661	Mm.30534.2	248.33	87	-2.85	-2.46	-3.38	-161.33
1451790_a_at	Tfpi	AF004833	21788	Mm.3601.1	250	114.33	-2.19	-1.17	-6.64	-135.67
1418136_at	Tgfb1i1	NM_009365	21804	Mm.3248.1	246	80	-3.07	-2	-5.95	-166
1448529_at	Thbd	NM_009378	21824	Mm.24096.1	223.33	93.67	-2.38	-0.66	-100000000	-129.67
1416623_at	Thbs3	NM_013691	21827	Mm.2114.1	228	51.67	-4.41	-3.54	-5.69	-176.33
1423135_at	Thy1	AV028402	21838	Mm.3951.1	190.33	6	-31.72	-8.27	-100000000	-184.33
1460227_at	Timp1	BC008107	21857	Mm.8245.1	248.33	101	-2.46	-1.34	-7.42	-147.33
1419314_at	Tinag	BC010745	26944	Mm.23199.1	206	57.67	-3.57	-2.73	-4.61	-148.33
1449049_at	Tlr1	AF316985	21897	Mm.33922.1	201.33	93	-2.16	-1.62	-3	-108.33
1419132_at	Tlr2	NM_011905	24088	Mm.87596.1	140	68.67	-2.04	-1.55	-2.7	-71.33
1419073_at	Tmeff2	NM_019790	56363	Mm.23304.1	205.67	102.33	-2.01	-1.52	-2.68	-103.33
1435258_at	Tmem141	AW551717	51875	Mm.5769.1	175.67	44.33	-3.96	-3.37	-4.72	-131.33
1437245_at	Tmem154	BB778966	320782	Mm.107370.1	130.33	63	-2.07	-1.58	-2.7	-67.33
1452093_at	Tmem185b	AK010846	226351	Mm.56701.1	158	9.33	-16.93	-7.32	-100000000	-148.67
1424711_at	Tmem2	BC019745	83921	Mm.26702.1	194	56.67	-3.42	-2.65	-4.7	-137.33
1420514_at	Tmem47	NM_138751	192216	Mm.154610.1	197	61.33	-3.21	-1.57	-21.9	-135.67
1423871_at	Tmem63a	BC019442	208795	Mm.185518.1	243.33	92	-2.64	-1.87	-4.23	-151.33
1456684_at	Tmem74	BB710790	239408	Mm.184359.1	222.33	49.33	-4.51	-3.51	-5.98	-173
1435060_at	Tmod2	BB667124	50876	Mm.40489.1	244.33	63	-3.88	-2.91	-5.79	-181.33
1423088_at	Tmod3	AK017725	50875	Mm.38445.1	248.67	119.67	-2.08	-1.68	-2.65	-129
1416342_at	Tnc	NM_011607	21923	Mm.980.1	240.67	28.67	-8.4	-4.93	-26.99	-212
1416273_at	Tnfaip2	NM_009396	21928	Mm.4348.1	239.33	119.67	-2	-1.3	-3.58	-119.67
1454694_a_at	Top2a	BM211413	21973	Mm.4237.3	177.67	88.33	-2.01	-1.45	-3.04	-89.33
1423310_at	Tpbg	BQ177165	21983	Mm.20864.1	242	98	-2.47	-1.73	-4	-144
1423049_a_at	Tpm1	AK002271	22003	Mm.121878.1	151.67	68.33	-2.22	-0.88	-181.53	-83.33
1416713_at	Tppp3	NM_026481	67971	Mm.29358.1	228.67	57.33	-3.99	-2.89	-6.16	-171.33
1434573_at	Traf3ip3	BE986588	215243	Mm.70956.1	205	102.33	-2	-1.5	-2.66	-102.67
1439539_at	Tram2	BB091955	170829	Mm.102617.1	242.67	114	-2.13	-1.62	-2.98	-128.67
1460568_at	Trim46	BI156583	360213	Mm.9845.1	249.33	123.33	-2.02	-1.64	-2.63	-126
1449171_at	Ttk	NM_009445	22137	Mm.1904.1	190.33	67.67	-2.81	-2.31	-3.51	-122.67
1446771_at	Tuba8	BB047533	53857	Mm.213398.1	222.33	108.67	-2.05	-1.66	-2.53	-113.67
1415978_at	Tubb3	NM_023279	22152	Mm.40068.1	241.33	112.33	-2.15	-1.81	-2.59	-129
1416431_at	Tubb6	NM_026473	67951	Mm.181860.1	238.33	98.67	-2.42	-1.24	-9.26	-139.67
1452954_at	Ube2c	AV162459	68612	Mm.89830.1	237	79	-3	-2.08	-5.02	-158
1424538_at	Ubl4	BI650739	27643	Mm.3979.1	243.67	113.67	-2.14	-1.87	-2.49	-130
1426539_at	Usp11	AI117611	236733	Mm.34489.1	155.33	69	-2.25	-1.68	-3.17	-86.33
1421694_a_at	Vcan	NM_019389	13003	Mm.4575.1	228	63	-3.62	-1.48	-100000000	-165
1432088_at	Veph1	AK013398	72789	Mm.158883.1	143.67	48.33	-2.97	-1.36	-4.87	-95.33
1428664_at	Vip	AK018599	22353	Mm.98916.1	239.67	0	0	0	0	-239.67
1455722_at	Wasf3	BB425316	245880	Mm.65397.1	204	41.67	-4.9	-3.04	-10.2	-162.33
1432615_at	Wdr37	BB597421	207615	Mm.84958.1	141	61.33	-2.3	-1.25	-6.67	-79.67
1419015_at	Wisp2	NM_016873	22403	Mm.13828.1	244.33	76	-3.21	-1.65	-16.4	-168.33
1443924_at	Wnk3	BB084132	279561	Mm.32899.1	157.33	78	-2.02	-1.5	-2.62	-79.33
1450772_at	Wnt11	NM_009519	22411	Mm.22182.1	149.67	63	-2.38	-1.71	-3.87	-86.67
1448145_at	Wwp2	AK004087	66894	Mm.18795.1	242	61.33	-3.95	-3.05	-5.5	-180.67
1427348_at	Zc3h12a	BC006817	230738	Mm.402.1	229.33	96.67	-2.37	-2.02	-2.8	-132.67
1423668_at	Zdhhc14	BC021423	224454	Mm.22338.1	216	63.33	-3.41	-2.45	-5.09	-152.67
1454787_at	Zdhhc9	AI875447	208884	Mm.24676.1	203.33	93	-2.19	-1.7	-2.87	-110.33
1460252_s_at	Zfp105	NM_009544	22646	Mm.20430.1	235.33	68.33	-3.44	-2.81	-4.31	-167
1425231_a_at	Zfp46	BC006587	22704	Mm.1504.2	213.67	100.33	-2.13	-1.85	-2.5	-113.33
1451332_at	Zfp521	BC021376	225207	Mm.40325.1	97.33	42.33	-2.3	-1.34	-5.51	-55
1436190_at	Zfp618	AV236080	72701	Mm.26479.1	239.33	80.33	-2.98	-2.34	-4.05	-159
1456483_at	Zfp9	BB008902	22750	Mm.106970.1	241.67	113.67	-2.13	-1.74	-2.69	-128

## Sheet: Myocd>=2 fold(712genes)
Genes up-regulated 2-fold or more when cells were transduced with Myocd
probe set	gene	Accession	EntrezGene	Description	LacZ	Myocd	fold change	lower bound of FC	upper bound of FC	difference of means
1415927_at	Actc1 /// LOC100048431	NM_009608	100048431 /// 11464	Mm.686.1	0	49.33	0	0	0	49.33
1418697_at	Inmt	NM_009349	21743	Mm.299.1	0	113	0	0	0	113
1418945_at	Mmp3	NM_010809	17392	Mm.4993.1	0	247.33	0	0	0	247.33
1422651_at	Adipoq	NM_009605	11450	Mm.3969.1	0	33	0	0	0	33
1423166_at	Cd36	BB534670	12491	Mm.18628.1	0	20	0	0	0	20
1424967_x_at	Tnnt2	L47552	21956	Mm.632.2	0	0.67	0	0	0	0.67
1426938_at	Nova1	BB627486	664883	Mm.103793.1	0	24.33	0	0	0	24.33
1435370_a_at	Ces3	AI315015	104158	Mm.120807.2	0	49.33	0	0	0	49.33
1436453_at	BB144871	BB144871	101918	Mm.25766.1	0	39.33	0	0	0	39.33
1457435_x_at	Myom2	AV241307	17930	Mm.49669.1	0	1.33	0	0	0	1.33
1417852_x_at	Clca1	AF047838	12722	Mm.136780.1	4.33	8.67	2	0	100000000	4.33
1418290_a_at	Ezh1	NM_007970	14055	Mm.5027.1	96.67	193.33	2	1.48	2.89	96.67
1418709_at	Cox7a1	AF037370	12865	Mm.12907.1	1	2	2	0	100000000	1
1420992_at	Ankrd1	AK009959	107765	Mm.10279.1	3.33	6.67	2	0	100000000	3.33
1421008_at	Rsad2	BB741897	58185	Mm.24045.1	68.67	137	2	1.3	3.7	68.33
1421512_at	Cep250	NM_008383	16328	Mm.4786.1	112.67	225	2	1.41	3.19	112.33
1423266_at	2810405K02Rik	AI836168	66469	Mm.41868.1	54	108	2	1.52	2.75	54
1427430_at	AI848100	BB148987	226551	Mm.170002.1	104.33	208.33	2	1.47	2.58	104
1435660_at	LOC100039021 /// LOC100041081 /// LOC100041801 /// LOC546061 /// LOC624083 /// LOC664787	BB548008	100039021 /// 100041081 /// 100041801 /// 546061 /// 624083 /// 664787	Mm.197519.2	37.67	75.33	2	1.39	3.21	37.67
1433930_at	Hpse	BG094050	15442	Mm.116888.1	114	228	2	1.75	2.32	114
1435787_at	Ppm1l	BB035578	242083	Mm.40992.1	81	162	2	1.51	2.81	81
1437584_at	---	BE685667		Mm.37808.1	34	68	2	1.39	3.33	34
1441616_at	---	BB426836		Mm.187085.1	96.33	192.33	2	1.26	2.97	96
1443299_at	Pdlim3	BB480432	53318	Mm.207235.1	111.33	222.33	2	1.45	3.04	111
1455256_at	Tnik	AI117633	665113	Mm.26583.1	28	56	2	1.11	4.52	28
1416170_at	Trap1	NM_026508	68015	Mm.182051.1	98.33	197.67	2.01	1.29	3.65	99.33
1417262_at	Ptgs2	M94967	19225	Mm.3137.1	119.67	240	2.01	1.45	2.99	120.33
1422243_at	Fgf7	NM_008008	14178	Mm.57177.1	119	239.67	2.01	1.1	5.32	120.67
1422640_at	Pcdhb9	NM_053134	93880	Mm.125898.1	31.67	63.67	2.01	0.91	10.87	32
1423297_at	Add3	BM239842	27360	Mm.44106.1	63.33	127.33	2.01	1.33	3.46	64
1434131_at	Rufy1	AV156392	216724	Mm.33851.1	104.33	209.33	2.01	1.63	2.58	105
1454604_s_at	Tspan12	BB072896	269831	Mm.21950.1	26.33	53	2.01	1.51	2.82	26.67
1429189_at	Arsb	BI440651	11881	Mm.31525.1	113.67	228.67	2.01	0.53	100000000	115
1429275_at	---	AK017999		Mm.10626.1	81	163	2.01	1.68	2.49	82
1446850_at	---	BM234464		Mm.217680.1	123.33	247.33	2.01	1.72	2.39	124
1425405_a_at	Adar	AF291876	56417	Mm.153899.2	110.33	222.67	2.02	1.68	2.41	112.33
1428326_s_at	Hrsp12	AK005016	15473	Mm.2607.1	113	228.67	2.02	1.42	3.17	115.67
1449591_at	Casp4 /// LOC100044206	NM_007609	100044206 /// 12363	Mm.1569.1	119	240	2.02	1.58	2.67	121
1429732_at	Ppp1r1c	AK016334	75276	Mm.195752.1	105	212	2.02	1.52	2.69	107
1429826_at	Prl7b1	AK005458	75596	Mm.46087.1	20.33	41	2.02	0.84	15.55	20.67
1435280_at	AI452195	BB303582	105178	Mm.34807.1	92	186	2.02	1.27	3.88	94
1439830_at	LOC675366	AV377656	675366	Mm.89450.1	55	111.33	2.02	1.73	2.4	56.33
1455445_at	Cbln3	BB800230	56410	Mm.44427.1	125	252.33	2.02	1.37	3.85	127.33
1458087_at	Stac3	BB135364	237611	Mm.32087.1	94.33	190.33	2.02	1.35	2.79	96
1416418_at	Gabarapl1	AF180518	57436	Mm.14638.1	84.67	172	2.03	1.09	5.46	87.33
1442077_at	2310076G05Rik	BB197581	76963	Mm.185016.1	111	225	2.03	1.7	2.4	114
1418344_at	Tmem8	NM_021793	60455	Mm.143826.1	54	110	2.04	1.66	2.56	56
1422532_at	Xpc	NM_009531	22591	Mm.2806.1	82.67	169	2.04	1.6	2.75	86.33
1425631_at	Ppp1r3c	U89924	53412	Mm.24724.1	67.67	138	2.04	1.61	2.68	70.33
1429212_a_at	Lrrc51	AK005758	69358	Mm.28460.2	113.67	232.33	2.04	1.69	2.51	118.67
1434125_at	Utp15	AV227804	105372	Mm.28221.1	120.67	245.67	2.04	1.33	3.65	125
1455078_at	Ssh2	BG075662	237860	Mm.34590.1	59.33	121.33	2.04	1.47	3.17	62
1416531_at	Gsto1	NM_010362	14873	Mm.282.1	122.33	251.33	2.05	0.84	28.39	129
1417750_a_at	Slc25a37	NM_026331	67712	Mm.36710.1	120.33	246.67	2.05	1.19	4.71	126.33
1424948_x_at	H2-D1 /// H2-K1 /// LOC100044874	L23495	100044874 /// 14964 /// 14972	Mm.16771.1	62.67	128.33	2.05	1.61	2.79	65.67
1427140_at	Pvt1	BE956863	19296	Mm.4608.2	100.67	206.33	2.05	1.62	2.72	105.67
1451277_at	Zadh2	BC025897	225791	Mm.31536.1	100.33	205.33	2.05	1.54	2.92	105
1435017_at	Mel13	AV000569	217149	Mm.29659.1	59.67	122.33	2.05	1.3	3.88	62.67
1436977_at	---	BM213788		Mm.90805.1	106.33	218	2.05	1.67	2.65	111.67
1439015_at	Gfra1	AV221299	14585	Mm.203929.1	20	41	2.05	0.8	88.46	21
1442157_at	A930041H05Rik	BB314361	77834	Mm.147099.1	69.33	142.33	2.05	1.73	2.5	73
1455404_at	Jph2	BG870711	59091	Mm.34459.1	20.33	41.67	2.05	0.58	100000000	21.33
1460556_at	---	AF096898		Mm.41368.1	118.33	242	2.05	1.44	3.2	123.67
1427929_a_at	Pdxk	BG063905	216134	Mm.206159.1	101.33	208.33	2.06	1.02	7.72	107
1432181_s_at	Sco2	AK013765	100126824	Mm.219419.2	100.33	206.33	2.06	1.69	2.54	106
1449099_at	Lrba	NM_030695	80877	Mm.28458.1	109.67	226.33	2.06	1.78	2.42	116.67
1451400_at	Gemin8	BC023488	237221	Mm.102118.1	109.33	225.67	2.06	1.59	2.78	116.33
1416368_at	Gsta4	NM_010357	14860	Mm.2662.1	76.67	158.67	2.07	0.25	100000000	82
1419324_at	Lhx9	NM_010714	16876	Mm.79380.1	15	31	2.07	1.29	3.73	16
1434403_at	Spred2	AV229054	114716	Mm.5794.1	121	251	2.07	1.42	3.45	130
1437100_x_at	Pim3	BB206220	223775	Mm.30018.2	40.33	83.67	2.07	0.64	100000000	43.33
1448380_at	Lgals3bp	NM_011150	19039	Mm.3152.1	109.67	226.67	2.07	0.82	35.85	117
1448449_at	Ripk3	NM_019955	56532	Mm.46612.1	116.67	241	2.07	1.71	2.55	124.33
1448910_at	Pecr	NM_023523	111175	Mm.29988.1	117.33	242.33	2.07	1.64	2.7	125
1448925_at	Twist2	NM_007855	13345	Mm.9474.1	80	166	2.07	1.64	2.71	86
1450504_a_at	Agpat3	NM_053014	28169	Mm.141230.1	109	225.67	2.07	1.33	3.79	116.67
1460256_at	Car3	NM_007606	12350	Mm.300.1	5	10.33	2.07	0	100000000	5.33
1436633_at	---	BB323723		Mm.100216.1	118.67	246	2.07	1.75	2.53	127.33
1443122_at	---	BB526944		Mm.136428.1	111.67	231.67	2.07	1.79	2.41	120
1446720_at	---	AW547545		Mm.182621.1	93.67	194.33	2.07	1.81	2.42	100.67
1416225_at	Adh1	BC013477	11522	Mm.2409.1	62	128.67	2.08	1.78	2.43	66.67
1435458_at	Pim1	AI323550	18712	Mm.2322.2	113.67	236.33	2.08	1.66	2.7	122.67
1441643_at	2010-03-03	AV272467	320253	Mm.137979.1	51.67	107.67	2.08	1.44	3.52	56
1446868_at	---	BI076782		Mm.197287.1	61.67	128	2.08	1.66	2.61	66.33
1417233_at	Chchd4	NM_133928	72170	Mm.41622.1	117.33	244.67	2.09	1.67	2.7	127.33
1424434_at	BC024814	BC024814	239706	Mm.67527.1	117.33	244.67	2.09	1.79	2.46	127.33
1450731_s_at	Tnfrsf21	BG972377	94185	Mm.200792.1	49.67	103.67	2.09	1.5	3.09	54
1452791_at	Coq2	AK009092	71883	Mm.46631.1	102	213.33	2.09	1.79	2.48	111.33
1417978_at	Eif4e3	BC027014	66892	Mm.32889.1	86.33	181.33	2.1	1.7	2.7	95
1422864_at	Runx1	NM_009821	12394	Mm.4081.1	85.33	179.33	2.1	1.59	2.85	94
1426401_at	Ppp3ca	BQ173889	19055	Mm.293.1	108	226.67	2.1	0.73	100000000	118.67
1427225_at	Epn2	AF057286	13855	Mm.139695.1	80	168.33	2.1	1.59	2.92	88.33
1428025_s_at	Pitpnc1	BC028271	71795	Mm.38610.1	82	172	2.1	1.75	2.55	90
1441105_at	---	BE980314		Mm.76700.1	114.33	239.67	2.1	1.81	2.48	125.33
1444137_at	A430108G06Rik	AW120610	319650	Mm.127316.1	90.33	189.33	2.1	1.66	2.57	99
1456599_at	Nxt2	BB745947	237082	Mm.41899.1	106.67	223.67	2.1	1.69	2.62	117
1435917_at	Ociad2	BM937735	433904	Mm.23068.1	82.33	174	2.11	1.75	2.57	91.67
1456295_at	B230114P17Rik	BB304874	402735	Mm.38066.1	110.67	233	2.11	1.73	2.63	122.33
1416702_at	Serpini1	NM_009250	20713	Mm.41560.1	46	97.67	2.12	1.44	2.91	51.67
1418860_a_at	Letmd1	NM_134093	68614	Mm.201624.1	82.33	174.33	2.12	1.83	2.5	92
1421480_a_at	Adarb1	NM_130895	110532	Mm.63881.1	108	228.67	2.12	1.75	2.61	120.67
1421865_at	Dbil5	AK006528	13168	Mm.46156.1	92.33	195.33	2.12	1.7	2.7	103
1425178_s_at	Shmt1	AF237702	20425	Mm.3379.2	83	175.67	2.12	1.65	2.79	92.67
1426235_a_at	Glul	AI391218	14645	Mm.2338.2	83.67	177.67	2.12	1.73	2.66	94
1430421_a_at	BC010787	AK003909	235043	Mm.29968.4	90.33	191.67	2.12	1.41	3.67	101.33
1456909_at	LOC676974	BF017016	676974	Mm.154410.1	108.33	229.67	2.12	1.75	2.62	121.33
1459344_at	9630019E01Rik	BB456107	319967	Mm.218534.1	53.67	113.67	2.12	1.08	4.19	60
1433514_at	Etnk1	BG066916	75320	Mm.30163.1	110	234	2.13	1	10.86	124
1448550_at	Lbp	NM_008489	16803	Mm.218846.1	107.67	229	2.13	1.4	3.72	121.33
1449562_at	1700001G17Rik	NM_026204	67503	Mm.87069.1	88	187.33	2.13	1.6	2.85	99.33
1433801_at	9930012K11Rik	AV223039	268759	Mm.12148.1	76	162	2.13	1.51	3.34	86
1436322_a_at	2810001A02Rik	BE952576	72146	Mm.29723.1	91.67	195.33	2.13	1.5	3.34	103.67
1456362_at	Cyp11b1	BB747565	110115	Mm.22959.1	100	212.67	2.13	1.53	3.18	112.67
1420349_at	Ptgfr	NM_008966	19220	Mm.4170.1	92.33	197.33	2.14	1.83	2.48	105
1424895_at	Gpsm2	BC021308	76123	Mm.220948.1	60.33	129	2.14	1.08	7.8	68.67
1453961_a_at	LOC100048387 /// Mospd3	AV290465	100048387 /// 68929	Mm.41355.2	74	158.33	2.14	1.75	2.62	84.33
1415894_at	Enpp2	BC003264	18606	Mm.28107.1	107	229.67	2.15	1.47	3.51	122.67
1421301_at	Zic2	NM_009574	22772	Mm.5047.1	40.67	87.33	2.15	1.48	3.61	46.67
1425162_at	Rorb	BC024842	225998	Mm.131678.1	36.67	78.67	2.15	1.64	2.85	42
1427183_at	Efemp1	BC023060	216616	Mm.44176.1	115.33	247.67	2.15	0	100000000	132.33
1449851_at	Per1	AF022992	18626	Mm.7373.1	92.33	198.33	2.15	1.76	2.69	106
1429226_at	2310014F06Rik	AK009335	69625	Mm.58128.1	61	131.33	2.15	1.66	2.68	70.33
1455467_at	C330043M08Rik	BB667136	330323	Mm.139285.1	88.67	190.67	2.15	1.75	2.64	102
1416897_at	Parp9	NM_030253	80285	Mm.49074.1	111.67	241.67	2.16	1.26	5	130
1426575_at	Sgms1	BE629162	208449	Mm.220936.1	88	191.33	2.17	1.74	2.66	103.33
1426706_s_at	Xylb	BB431728	102448	Mm.27002.1	93.33	202.67	2.17	1.64	3.1	109.33
1419693_at	Colec12	NM_130449	140792	Mm.218571.1	106	231	2.18	1.58	3.22	125
1422425_at	Sprr2k	NM_011477	20765	Mm.57085.1	89	193.67	2.18	1.41	3.38	104.67
1427499_at	---	AU079957		Mm.132814.1	46	100.33	2.18	1.66	3.05	54.33
1435744_at	6720401G13Rik	BG075556	103012	Mm.200922.1	80.33	175.33	2.18	1.66	3.04	95
1435913_at	B4galnt4	AW909327	330671	Mm.28436.1	17	37	2.18	1	14.47	20
1445534_at	---	BM206272		Mm.191996.1	102.67	223.67	2.18	1.61	3.2	121
1422900_at	Mgea5	NM_023799	76055	Mm.202734.1	61.67	135.33	2.19	1.17	6.67	73.67
1439022_at	Phactr1	AV259240	218194	Mm.41887.2	75.33	164.67	2.19	1.62	3.18	89.33
1448274_at	C1qbp	NM_007573	12261	Mm.30049.1	106.33	233.33	2.19	1.32	4.67	127
1460196_at	Cbr1	NM_007620	12408	Mm.26940.1	82.67	180.67	2.19	1.42	3.94	98
1431126_a_at	0610011F06Rik	AK002535	68347	Mm.35098.1	67	146.67	2.19	1.6	3.23	79.67
1435704_at	C920006O11Rik	BB552195	320295	Mm.32850.1	71.33	156	2.19	1.81	2.71	84.67
1449655_a_at	---	BB604994		Mm.45003.2	110.67	242	2.19	1.95	2.47	131.33
1416332_at	Cirbp	NM_007705	12696	Mm.17898.1	100.33	220.33	2.2	1.31	4.93	120
1449481_at	Slc25a13	BC016571	50799	Mm.24513.1	44.33	97.33	2.2	1.52	3.56	53
1421551_s_at	Ifi202b	NM_011940	26388	Mm.89990.1	102	225.33	2.21	1.21	5.82	123.33
1437566_at	LOC633966	BI666155	633966	Mm.90760.2	94	207.67	2.21	1.75	2.94	113.67
1448987_at	Acadl	BB728073	11363	Mm.2445.1	77.67	172	2.21	0.88	100000000	94.33
1420998_at	Etv5	BG966751	104156	Mm.155708.1	95.67	212	2.22	1.6	2.97	116.33
1427271_at	Zbtb44	BC027138	235132	Mm.38312.1	65.67	146	2.22	1.58	3.42	80.33
1448508_at	Traf3ip2	NM_134000	103213	Mm.28710.1	105.33	234	2.22	1.82	2.76	128.67
1451386_at	Blvrb	BC027279	233016	Mm.24021.1	104.67	232.33	2.22	1.45	3.99	127.67
1451611_at	Hrasls3	BC024581	225845	Mm.34938.1	31.33	69.67	2.22	1.15	7.74	38.33
1451674_at	Slc12a5	BF468072	57138	Mm.88833.1	54.33	120.67	2.22	1.78	2.83	66.33
1452213_at	Tex2	BM239615	21763	Mm.28253.1	104.67	232.67	2.22	1.71	3.03	128
1434401_at	Zcchc2	BM224914	227449	Mm.40627.1	110.33	245.33	2.22	1.71	3.11	135
1440053_at	---	BB488048		Mm.153380.1	109.67	243.67	2.22	1.86	2.74	134
1416553_at	Stra13	NM_016665	20892	Mm.73550.1	111	248	2.23	1.81	2.85	137
1423308_at	Tgoln1 /// Tgoln2	AI314055	22134 /// 22135	Mm.141187.1	74.33	165.67	2.23	1.82	2.79	91.33
1449237_at	Aloxe3	NM_011786	23801	Mm.41989.1	92.67	206.67	2.23	1.6	3.1	114
1445269_at	---	BB158104		Mm.120582.1	106.33	236.67	2.23	1.78	2.84	130.33
1439971_at	6330439K17Rik	AV328193	241688	Mm.41843.1	53.33	119.33	2.24	1.78	2.97	66
1453595_at	2900064B18Rik	AV154597	72965	Mm.132384.1	52.33	117	2.24	1.66	3.25	64.67
1455238_at	Mum1l1	BB103233	245631	Mm.103499.1	72.33	161.67	2.24	1.29	5.5	89.33
1418452_at	Gng2	BB522409	14702	Mm.46767.1	93.67	210.67	2.25	1.72	2.81	117
1418879_at	9030611O19Rik	NM_027828	104943	Mm.29103.1	100.33	226	2.25	1.81	2.92	125.67
1449304_at	2310061J03Rik	NM_133677	66391	Mm.22960.1	66	148.33	2.25	1.57	3.55	82.33
1453065_at	Aldh5a1	BQ175320	214579	Mm.100159.1	77.33	173.67	2.25	1.65	3.31	96.33
1424171_a_at	Hagh	BC004749	14651	Mm.44240.1	91.67	207	2.26	1.49	4	115.33
1448905_at	Nme3	NM_019730	79059	Mm.27278.1	47	106.33	2.26	1.38	4.63	59.33
1436056_at	Kif13b	BB767898	16554	Mm.23611.1	107.67	243	2.26	1.61	3.5	135.33
1442350_at	---	AV233462		Mm.71633.1	45.67	103	2.26	1.79	2.94	57.33
1419674_a_at	Dpep1	NM_007876	13479	Mm.20388.1	73.33	166.33	2.27	1.74	3.1	93
1421340_at	LOC675366 /// Map3k5	NM_008580	26408 /// 675366	Mm.6595.1	43.67	99.33	2.27	1.72	3.16	55.67
1426971_at	Ube1l	AK004894	74153	Mm.1183.1	110.67	251.67	2.27	1.78	3.13	141
1428392_at	Rassf2	AK018504	215653	Mm.40661.1	78	177.33	2.27	1.79	3.01	99.33
1416383_a_at	Pcx	NM_008797	18563	Mm.1845.1	32.33	73.67	2.28	0.62	100000000	41.33
1417552_at	Fap	NM_007986	14089	Mm.41816.1	13	29.67	2.28	1.21	7.48	16.67
1423378_at	Adam23 /// LOC100046035	AI838132	100046035 /// 23792	Mm.39533.1	100	227.67	2.28	1.5	3.92	127.67
1450004_at	Tslp	NM_021367	53603	Mm.143716.1	103	234.67	2.28	1.87	2.82	131.67
1437250_at	Mreg	AV298358	381269	Mm.45760.1	32.33	73.67	2.28	1.66	3.36	41.33
1421992_a_at	Igfbp4	NM_010517	16010	Mm.22248.1	26.67	61	2.29	0.72	100000000	34.33
1451019_at	Ctsf	AK017474	56464	Mm.29561.1	103.33	236.33	2.29	1.85	2.91	133
1430162_at	3830417A13Rik	AK014439	70696	Mm.54544.1	88	201.67	2.29	1.79	3.12	113.67
1439899_at	Galnt13	BE995677	271786	Mm.126681.1	76.33	174.67	2.29	1.91	2.71	98.33
1417633_at	Sod3	NM_011435	20657	Mm.2407.1	39.67	91.33	2.3	1.4	4.79	51.67
1422820_at	Lipe	NM_010719	16890	Mm.1721.1	25.67	59	2.3	1.31	5.71	33.33
1430232_at	4933407E14Rik	AW050308	71017	Mm.44318.1	52.67	121	2.3	1.8	3.13	68.33
1417373_a_at	Tuba4a	AW491660	22145	Mm.1155.1	28.67	66.33	2.31	0.57	100000000	37.67
1417758_at	Itga2b	NM_010575	16399	Mm.26646.1	102	236	2.31	1.8	3.14	134
1425576_at	Ahcyl1	BC018218	229709	Mm.220328.1	70.33	162.33	2.31	1.69	3.34	92
1443589_at	DXErtd242e	C79245	52175	Mm.34942.1	45	104	2.31	1.46	5.33	59
1449147_at	Chst1	NM_023850	76969	Mm.38021.1	98.67	228	2.31	1.37	5.15	129.33
1455723_at	D1Ertd448e	AV279416	52318	Mm.25428.1	106	244.67	2.31	1.98	2.73	138.67
1417061_at	Slc40a1	AF226613	53945	Mm.28756.1	25	58	2.32	1.54	4.13	33
1427747_a_at	Lcn2	X14607	16819	Mm.9537.1	57	132.33	2.32	0.63	100000000	75.33
1434783_at	Tmem106c	BM222050	380967	Mm.196630.1	83.33	193.33	2.32	1.85	3.03	110
1451199_at	Qtrtd1	BC017628	106248	Mm.63425.2	107.33	249.33	2.32	1.94	2.88	142
1453329_s_at	Nkain2	AK018248	432450	Mm.82644.1	39	90.67	2.32	1.68	3.57	51.67
1419024_at	Ptp4a1	BC003761	19243	Mm.28909.1	74.67	173.67	2.33	1.82	3	99
1436614_at	AI843639	AI843639	106945	Mm.34924.1	86.67	202	2.33	1.65	3.69	115.33
1417805_at	Xpnpep2	AF367247	170745	Mm.129279.1	56	131.33	2.35	1.56	3.89	75.33
1439485_at	Zfp608	AV222442	269023	Mm.84730.1	54.33	127.67	2.35	1.69	3.56	73.33
1454549_at	2900005I04Rik	AK013482	72861	Mm.158895.1	79	186	2.35	1.6	3.29	107
1419495_at	Immp2l	NM_053122	93757	Mm.41069.1	102.33	242	2.36	1.88	3.11	139.67
1425156_at	Gbp6	BC010229	229900	Mm.45740.1	100.67	238	2.36	1.56	4.19	137.33
1451821_a_at	Sp100	U83636	20684	Mm.8551.2	104.67	246.67	2.36	1.84	3.17	142
1434424_at	Flvcr1	BB276950	226844	Mm.134053.1	104.33	246.67	2.36	1.72	3.58	142.33
1435302_at	Taf4b	AV373814	72504	Mm.86376.1	72	169.67	2.36	1.96	2.9	97.67
1421161_at	Btc	NM_007568	12223	Mm.2024.1	64.67	153.33	2.37	1.71	3.57	88.67
1448211_at	Atp6v0e2	NM_133764	76252	Mm.30214.1	31.67	75	2.37	1.67	3.81	43.33
1435671_at	Mipol1	BB526605	73490	Mm.121753.2	83.67	198	2.37	2.03	2.81	114.33
1450860_at	Lap3	AK010384	66988	Mm.34832.1	99.33	236.33	2.38	1.13	13.89	137
1451814_a_at	Htatip2	AF061972	53415	Mm.20801.2	104.33	248.33	2.38	2.04	2.84	144
1428519_at	2610528E23Rik	AK019979	66497	Mm.46766.1	100.67	240	2.38	1.84	3.26	139.33
1429236_at	Galntl2	AV290688	78754	Mm.40681.1	33.33	79.33	2.38	1.86	3.15	46
1434245_a_at	Cybasc3	BB218627	225912	Mm.123322.1	84.33	201	2.38	1.41	5.57	116.67
1436545_at	Dtx4	AV017487	207521	Mm.34470.1	91	217	2.38	1.55	4.41	126
1419088_at	Timp3	BI111620	21859	Mm.4871.1	77	184	2.39	1.27	7.1	107
1428143_a_at	Pnpla2	AK003207	66853	Mm.29998.1	24	57.33	2.39	1	103.76	33.33
1437868_at	BC023892	BE687858	212943	Mm.30874.1	38	91	2.39	1.86	3.26	53
1440497_at	---	BE956898		Mm.76719.1	95	227.33	2.39	2.01	2.87	132.33
1459124_at	---	BG068653		Mm.173627.1	66	158	2.39	1.7	3.85	92
1459356_at	---	BE948963		Mm.150520.1	73	174.33	2.39	1.43	6.78	101.33
1433745_at	Trio	BB080177	223435	Mm.28367.1	78.67	189	2.4	0.69	100000000	110.33
1452141_a_at	Sepp1	BC001991	20363	Mm.22699.2	93.67	224.33	2.4	0	100000000	130.67
1434917_at	Cobl	BQ173923	12808	Mm.22847.1	76.33	183.33	2.4	1.91	3.12	107
1441220_at	---	BB457124		Mm.130026.1	60.67	145.33	2.4	0.9	4.32	84.67
1445703_at	Ptchd1	BB283102	211612	Mm.39614.1	42	101	2.4	1.99	2.95	59
1455162_at	4922503N01Rik	BI147002	230603	Mm.23454.1	21.67	52	2.4	1.65	3.91	30.33
1420715_a_at	Pparg	NM_011146	19016	Mm.3020.1	39.33	94.67	2.41	1.7	3.77	55.33
1437087_at	2210408K08Rik	AV079268	108743	Mm.32847.1	57.67	139	2.41	1.7	3.89	81.33
1419029_at	Ero1l	BM234652	50527	Mm.206768.1	61	147.33	2.42	0.91	100000000	86.33
1424613_at	Gprc5b	BC020004	64297	Mm.103439.1	84.67	205	2.42	1.89	3.27	120.33
1429262_at	Rassf6	AK005472	73246	Mm.30172.1	96.33	233	2.42	1.91	3.2	136.67
1456050_at	C80998	BG066927	97819	Mm.172875.1	80.33	195.33	2.43	1.7	4.12	115
1422906_at	Abcg2	NM_011920	26357	Mm.196728.1	71	173.33	2.44	1.58	4.58	102.33
1426970_a_at	D330022A01Rik /// Ube1l	AK004894	320169 /// 74153	Mm.1183.1	99.33	242.33	2.44	1.94	3.18	143
1448034_at	AI842396	AA215276	103844	Mm.2295.1	64.33	157	2.44	1.93	3.24	92.67
1436939_at	Unc45b	AV220213	217012	Mm.187389.1	49.67	121	2.44	0.94	100000000	71.33
1439143_at	A930018M24Rik	BB312992	328399	Mm.140056.1	76	185.33	2.44	1.83	3.62	109.33
1421830_at	Ak3l1 /// LOC100047616	NM_009647	100047616 /// 11639	Mm.42040.1	102.67	251.67	2.45	1.86	3.44	149
1429947_a_at	Zbp1	AK008179	58203	Mm.116687.2	95	232.67	2.45	1.71	3.98	137.67
1416933_at	Por	NM_008898	18984	Mm.3863.1	72.33	177.67	2.46	1.47	5.47	105.33
1421818_at	Bcl6	U41465	12053	Mm.15811.1	56.33	138.33	2.46	1.39	6.5	82
1428512_at	Bhlhb9	AK012577	70237	Mm.18574.1	99.67	245.33	2.46	1.97	3.21	145.67
1438868_at	D14Ertd668e	AV280841	219132	Mm.205022.1	92	226.67	2.46	1.04	48.13	134.67
1425043_s_at	0610037D15Rik	BC022733	68394	Mm.218714.1	86.67	214.33	2.47	1.93	3.11	127.67
1419365_at	Pex11a	NM_011068	18631	Mm.20615.1	65	161	2.48	2.02	3.15	96
1425151_a_at	Noxo1	BC019525	71893	Mm.37777.1	94	233.33	2.48	1.89	3.42	139.33
1427546_at	Abca8b	AF213393	27404	Mm.38377.1	63	156	2.48	1.78	4.03	93
1451634_at	2810051F02Rik	BC009123	72704	Mm.45400.1	93	231	2.48	1.76	3.97	138
1437075_at	Frmd3	BB099015	242506	Mm.94708.1	29.67	73.67	2.48	1.12	20.29	44
1455750_at	A230067G21Rik	BE852799	241694	Mm.37333.1	61.67	152.67	2.48	1.99	3.13	91
1458302_at	---	BE200453		Mm.23320.1	96.33	239.33	2.48	2.13	2.95	143
1460465_at	A930038C07Rik	BE632850	68169	Mm.52392.1	22.33	55.33	2.48	1.49	5.41	33
1457157_at	Plch1	BB247624	269437	Mm.215653.1	66.33	165	2.49	1.88	3.29	98.67
1460576_at	LOC100047539	AV248277	100047539	Mm.220987.1	36.33	90.33	2.49	1.78	3.79	54
1415854_at	Kitl	BB815530	17311	Mm.4235.1	81.33	203.67	2.5	1.77	3.55	122.33
1424826_s_at	Mtss1	BC024131	211401	Mm.220818.1	18.67	46.67	2.5	1.33	8	28
1426929_at	Brunol4 /// LOC100044908	AV327653	100044908 /// 108013	Mm.29205.1	81.67	204.33	2.5	1.97	3.14	122.67
1431429_a_at	Arl4a	AK006286	11861	Mm.12723.2	63	157.33	2.5	1.89	3.55	94.33
1430855_at	Col20a1	AK006759	73368	Mm.156855.1	97.33	243.67	2.5	2.15	2.97	146.33
1434308_at	Slc43a2	AU016853	215113	Mm.11186.1	57	142.67	2.5	1.86	3.66	85.67
1436778_at	Cybb	AV373944	13058	Mm.23968.1	13.33	33.33	2.5	1.1	51.61	20
1440290_at	ENSMUSG00000056771	AW494128	434089	Mm.101361.1	68	170.33	2.5	1.76	3.84	102.33
1442257_at	---	BI134319		Mm.23330.1	43.67	109.33	2.5	1.9	3.56	65.67
1444070_at	AA914427	BB243260	53959	Mm.124452.1	61.67	154	2.5	1.93	3.48	92.33
1453708_a_at	Gsto2	AK019582	68214	Mm.63791.2	79.33	198.67	2.5	2.17	2.93	119.33
1417946_at	Abhd3	NM_134130	106861	Mm.7100.1	38.67	97	2.51	1.97	3.25	58.33
1424315_at	1110004E09Rik	BC019533	68001	Mm.182022.1	95.67	240.33	2.51	2.01	3.26	144.67
1433656_a_at	Gnl3	BF021177	30877	Mm.28726.1	97	243.67	2.51	1.38	7.56	146.67
1448839_at	Ankrd47	NM_030697	80880	Mm.29088.1	82.33	206.33	2.51	2.1	3.02	124
1460478_at	2200002J24Rik	AK008620	69147	Mm.45301.1	81.33	204.33	2.51	1.88	3.39	123
1416298_at	Mmp9	NM_013599	17395	Mm.4406.1	29.33	74	2.52	1.51	4.81	44.67
1435389_at	Reps2	BM899236	194590	Mm.41162.1	41	103.33	2.52	1.84	3.67	62.33
1416239_at	Ass1	NM_007494	11898	Mm.3217.1	65.33	165	2.53	1.99	3.19	99.67
1444288_at	Pnpt1	BB501129	71701	Mm.211131.1	90	227.67	2.53	2	3.41	137.67
1448915_at	Zfp524	NM_025324	66056	Mm.19974.1	82.33	209	2.54	1.58	5.1	126.67
1416271_at	Perp	NM_022032	64058	Mm.28209.1	12.67	32.33	2.55	1.25	12.24	19.67
1418021_at	C4b /// LOC675521	NM_009780	12268 /// 675521	Mm.16106.1	83.67	213.33	2.55	1.86	3.82	129.67
1439965_at	---	BM933678		Mm.22950.1	60.67	154.67	2.55	2.01	3.4	94
1427313_at	Ptgir	AV373771	19222	Mm.153842.1	91.67	234.67	2.56	2.01	3.39	143
1450627_at	Ank	NM_020332	11732	Mm.142714.1	93	237.67	2.56	1.02	100000000	144.67
1440214_at	A630001G21Rik	BM243939	319997	Mm.116691.1	87.67	224.67	2.56	1.98	3.45	137
1436240_at	B230214O09Rik	BM211445	319319	Mm.216255.1	43.67	112.33	2.57	1.92	3.37	68.67
1440896_at	---	BM196755		Mm.133061.1	87.33	224.67	2.57	2.02	3.42	137.33
1422177_at	Il13ra2	BC003723	16165	Mm.20855.1	90.33	233.33	2.58	2.05	3.41	143
1446814_at	---	BB226765		Mm.209747.1	89.67	231	2.58	1.89	3.83	141.33
1450241_a_at	Evi2a	NM_010161	14017	Mm.3266.1	92	238.33	2.59	1.98	3.64	146.33
1438404_at	Rnf144a	BB125272	108089	Mm.45777.1	27	70	2.59	1.48	6.88	43
1416034_at	Cd24a	NM_009846	12484	Mm.6417.1	15.67	40.67	2.6	0.47	100000000	25
1429018_at	3830408D24Rik	AU043047	100039781	Mm.18796.1	61.33	159.33	2.6	2.16	3.21	98
1418025_at	Bhlhb2	NM_011498	20893	Mm.2436.1	84.67	221.33	2.61	2.1	3.4	136.67
1427056_at	Adamts15	AV228731	235130	Mm.65867.1	38	99	2.61	1.72	4.79	61
1446411_at	---	BB560365		Mm.216167.1	48.33	126.33	2.61	2.05	3.44	78
1418345_at	Tnfsf12-tnfsf13 /// Tnfsf13	NM_023517	619441 /// 69583	Mm.54359.1	90.67	237.33	2.62	2.08	3.44	146.67
1434909_at	Rragd	BF462770	52187	Mm.34108.1	14	36.67	2.62	1.07	100000000	22.67
1432673_at	2300010F08Rik	AK009054	71875	Mm.158767.1	26	68.33	2.63	1.53	7.96	42.33
1417109_at	Tinagl	BC005738	94242	Mm.15801.1	90.67	239	2.64	2.11	3.47	148.33
1449969_at	Tmod4	NM_016712	50874	Mm.71935.1	61	161	2.64	2.1	3.51	100
1428909_at	A130040M12Rik	C85657	319269	Mm.22482.1	76	201	2.64	2.21	3.14	125
1434456_at	Rundc3b	BG075955	242819	Mm.25869.1	25.33	67	2.64	1.83	4.13	41.67
1454795_at	Cobll1	AV080881	319876	Mm.34159.1	75	198.33	2.64	2.21	3.25	123.33
1417765_a_at	Amy1	NM_007446	11722	Mm.33941.1	26.33	70	2.66	1.78	4.58	43.67
1420502_at	Sat1	NM_009121	20229	Mm.2734.1	95	253	2.66	0	100000000	158
1421228_at	Ccl7	AF128193	20306	Mm.16091.1	91	242	2.66	0.75	100000000	151
1424683_at	1810015C04Rik	BC019494	66270	Mm.25311.2	14.67	39	2.66	1.42	9.41	24.33
1449363_at	Atf3	BC019946	11910	Mm.2706.1	52.67	140	2.66	2.11	3.54	87.33
1442819_at	Rhbdl2	BM213778	230726	Mm.37334.1	26.67	71	2.66	1.48	7.14	44.33
1419427_at	Csf3	NM_009971	12985	Mm.1238.1	93	248.33	2.67	1.97	4.1	155.33
1422836_at	Mbnl3	NM_134163	171170	Mm.102756.1	91.67	245	2.67	2.25	3.26	153.33
1424785_at	Angptl6	BC025904	70726	Mm.34019.1	37.67	100.67	2.67	1.73	5.14	63
1439874_at	9330102E08Rik	BB075161	330427	Mm.44610.1	76.67	204.67	2.67	2.03	3.71	128
1425837_a_at	Ccrn4l /// LOC100047134	AF199491	100047134 /// 12457	Mm.86541.2	61	163.33	2.68	1.83	4.58	102.33
1429503_at	2900024C23Rik	AK013580	67266	Mm.153384.1	89.33	239	2.68	1.81	4.68	149.67
1452178_at	LOC100046469 /// LOC671535 /// Plec1	BI525140	100046469 /// 18810 /// 671535	Mm.203873.1	90	242	2.69	2.06	3.74	152
1440867_at	Spry4	BB703945	24066	Mm.208557.1	76	204.67	2.69	1.69	4.2	128.67
1443485_at	---	BB361326		Mm.33071.1	37.67	101.33	2.69	1.87	4.46	63.67
1434025_at	---	BG069607		Mm.30262.3	63.67	171.67	2.7	2.07	3.75	108
1435069_at	BC064078	AW493518	408064	Mm.34689.1	72.67	196	2.7	2.23	3.24	123.33
1454674_at	Fez1	AU067669	235180	Mm.5264.1	89	242	2.72	2.07	3.82	153
1428429_at	Rgmb	AK004310	68799	Mm.68556.1	89	242	2.72	1.77	5.18	153
1417890_at	Pdxp	NM_020271	57028	Mm.29410.1	47.33	129	2.73	2.07	3.88	81.67
1418167_at	Tcfap4	NM_031182	83383	Mm.56711.1	55.33	151.33	2.73	1.94	4.16	96
1416505_at	Nr4a1	NM_010444	15370	Mm.119.1	38.33	105	2.74	1.64	6.2	66.67
1419186_a_at	St8sia4	NM_009183	20452	Mm.10701.1	11.33	31	2.74	1.55	7.51	19.67
1422524_at	Abcb6	NM_023732	74104	Mm.28663.1	65.67	179.67	2.74	2.04	3.91	114
1418003_at	1190002H23Rik	NM_025427	66214	Mm.29811.1	48	132	2.75	2.01	4.1	84
1437932_a_at	Cldn1	AV227581	12737	Mm.33669.2	20.33	56	2.75	1.56	6.6	35.67
1416041_at	Sgk1	NM_011361	20393	Mm.28405.1	91.67	253	2.76	0.46	100000000	161.33
1422178_a_at	Rab17	NM_008998	19329	Mm.38889.1	47	129.67	2.76	1.29	100000000	82.67
1440490_at	---	BB521778		Mm.208205.1	84.67	233.33	2.76	2.19	3.57	148.67
1419477_at	Clec2d	NM_053109	93694	Mm.197536.1	86.33	239	2.77	0.7	100000000	152.67
1425685_at	2310005E10Rik	BB493454	67861	Mm.144887.1	85.33	237.67	2.79	2.23	3.62	152.33
1444451_at	Pappa2	BB101283	23850	Mm.215369.1	44.33	123.67	2.79	1.72	6.04	79.33
1454268_a_at	Cyba	AK018713	13057	Mm.448.2	65.33	182.67	2.8	2.25	3.45	117.33
1428347_at	Cyfip2	AK005148	76884	Mm.28206.1	3.33	9.33	2.8	0.94	100000000	6
1436948_a_at	6430550H21Rik	BB520013	245386	Mm.72979.1	63	176.67	2.8	1.59	5.21	113.67
1455454_at	Akr1c19	BG073853	432720	Mm.22832.1	65.67	183.67	2.8	1.67	5.06	118
1429183_at	Pkp2	AK005020	67451	Mm.2252.1	51	143.33	2.81	1.96	4.57	92.33
1429961_at	1700021C14Rik	AK006195	76927	Mm.103484.1	44.67	125.67	2.81	2.26	3.62	81
1415803_at	Cx3cl1	AF010586	20312	Mm.3205.1	83	234	2.82	2.28	3.6	151
1442873_at	---	BB479296		Mm.130769.1	61	172	2.82	2.35	3.47	111
1416416_x_at	Gstm1	NM_010358	14862	Mm.2011.1	66	186.67	2.83	0.71	100000000	120.67
1424354_at	Tmem140	BC020080	68487	Mm.46356.1	80.33	227.67	2.83	2.23	3.75	147.33
1417244_a_at	Irf7	NM_016850	54123	Mm.3233.1	77	218.33	2.84	2.12	3.94	141.33
1423607_at	Lum	AK014312	17022	Mm.18888.1	42.67	121.33	2.84	1.82	5.61	78.67
1455258_at	Kcnc2	BQ174236	268345	Mm.39109.1	63	179.67	2.85	1.93	4.3	116.67
1419493_a_at	Tpd52	BC002036	21985	Mm.2777.1	49	140	2.86	2.23	3.89	91
1420664_s_at	Procr	NM_011171	19124	Mm.3243.1	88.67	253.67	2.86	2	4.71	165
1424097_at	Elovl7	BC005602	74559	Mm.41397.1	48.33	138	2.86	1.84	6.27	89.67
1425351_at	Srxn1	BC011325	76650	Mm.181594.1	74	212	2.86	2.45	3.43	138
1425702_a_at	Enpp5	BC011294	83965	Mm.30145.2	33.67	96.67	2.87	1.77	4.75	63
1427231_at	Robo1	BG065230	19876	Mm.20832.1	10.33	29.67	2.87	1.44	11.44	19.33
1427474_s_at	Gstm3	J03953	14864	Mm.37199.1	62.67	180	2.87	2.34	3.61	117.33
1452599_s_at	AI413582	AV039444	106672	Mm.203870.1	81.67	234.67	2.87	2.28	3.75	153
1417389_at	Gpc1	NM_016696	14733	Mm.24193.1	85	245.33	2.89	1.56	10.21	160.33
1419148_at	Avil	AF059486	11567	Mm.10739.1	59	170.33	2.89	2.22	3.97	111.33
1451794_at	Tmcc3	BC026867	319880	Mm.220352.1	26.33	76	2.89	1.49	6.21	49.67
1420499_at	Gch1	NM_008102	14528	Mm.10651.1	84	244.33	2.91	2.21	4.12	160.33
1427320_at	Copg2as2	BB316578	54158	Mm.22891.2	8	23.33	2.92	0.85	100000000	15.33
1454048_a_at	4931408A02Rik /// LOC630876	AK016443	630876 /// 70967	Mm.39535.2	83	242.33	2.92	2.23	4.1	159.33
1438466_at	Dnahc7b	AI647999	227058	Mm.72845.1	44.33	129.33	2.92	2.28	3.7	85
1426094_at	Rhbdl1	BC021549	214951	Mm.40907.1	80.33	235.67	2.93	2.16	4.45	155.33
1426208_x_at	Plagl1	AF147785	22634	Mm.220978.3	35.67	104.33	2.93	0.31	100000000	68.67
1430466_at	2310005G13Rik	AK009173	69457	Mm.58105.1	54.33	159	2.93	2.18	3.78	104.67
1438796_at	Nr4a3	BE692107	18124	Mm.38274.1	69.67	204.33	2.93	2.61	3.32	134.67
1450696_at	Psmb9	NM_013585	16912	Mm.16251.1	51.67	152.67	2.95	2.11	4.67	101
1433762_at	C630043F03Rik	BB182501	68285	Mm.37541.1	30.67	90.33	2.95	2.46	3.63	59.67
1418175_at	Vdr	AV290079	22337	Mm.44170.1	84	248.33	2.96	2.44	3.7	164.33
1420352_at	Prss22	NM_133731	70835	Mm.157351.1	70.33	208.67	2.97	2.16	4.46	138.33
1428662_a_at	Hopx	AK009007	74318	Mm.181852.2	10.33	30.67	2.97	0	100000000	20.33
1448700_at	G0s2	NM_008059	14373	Mm.3283.1	53.33	158.33	2.97	2.22	4.16	105
1431623_at	1700023H06Rik	AK006278	69442	Mm.69353.1	58.33	173.33	2.97	2.26	3.94	115
1417141_at	Igtp	NM_018738	16145	Mm.858.1	77.67	231.67	2.98	1.84	6.38	154
1436329_at	Egr3	AV346607	13655	Mm.86774.1	14	41.67	2.98	2.02	5.45	27.67
1443475_at	Hist1h3i	BI990622	319153	Mm.39245.1	34.67	103.33	2.98	1.93	5.82	68.67
1452661_at	Tfrc	AK011596	22042	Mm.28683.1	39.33	117.67	2.99	1.57	12.5	78.33
1451905_a_at	Mx1	M21039	17857	Mm.33996.2	72	215.67	3	2.23	4.15	143.67
1436465_at	Klhl1	BE947032	93688	Mm.70794.1	70.67	211.67	3	2.42	3.83	141
1435741_at	Pde8b	BB312125	218461	Mm.100167.1	75.67	228	3.01	1.89	6.22	152.33
1417123_at	Vav3	BC027242	57257	Mm.103805.1	43.67	132	3.02	2.14	4.58	88.33
1418099_at	Tnfrsf1b	M60469	21938	Mm.2666.1	76	229.33	3.02	2.06	5.09	153.33
1434848_at	---	BB259283		Mm.125382.1	77.67	234.33	3.02	2.12	4.89	156.67
1418595_at	S3-12	NM_020568	57435	Mm.12966.1	17.33	52.67	3.04	0.24	100000000	35.33
1450080_at	Cxx1c	NM_028375	72865	Mm.158897.1	77.33	235.67	3.05	2.43	3.94	158.33
1460197_a_at	Steap4	NM_054098	117167	Mm.31403.1	37.33	114	3.05	0	100000000	76.67
1443394_at	---	BG060698		Mm.217822.1	62	190	3.06	1.95	4.9	128
1424759_at	Arrdc4	BC017528	66412	Mm.41446.1	77.67	238.33	3.07	2.38	4.23	160.67
1423488_at	Mmd	BC021914	67468	Mm.38791.1	79.33	244.67	3.08	1.36	100000000	165.33
1458324_x_at	---	BB208251		Mm.96562.1	74.33	228.67	3.08	2.27	4.54	154.33
1449824_at	Prg4	NM_021400	96875	Mm.212696.1	37	114.33	3.09	2.41	4.22	77.33
1456014_s_at	Fermt3	BB113173	108101	Mm.29670.3	39	120.67	3.09	2.55	3.87	81.67
1424842_a_at	Arhgap24	BC025502	231532	Mm.42061.1	76	236.33	3.11	1.95	6.61	160.33
1434210_s_at	Lrig1	AV174595	16206	Mm.80542.5	45.67	142	3.11	2.2	4.98	96.33
1454617_at	Arrdc3	BG072824	105171	Mm.34385.1	59	183.67	3.11	0.69	100000000	124.67
1426526_s_at	Ovgp1	AU017520	12659	Mm.5110.1	74.67	233.33	3.12	2.63	3.8	158.67
1432454_at	2410137M14Rik	AK010800	76797	Mm.159787.1	63	196.33	3.12	2.36	4.47	133.33
1435208_at	Dtx3l	AV327407	209200	Mm.18534.1	75.33	234.67	3.12	2.07	5.53	159.33
1446656_at	---	BB024203		Mm.215282.1	65.67	205	3.12	2.43	4.21	139.33
1435343_at	Dock10	BF715043	210293	Mm.27147.1	63.33	198.67	3.14	2.54	4.03	135.33
1415802_at	Slc16a1	NM_009196	20501	Mm.9086.1	54	170	3.15	1.91	7.39	116
1419748_at	Abcd2	NM_011994	26874	Mm.4817.1	68	214.33	3.15	2.27	4.43	146.33
1460073_at	---	BE980582		Mm.48667.1	63	198.33	3.15	2.21	5.11	135.33
1425119_at	Oas1b	BC012877	23961	Mm.37131.1	76.33	241	3.16	2.53	4.13	164.67
1452676_a_at	LOC100044383 /// Pnpt1	BB777815	100044383 /// 71701	Mm.41935.2	75.67	239.33	3.16	2.28	4.9	163.67
1423489_at	LOC100047565 /// Mmd	BC021914	100047565 /// 67468	Mm.38791.1	75.33	239	3.17	0.86	100000000	163.67
1444192_at	---	BB460651		Mm.168843.1	37.33	118.33	3.17	2.19	5.28	81
1449519_at	Gadd45a	NM_007836	13197	Mm.1236.1	74	235	3.18	2.41	4.44	161
1450698_at	Dusp2	L11330	13537	Mm.4729.1	71.67	228	3.18	2.56	4.01	156.33
1450738_at	Kif21a	NM_016705	16564	Mm.41379.1	75	239	3.19	2.31	4.89	164
1426752_at	Phf17	BG065238	269424	Mm.28483.1	37.33	119.33	3.2	1.72	12.73	82
1448416_at	Mgp	NM_008597	17313	Mm.193459.1	55.33	177.33	3.2	0.77	100000000	122
1453303_at	4833417J20Rik	BI076733	74604	Mm.39954.1	61	195	3.2	2.7	3.88	134
1424208_at	Ptger4	BC011193	19219	Mm.18509.2	15.67	50.33	3.21	1.67	11.51	34.67
1442392_at	---	BB200474		Mm.122390.1	29	93.33	3.22	2.13	5.13	64.33
1444432_at	D330040H18Rik	BB532898	320847	Mm.208193.1	68	219	3.22	2.53	4.38	151
1418304_at	Pcdh21	NM_130878	170677	Mm.156506.1	24.33	78.67	3.23	1.82	9.9	54.33
1424470_a_at	Rapgef3	BC020532	223864	Mm.24028.1	70.33	227.33	3.23	2.52	4.34	157
1416200_at	Il33	NM_133775	77125	Mm.182359.1	23.33	76	3.26	2.26	5.4	52.67
1417212_at	9530058B02Rik	NM_026633	68241	Mm.34532.1	34	111	3.26	2.42	4.83	77
1418912_at	Plxdc2	BB559706	67448	Mm.83454.1	62	202.33	3.26	1.79	11.72	140.33
1420380_at	Ccl2	AF065933	20296	Mm.145.1	72.67	236.67	3.26	0.59	100000000	164
1421943_at	Tgfa	M92420	21802	Mm.219664.1	14	45.67	3.26	1.32	100000000	31.67
1421854_at	Fgl2	BF136544	14190	Mm.3040.1	6	19.67	3.28	1.57	18.15	13.67
1433702_at	Ermp1	BI663634	226090	Mm.27216.1	28.33	93	3.28	0	100000000	64.67
1427528_a_at	Epha7	X79084	13841	Mm.4806.3	20.67	68	3.29	1.61	20.21	47.33
1444007_at	A830082K12Rik	BB380706	320174	Mm.167630.1	73.67	242.67	3.29	2.78	4	169
1417793_at	Iigp2	NM_019440	54396	Mm.33902.1	70.33	232	3.3	2.71	4.06	161.67
1458241_at	---	BM055681		Mm.182966.1	66.67	220.33	3.31	2.26	5.6	153.67
1421868_a_at	Pnlip	NM_026925	69060	Mm.20407.1	42	139.67	3.33	1.86	14.57	97.67
1426142_a_at	Trdn	AF223417	76757	Mm.55320.3	1	3.33	3.33	0.19	100000000	2.33
1418240_at	Gbp2	NM_010260	14469	Mm.24038.1	54.67	183	3.35	1.78	13.75	128.33
1426276_at	Ifih1	AY075132	71586	Mm.21551.1	67	224.67	3.35	2.39	5.25	157.67
1448870_at	Ltbp1	AF022889	268977	Mm.19307.1	47	158	3.36	1.52	100000000	111
1424942_a_at	Myc	BC006728	17869	Mm.2444.2	69.33	233.67	3.37	2.31	5.77	164.33
1424393_s_at	Adhfe1	BC026584	76187	Mm.28514.1	30.67	103.67	3.38	2.15	7.03	73
1424653_at	Tspan15	BC003872	70423	Mm.28112.1	37.67	127.67	3.39	2.52	5	90
1448617_at	Cd53	NM_007651	12508	Mm.2692.1	69	234.67	3.4	2.59	4.77	165.67
1445874_at	---	BB470735		Mm.209389.1	24	81.67	3.4	1.95	11.29	57.67
1416371_at	Apod	NM_007470	11815	Mm.2082.1	43.33	147.67	3.41	1.13	100000000	104.33
1424518_at	2310016F22Rik /// BC020489	BC020489	223672 /// 71898	Mm.28305.1	66.33	227	3.42	2.06	8.09	160.67
1427932_s_at	1200003I10Rik /// 1200015M12Rik /// 1200016E24Rik /// A130040M12Rik /// E430024C06Rik /// LOC100039464	BI076834	100039464 /// 319202 /// 319269 /// 319443 /// 71719 /// 71739	Mm.216195.1	30	102.67	3.42	1.34	100000000	72.67
1460409_at	Cpt1a	AI987925	12894	Mm.18522.1	60.67	207.33	3.42	1.97	9.65	146.67
1448737_at	Tspan7	AF052492	21912	Mm.18590.1	47.67	163.67	3.43	2.4	5.72	116
1435399_at	2310068J10Rik	AV092324	108992	Mm.34359.1	73.33	251.67	3.43	2.33	6.15	178.33
1420388_at	Prss12	NM_008939	19142	Mm.9431.1	26.67	91.67	3.44	2.35	5.96	65
1429194_at	Tigd2	BB373351	68140	Mm.25843.1	71.33	245.33	3.44	2.05	8.92	174
1422612_at	Hk2	NM_013820	15277	Mm.2549.1	49.33	171	3.47	1.97	11.02	121.67
1422926_at	Mc2r	NM_008560	17200	Mm.41498.1	58.33	203	3.48	2.19	6.73	144.67
1424921_at	Brd4 /// Bst2	BC008532	57261 /// 69550	Mm.143755.2	67.33	234	3.48	1.46	100000000	166.67
1430081_at	Phf15	AK004823	76901	Mm.159804.1	35.67	125	3.5	2.58	5.25	89.33
1443698_at	Fbxo39	BB645745	327959	Mm.149240.1	61	213.33	3.5	1.01	100000000	152.33
1448835_at	E2f6	NM_033270	50496	Mm.197442.1	70	245.67	3.51	1.8	20.07	175.67
1417307_at	Dmd	NM_007868	13405	Mm.742.1	45.67	160.67	3.52	2.66	4.95	115
1419247_at	Rgs2	AF215668	19735	Mm.28262.1	58	205	3.53	1.91	14.34	147
1449032_at	Prl2a1	NM_019991	56635	Mm.23585.1	67.67	239.33	3.54	2.76	4.81	171.67
1437401_at	Igf1	BG075165	16000	Mm.2770.4	15.67	55.67	3.55	0.34	100000000	40
1420654_a_at	Gbe1	NM_028803	74185	Mm.29201.1	65.67	234.67	3.57	3.01	4.33	169
1422317_a_at	Il1rl1	NM_010743	17082	Mm.35692.1	38	135.67	3.57	2.35	6.95	97.67
1427285_s_at	---	AW012617		Mm.220932.1	29.67	106	3.57	1.71	19.28	76.33
1416029_at	Klf10	NM_013692	21847	Mm.4292.1	50.33	180	3.58	2.35	6.83	129.67
1433590_at	Herc3	BM239854	73998	Mm.33788.2	19.33	69.33	3.59	1.48	100000000	50
1445421_at	---	AV238942		Mm.150139.1	41	147.33	3.59	2.49	5.22	106.33
1417423_at	Grina	NM_023168	66168	Mm.41665.1	66	237.33	3.6	1.93	14.08	171.33
1426300_at	Alcam	U95030	11658	Mm.2877.1	67.67	243.33	3.6	2.48	6.21	175.67
1419276_at	Enpp1	AF339910	18605	Mm.27254.1	63	227.33	3.61	2.63	5.42	164.33
1416148_at	Laptm4b	BC019120	114128	Mm.197518.1	66	238.67	3.62	1.57	100000000	172.67
1420804_s_at	Clec4d	NM_010819	17474	Mm.24920.1	60.67	219.33	3.62	2.68	5.28	158.67
1418580_at	Rtp4	BC024872	67775	Mm.180157.1	65.67	238.33	3.63	1.29	100000000	172.67
1427910_at	Cst6	AK003744	73720	Mm.36816.1	31.33	114	3.64	1.87	19.38	82.67
1452400_a_at	Hoxa11os	BB550242	15397	Mm.196373.1	40.33	147	3.64	1.95	12.45	106.67
1422557_s_at	Mt1	NM_013602	17748	Mm.219629.1	38.33	140	3.65	0.47	100000000	101.67
1432466_a_at	Apoe	AK019319	11816	Mm.138866.2	40	146	3.65	2.67	5.38	106
1427912_at	Cbr3	AK003232	109857	Mm.4512.1	66	241.67	3.66	1.09	100000000	175.67
1455961_at	---	AV174022		Mm.13052.2	42	154.67	3.68	0.48	100000000	112.67
1443870_at	Abcc4	BB291885	239273	Mm.86700.1	31.67	117.33	3.71	2.34	7.97	85.67
1425627_x_at	Gstm1 /// LOC100043965 /// LOC433943 /// LOC436518 /// LOC674086	J03952	100043965 /// 14862 /// 433943 /// 436518 /// 674086	Mm.2011.2	46	171	3.72	1.65	100000000	125
1433819_s_at	---	AV296997		Mm.86311.1	55.33	205.67	3.72	2.14	11.36	150.33
1452716_at	5730469M10Rik	AK017688	70564	Mm.27227.1	30.33	113.33	3.74	2.74	5.23	83
1456387_at	Nol4	AV323033	319211	Mm.26405.1	33.33	125	3.75	2.75	5.51	91.67
1422071_at	Lgals6	AF026794	16857	Mm.210336.1	29.33	111.67	3.81	2.16	8.81	82.33
1418486_at	Vnn1	NM_011704	22361	Mm.27154.1	49.67	189.67	3.82	3.21	4.7	140
1422975_at	Mme	NM_008604	17380	Mm.38931.1	20.67	79	3.82	2.29	9.22	58.33
1423592_at	Rock2	BB761686	19878	Mm.35815.1	65.33	249.33	3.82	2.03	18.26	184
1422573_at	Ampd3	D85596	11717	Mm.3238.1	64.67	248	3.84	2.38	8.84	183.33
1449193_at	Cd5l	NM_009690	11801	Mm.6676.1	60.33	231.67	3.84	2.48	7.59	171.33
1430315_at	1700010N08Rik	AV260173	545951	Mm.85022.1	57.33	220.67	3.85	2.73	6.08	163.33
1445546_at	AI844685	AI844685	106267	Mm.34572.1	43.33	167.67	3.87	2.75	6.4	124.33
1415834_at	Dusp6	NM_026268	67603	Mm.1791.1	65.33	253.67	3.88	2.63	7.12	188.33
1415996_at	Txnip	AF173681	56338	Mm.77432.1	32	124.33	3.89	0	100000000	92.33
1422444_at	Itga6	BM935811	16403	Mm.25232.1	61.67	241.67	3.92	2.87	5.96	180
1450344_a_at	Ptger3	NM_011196	19218	Mm.30424.1	32	125.33	3.92	2.45	7.88	93.33
1439263_at	LOC14210	BB388301	14210	Mm.3421.2	57	224.67	3.94	3.13	5.09	167.67
1448649_at	Enpep	NM_007934	13809	Mm.1193.1	51.33	202	3.94	2.91	5.85	150.67
1433506_at	Lrrc8d	BB315861	231549	Mm.23837.1	48.33	191	3.95	2.73	6.76	142.67
1417521_at	Efna2	NM_007909	13637	Mm.1478.1	17	67.33	3.96	1.18	15.86	50.33
1418480_at	Ppbp	NM_023785	57349	Mm.157750.1	61.33	242.67	3.96	3.3	4.88	181.33
1427371_at	Abca8a	BC026496	217258	Mm.138955.1	8	31.67	3.96	0.93	100000000	23.67
1418095_at	Smpx	NM_025357	66106	Mm.140340.1	0.33	1.33	4	0	100000000	1
1419714_at	Cd274	NM_021893	60533	Mm.168681.1	32.67	130.67	4	3.12	5.24	98
1447213_at	---	BE853515		Mm.139955.1	58	232	4	2.96	5.94	174
1422340_a_at	Actg2	NM_009610	11468	Mm.16562.1	62	250.33	4.04	0	100000000	188.33
1417600_at	Slc15a2	NM_021301	57738	Mm.63479.1	59.33	240.67	4.06	0.95	100000000	181.33
1416129_at	Errfi1	NM_133753	74155	Mm.21679.1	60.33	245.67	4.07	1.13	100000000	185.33
1453782_at	3021401C12Rik	BI737125	70678	Mm.102470.1	51	207.33	4.07	3.4	5	156.33
1421369_a_at	Mab21l1	NM_010750	17116	Mm.89955.1	54.67	223.33	4.09	2.63	8.09	168.67
1445574_at	---	BG067678		Mm.25466.1	9.67	39.67	4.1	2.18	18.2	30
1422668_at	Serpinb9b	NM_011452	20706	Mm.45371.1	22	91	4.14	1.89	100000000	69
1423858_a_at	Hmgcs2	BC014714	15360	Mm.10633.1	7.33	30.33	4.14	1.28	100000000	23
1425878_at	Cabp4	AY039218	73660	Mm.216448.1	45.67	190	4.16	2.39	14.52	144.33
1415897_a_at	Mgst1	BI150149	56615	Mm.14796.1	24	100	4.17	0	100000000	76
1433529_at	E430002G05Rik	AU067747	210622	Mm.28649.1	56	234.33	4.18	3.05	6.47	178.33
1419603_at	Ifi204 /// LOC100048309	NM_008329	100048309 /// 15951	Mm.212870.1	55.67	233	4.19	3.2	5.77	177.33
1434380_at	Gbp6 /// LOC100047881	BM241271	100047881 /// 229900	Mm.532.1	51.33	217.33	4.23	2.26	16.94	166
1422120_at	Eaf2	AY034479	106389	Mm.44970.1	59.67	253.33	4.25	3.39	5.64	193.67
1441546_at	LOC624524	BB464777	624524	Mm.212279.1	48	206.67	4.31	3.15	5.97	158.67
1460003_at	AI956758	AV234963	99132	Mm.42155.1	28	121.67	4.35	2.39	17.56	93.67
1418665_at	Impa2	NM_053261	114663	Mm.34079.1	55	241.33	4.39	3.12	7.17	186.33
1456635_at	LOC100039742	AW909306	100039742	Mm.220944.3	32	141	4.41	3.13	6.58	109
1434413_at	---	BG092677		Mm.45770.1	12.33	54.33	4.41	0	100000000	42
1416619_at	4632428N05Rik	BC003967	74048	Mm.33926.1	14.33	63.33	4.42	2.7	10.74	49
1454086_a_at	Lmo2 /// LOC100048263	AK013416	100048263 /// 16909	Mm.29266.2	27.33	121	4.43	2.7	8.88	93.67
1449348_at	Mpp6	AF199010	56524	Mm.41288.1	56.33	253	4.49	3.4	6.53	196.67
1430310_at	Tspan11	BB535262	68498	Mm.174368.1	31.67	143	4.52	2.89	9.78	111.33
1452348_s_at	Ifi203 /// Ifi204 /// Ifi205 /// LOC100040462 /// LOC100044072 /// LOC100048634 /// LOC192690 /// LOC640890 /// Mnda	AI481797	100040462 /// 100044072 /// 100048634 /// 15950 /// 15951 /// 192690 /// 226695 /// 381308 /// 640890	Mm.215120.2	50.33	229.33	4.56	2.56	15.44	179
1435363_at	Plekhg1	BG073502	213783	Mm.11768.1	10.67	48.67	4.56	2.19	196.78	38
1421385_a_at	Myo7a	NM_008663	17921	Mm.1403.1	32.33	147.67	4.57	3.43	6.72	115.33
1428834_at	Dusp4	AK012530	319520	Mm.153803.1	32.33	147.67	4.57	3.26	7.27	115.33
1454959_s_at	Gnai1	BQ174580	14677	Mm.28859.2	1.67	7.67	4.6	0.92	100000000	6
1452416_at	Il6ra	X53802	16194	Mm.2856.2	52.33	241.33	4.61	3.46	6.81	189
1431591_s_at	Isg15 /// LOC100038882 /// LOC100044225 /// LOC677168	AK019325	100038882 /// 100044225 /// 53606 /// 677168	Mm.204646.1	47	218.33	4.65	1.56	100000000	171.33
1434980_at	Pik3r5	AV230647	320207	Mm.18499.1	53.33	248.67	4.66	3.48	6.93	195.33
1440396_at	---	BG075893		Mm.102831.1	47.33	221	4.67	3.64	6.2	173.67
1455426_at	Epha3	AV226618	13837	Mm.101902.1	1	4.67	4.67	0.41	100000000	3.67
1418400_at	Larp6	NM_026235	67557	Mm.35755.1	50.33	237	4.71	3.79	6.1	186.67
1418445_at	LOC100045628 /// Slc16a2	AW105741	100045628 /// 20502	Mm.5045.1	46.33	218.67	4.72	3.32	7.65	172.33
1426952_at	Arhgap18	BB667215	73910	Mm.178750.1	51.67	244.33	4.73	3.04	10	192.67
1432905_at	3110037C07Rik	AK014131	73125	Mm.158951.1	25	120	4.8	2.5	15.56	95
1416114_at	Sparcl1	NM_010097	13602	Mm.29027.1	37.67	181	4.81	3.18	9.24	143.33
1431402_at	Kirrel3	BB626088	67703	Mm.132307.1	47.33	228.33	4.82	3.74	6.62	181
1451759_at	Masp2	BC013893	17175	Mm.3539.2	46.33	225.33	4.86	3.61	7.1	179
1459606_at	C79130	BB752953	97236	Mm.211438.1	42	205	4.88	3.09	9.7	163
1451564_at	Parp14	BC021340	547253	Mm.89210.1	43.67	214.33	4.91	2.54	25.87	170.67
1459815_at	Zmynd12	AI414736	332934	Mm.22958.1	34.67	171.33	4.94	3.79	6.96	136.67
1418187_at	Ramp2	AF146523	54409	Mm.218611.1	38.67	192	4.97	2.35	100000000	153.33
1432645_at	---	BB029361		Mm.130735.1	49.67	247	4.97	3.96	6.67	197.33
1423091_a_at	Gpm6b	AK016567	14758	Mm.41791.1	37.33	188.67	5.05	1.3	100000000	151.33
1452696_a_at	4933439C10Rik	AK017115	74476	Mm.17353.1	44.67	225.67	5.05	3.96	6.67	181
1419417_at	Vegfc	NM_009506	22341	Mm.1402.1	39.33	199.67	5.08	4.03	6.47	160.33
1427479_at	BB287469 /// EG266459 /// EG435337 /// EG544883 /// EG666806 /// EG666862 /// Eif1a /// LOC100039042 /// LOC100039052 /// LOC100039076 /// LOC100039100 /// LOC100039162 /// LOC100039226 /// LOC100042776 /// LOC100045274 /// LOC432715 /// LOC627881 /// LOC630607 /// LOC640794 /// LOC641136 /// LOC667395	AA413531	100039042 /// 100039052 /// 100039076 /// 100039100 /// 100039162 /// 100039226 /// 100042776 /// 100045274 /// 13664 /// 266459 /// 432715 /// 435337 /// 544881 /// 544883 /// 627881 /// 630607 /// 640794 /// 641136 /// 666806 /// 666862 /// 667395	Mm.143141.3	19.67	101	5.14	3.28	11.19	81.33
1417928_at	Pdlim4	NM_019417	30794	Mm.21830.1	44	228	5.18	3.81	7.77	184
1460632_at	---	BG069583		Mm.22185.1	25	129.67	5.19	3.05	15.59	104.67
1435641_at	9530018I07Rik	BB109391	320137	Mm.25861.1	5	26	5.2	1.13	100000000	21
1450783_at	Ifit1	NM_008331	15957	Mm.6718.1	43.67	228	5.22	1.12	100000000	184.33
1438021_at	Rbm47	BB400564	245945	Mm.31037.1	25.67	136.67	5.32	3.19	14.19	111
1419394_s_at	S100a8	NM_013650	20201	Mm.21567.1	44.33	237	5.35	3.48	10.77	192.67
1430051_at	4930486L24Rik	AK015635	214639	Mm.19839.1	44	235.67	5.36	4.1	7.67	191.67
1451336_at	Lgals4	BC021632	16855	Mm.17911.1	23.67	127	5.37	3.88	8.5	103.33
1451426_at	Dhx58	AF316999	80861	Mm.170797.2	41.33	222.33	5.38	3.74	8.87	181
1426968_a_at	Rdh10	BG073496	98711	Mm.41657.1	30	162	5.4	3.06	19.58	132
1449383_at	Adssl1	NM_007421	11565	Mm.3440.1	36	195	5.42	3.48	11.29	159
1444656_at	BC030499	BB169269	216976	Mm.50523.1	40.33	220.67	5.47	3.45	11.48	180.33
1437268_at	Lancl3	BB811311	236285	Mm.132357.1	10.33	56.67	5.48	2.72	44.61	46.33
1418936_at	Maff	BC022952	17133	Mm.86646.1	46	253	5.5	3.71	10.36	207
1436279_at	---	AV292356		Mm.101448.1	8	44	5.5	1.54	100000000	36
1418496_at	Foxa1 /// LOC100047556	NM_008259	100047556 /// 15375	Mm.4578.1	6.33	35	5.53	2.09	100000000	28.67
1418237_s_at	Col18a1	NM_009929	12822	Mm.196000.1	44.33	248	5.59	4.17	8.43	203.67
1444668_at	Astx	AV268386	100113394	Mm.87338.1	38.33	217.33	5.67	3.92	9.51	179
1422165_at	Pou3f4	X66603	18994	Mm.56946.1	8.67	50	5.77	2.62	100000000	41.33
1425062_at	Fcrl1	BF163263	229499	Mm.123525.1	37.67	217.33	5.77	4.07	9.17	179.67
1452114_s_at	Igfbp5	BF225802	16011	Mm.218877.2	6.33	36.67	5.79	1.1	100000000	30.33
1460238_at	Msln	NM_018857	56047	Mm.17510.1	9.33	54	5.79	2.52	100000000	44.67
1425078_x_at	C130026I21Rik /// LOC100041885	BC007193	100041885 /// 620078	Mm.197519.1	13.67	79.33	5.8	2.89	21.29	65.67
1435750_at	Gchfr	BB610454	320415	Mm.86373.1	40	232.67	5.82	2.54	100000000	192.67
1460242_at	Cd55	NM_010016	13136	Mm.20236.1	7.33	44	6	2.81	100000000	36.67
1420774_a_at	4930583H14Rik	NM_026358	67749	Mm.62589.1	40	241.33	6.03	3.37	23.82	201.33
1419040_at	Cyp2d22	BF683039	56448	Mm.157435.1	38.33	231.67	6.04	4.8	7.97	193.33
1425504_at	Mylk	BF451748	107589	Mm.27680.1	25	155.33	6.21	3.43	23.12	130.33
1456937_at	Cdh26	BB748621	381409	Mm.141313.1	25.67	160	6.23	3.85	15.22	134.33
1440342_at	G530011O06Rik	BB276544	654820	Mm.71877.1	35.33	221.67	6.27	3.82	15.33	186.33
1435108_at	Arhgap22	BG295243	239027	Mm.38191.1	37.33	235	6.29	4.37	10.94	197.67
1452592_at	Mgst2	AV066880	211666	Mm.24679.1	35	221	6.31	3.81	17.3	186
1454799_at	A230097K15Rik	AV300264	231510	Mm.33759.2	18	114	6.33	3.13	270.93	96
1429053_at	1110012J17Rik	BB795266	68617	Mm.33421.1	36.67	233.67	6.37	4.41	11.08	197
1438572_at	Csmd3	AV327842	239420	Mm.44378.1	4.33	28	6.46	0.91	100000000	23.67
1420549_at	Gbp1	NM_010259	14468	Mm.250.1	37.33	243	6.51	3.14	100000000	205.67
1424296_at	Gclc	BC019374	14629	Mm.4368.1	38.67	251.67	6.51	2.64	100000000	213
1426906_at	Ifi203	M74124	15950	Mm.215120.1	35.33	230	6.51	2.98	100000000	194.67
1447285_at	---	BG072508		Mm.173966.1	36.33	240	6.61	4.21	14.82	203.67
1422823_at	Eps8 /// LOC632638	NM_007945	13860 /// 632638	Mm.2012.1	37	245.67	6.64	2.75	100000000	208.67
1440617_at	Cpa6	BB072673	329093	Mm.183897.1	27.67	184.67	6.67	3.65	30.5	157
1417130_s_at	Angptl4	NM_020581	57875	Mm.196189.1	29	194.67	6.71	0	100000000	165.67
1419442_at	Matn2	BC005429	17181	Mm.3511.1	36.67	246.33	6.72	1.19	100000000	209.67
1423153_x_at	Cfh /// LOC100048018	AI987976	100048018 /// 12628	Mm.8655.1	14.67	99	6.75	3.95	16.65	84.33
1421321_a_at	Net1	NM_019671	56349	Mm.22261.1	35	239.67	6.85	2.23	100000000	204.67
1441836_x_at	Gtsf1	AV045004	74174	Mm.177870.1	16	110	6.88	3.32	100000000	94
1416184_s_at	Hmga1	NM_016660	15361	Mm.4438.1	34.33	236.67	6.89	2.74	100000000	202.33
1434301_at	D330050I23Rik	BE303700	399603	Mm.22755.1	10.33	71.33	6.9	4.34	16.31	61
1449945_at	Ppargc1b	NM_133249	170826	Mm.35750.1	1	7	7	0	100000000	6
1448788_at	Cd200	AF004023	17470	Mm.8649.1	10.33	73.33	7.1	3.8	41.85	63
1426915_at	Dapk1	BC021490	69635	Mm.24103.1	22	156.33	7.11	4.39	17.54	134.33
1418318_at	Rnf128	AK004847	66889	Mm.27764.1	22.33	160.33	7.18	3.77	51.86	138
1421354_at	Prkg2	NM_008926	19092	Mm.44410.1	32.33	232.33	7.19	5	12.36	200
1450826_a_at	Saa3	NM_011315	20210	Mm.14277.1	33	241.33	7.31	3.01	100000000	208.33
1451006_at	Xdh	AV286265	22436	Mm.11223.1	33.33	245	7.35	3.88	54.56	211.67
1441958_s_at	Ager	BB532535	11596	Mm.100464.1	27.67	204.67	7.4	5.04	11.95	177
1437385_at	Ccbe1	AV264768	320924	Mm.116781.1	33.67	250.67	7.45	5.04	14.1	217
1435639_at	2610528A11Rik	BF580962	70045	Mm.24660.1	29.67	227	7.65	5.14	14.34	197.33
1420696_at	Sema3c	NM_013657	20348	Mm.5071.1	24.67	191.67	7.77	5.17	14.3	167
1418858_at	Aox3	NM_023617	71724	Mm.20108.1	19.67	153.33	7.8	5.78	11.67	133.67
1426937_at	6330406I15Rik	AK018128	70717	Mm.63262.1	29.33	230.67	7.86	1.7	100000000	201.33
1456543_at	Prokr1	BB037474	58182	Mm.103800.2	7.67	60.33	7.87	1.5	100000000	52.67
1418930_at	Cxcl10 /// LOC100045000	NM_021274	100045000 /// 15945	Mm.877.1	27.67	218.33	7.89	5.19	13.82	190.67
1417273_at	Pdk4	NM_013743	27273	Mm.10283.1	30.67	243	7.92	0	100000000	212.33
1449025_at	Ifit3	NM_010501	15959	Mm.951.1	26	213	8.19	1.53	100000000	187
1456611_at	D430015B01Rik	BB482650	58909	Mm.28813.1	12	99.67	8.31	5.17	20.12	87.67
1434202_a_at	BC055107	BF682848	268709	Mm.40773.1	4	33.33	8.33	1.91	100000000	29.33
1416357_a_at	Mcam	NM_023061	84004	Mm.39103.1	13	109.33	8.41	3.81	100000000	96.33
1450780_s_at	Hmga2	X58380	15364	Mm.3953.1	29.33	247.67	8.44	2.43	100000000	218.33
1425120_x_at	1810023F06Rik	BC021795	217845	Mm.46348.1	18.67	158	8.46	5.25	20.51	139.33
1442783_x_at	---	BB249544		Mm.147967.1	17	146.67	8.63	2.75	18.17	129.67
1428547_at	Nt5e	AV273591	23959	Mm.31676.1	19.33	169.33	8.76	5.25	25.64	150
1415800_at	Gja1	M63801	14609	Mm.4504.1	27.33	244.33	8.94	1.26	100000000	217
1422474_at	Pde4b	BM246564	18578	Mm.20181.1	18.67	169	9.05	5	44.41	150.33
1422529_s_at	Casq2	NM_009814	12373	Mm.15343.1	2	18.33	9.17	0.45	100000000	16.33
1427346_at	LOC100039031 /// LOC100039067 /// LOC100039545 /// LOC100039934 /// Luzp4 /// Ott /// OTTMUSG00000018964 /// OTTMUSG00000019138 /// OTTMUSG00000019145 /// RP23-14I19.1 /// RP23-291C10.1 /// RP23-452F17.1	X96606	100034729 /// 100039031 /// 100039067 /// 100039545 /// 100039890 /// 100039934 /// 18422 /// 382243 /// 434863 /// 434864 /// 434865 /// 666184	Mm.3782.1	13.33	122.33	9.17	5.4	28.55	109
1415874_at	LOC100046643 /// Spry1	NM_011896	100046643 /// 24063	Mm.86483.1	22.67	209.33	9.24	3.93	100000000	186.67
1418392_a_at	Gbp3	NM_018734	55932	Mm.1909.1	24	225.33	9.39	4.71	151.68	201.33
1439658_at	Lmod3	AV292396	320502	Mm.68163.1	2	19	9.5	1.99	100000000	17
1415983_at	Lcp1	NM_008879	18826	Mm.153911.1	6	57.33	9.56	4.42	100000000	51.33
1453004_at	3110004L20Rik	BM234253	73102	Mm.23932.1	25	239	9.56	5.32	41.66	214
1439066_at	Angpt1	BB453314	11600	Mm.52778.1	10.67	104.33	9.78	2.84	100000000	93.67
1433694_at	LOC100047223 /// Pde3b	AV270888	100047223 /// 18576	Mm.39980.1	23.33	231.33	9.91	3.97	100000000	208
1424890_at	Bnc1	U88064	12173	Mm.6110.1	11.67	116.33	9.97	6.39	21.39	104.67
1417023_a_at	Fabp4	NM_024406	11770	Mm.582.1	12.67	127	10.03	0	100000000	114.33
1434096_at	Slc4a4	BB283443	54403	Mm.41044.1	10.33	104	10.06	1.61	100000000	93.67
1450850_at	Ezr /// LOC100044177	BM119387	100044177 /// 22350	Mm.4551.1	6	60.67	10.11	3.72	100000000	54.67
1426278_at	Ifi27	AY090098	76933	Mm.46382.1	14.33	146.67	10.23	1.29	100000000	132.33
1423555_a_at	Ifi44	BB329808	99899	Mm.30756.1	21	215	10.24	4.05	100000000	194
1424775_at	Oas1a	BC018470	246730	Mm.14301.1	21.67	222.67	10.28	3.25	100000000	201
1440815_x_at	LOC545039 /// LOC624112 /// LOC666481	BB099075	545039 /// 624112 /// 666481	Mm.114062.1	22.33	230.33	10.31	4.08	100000000	208
1420401_a_at	LOC100046186 /// Ramp3	NM_019511	100046186 /// 56089	Mm.39884.1	14.67	152.33	10.39	3.59	1262.19	137.67
1438676_at	Mpa2l	BM241485	100702	Mm.5057.2	21.33	223.67	10.48	5.65	55.48	202.33
1428891_at	9130213B05Rik	AK008716	231440	Mm.5002.1	5.33	56	10.5	2.72	100000000	50.67
1450079_at	Nrk	AK012873	27206	Mm.89850.1	0.33	3.67	11	0	100000000	3.33
1450693_at	Rgs17	NM_019958	56533	Mm.44606.1	9	102.33	11.37	2.17	100000000	93.33
1434776_at	Sema5a	BQ176610	20356	Mm.24733.2	15.33	179.33	11.7	5.5	100000000	164
1422607_at	Etv1	NM_007960	14009	Mm.4866.1	20.67	246.33	11.92	1.85	100000000	225.67
1423062_at	Igfbp3	AV175389	16009	Mm.29254.1	5.67	70	12.35	3.62	100000000	64.33
1422140_at	EG665378 /// LOC100040213 /// LOC100041903	NM_033616	100040213 /// 100041903 /// 665378	Mm.207045.1	5	65	13	2.95	100000000	60
1424443_at	Hdgfrp3 /// Tm6sf1	AV378394	107769 /// 29877	Mm.200913.1	18.33	239	13.04	8.54	26.16	220.67
1426005_at	Dmp1	U65020	13406	Mm.8011.1	5.67	75	13.24	5.95	100000000	69.33
1457102_at	A030001D16Rik	BB149729	399638	Mm.95774.1	11.33	153.33	13.53	7.18	83.1	142
1452352_at	Ctla2b	BG064656	13025	Mm.22715.1	17	231.67	13.63	3.46	100000000	214.67
1418752_at	Aldh3a1	NM_007436	11670	Mm.4257.1	3.33	46.67	14	0.81	100000000	43.33
1436920_at	Pcdh17	BQ176938	219228	Mm.40854.2	5.67	80	14.12	5.67	100000000	74.33
1419042_at	Iigp1	BM239828	60440	Mm.29008.1	16.33	233.33	14.29	2.27	100000000	217
1434372_at	AW112010	BE688358	107350	Mm.6381.1	15	218.33	14.56	6.2	100000000	203.33
1435605_at	Actr3b	BB125424	242894	Mm.40406.1	9	135.33	15.04	1.72	100000000	126.33
1423396_at	Agt	AK018763	11606	Mm.8854.1	15	226.67	15.11	7.68	193.99	211.67
1450678_at	Itgb2	NM_008404	16414	Mm.1137.1	14.67	226	15.41	10.02	31.7	211.33
1419435_at	Aox1	NM_009676	11761	Mm.26787.1	14.33	223.33	15.58	2.45	100000000	209
1448962_at	Myh11	BC026142	17880	Mm.3153.1	8	125.67	15.71	5.68	100000000	117.67
1417867_at	Cfd	NM_013459	11537	Mm.4407.1	1.33	21	15.75	0	100000000	19.67
1439779_at	---	BB356939		Mm.80604.1	5.67	91	16.06	4.11	100000000	85.33
1453373_at	6330532G10Rik	BB311937	76162	Mm.121680.1	13	210	16.15	8.11	249.41	197
1439906_at	---	BB184086		Mm.23555.1	15	243.33	16.22	5.63	100000000	228.33
1438989_s_at	B130021B11Rik	BB386167	320860	Mm.154516.1	5	81.67	16.33	4.05	100000000	76.67
1439831_at	---	AW111920		Mm.100018.1	14.33	239.67	16.72	6.04	100000000	225.33
1435396_at	Stxbp6	BM218509	217517	Mm.25378.1	10.33	174.67	16.9	8.07	100000000	164.33
1427946_s_at	Dpyd	BC028831	99586	Mm.27907.1	1.33	23	17.25	1.68	100000000	21.67
1457035_at	AI607873	AI607873	226691	Mm.200180.1	13	226.33	17.41	11.21	36.37	213.33
1415904_at	Lpl	BC003305	16956	Mm.1514.1	5.33	93	17.44	0	100000000	87.67
1434191_at	Tmem195	AI790538	319660	Mm.36638.1	5	90.67	18.13	3.6	100000000	85.67
1418776_at	5830443L24Rik	NM_029509	76074	Mm.23991.1	12	221.67	18.47	10.69	59.35	209.67
1448929_at	F13a1	NM_028784	74145	Mm.17403.1	11.67	225	19.29	11.33	63.51	213.33
1451777_at	BC013672	BC013672	234311	Mm.33332.1	10.33	207.33	20.06	8.31	100000000	197
1449254_at	Spp1	NM_009263	20750	Mm.321.1	12.33	248.33	20.14	0	100000000	236
1429992_at	Speer4b	AK006975	73526	Mm.116936.1	2	42.33	21.17	3.17	100000000	40.33
1418191_at	LOC100048346 /// Usp18	NM_011909	100048346 /// 24110	Mm.27498.1	10	212.33	21.23	2.88	100000000	202.33
1453196_a_at	Oasl2	BQ033138	23962	Mm.27162.2	9.67	214	22.14	3.19	100000000	204.33
1417487_at	Fosl1	U34245	14283	Mm.6215.1	10.33	240	23.23	4.07	100000000	229.67
1419532_at	Il1r2	NM_010555	16178	Mm.1349.1	10.67	248	23.25	11.63	4162.07	237.33
1434129_s_at	Lhfpl2	BG917242	218454	Mm.205393.1	9.67	227.67	23.55	2.66	100000000	218
1448499_a_at	Ephx2	NM_007940	13850	Mm.15295.1	3.33	80.67	24.2	2.34	100000000	77.33
1427076_at	Mpeg1	L20315	17476	Mm.3999.1	9.33	233.33	25	11.85	100000000	224
1435748_at	Gda	AW911807	14544	Mm.157113.2	9.33	243	26.04	2.11	100000000	233.67
1424352_at	Cyp4a12a	BC025936	277753	Mm.56950.1	9	244	27.11	20.98	37.91	235
1449038_at	Hsd11b1	NM_008288	15483	Mm.28328.1	8.33	227.67	27.32	5.01	100000000	219.33
1427345_a_at	Sult1a1	AK002700	20887	Mm.17339.2	4	110	27.5	4.34	100000000	106
1416811_s_at	Ctla2a /// Ctla2b	NM_007796	13024 /// 13025	Mm.30144.1	8.67	245.67	28.35	0.73	100000000	237
1416382_at	Ctsc	NM_009982	13032	Mm.684.1	2.67	75.67	28.38	6.41	100000000	73
1431049_at	Ica1l	BM964047	70375	Mm.17834.1	3.33	102	30.6	8.05	100000000	98.67
1418004_a_at	Tmem176b	NM_023056	65963	Mm.28385.1	7.67	243	31.7	0.22	100000000	235.33
1417256_at	Mmp13	NM_008607	17386	Mm.5022.1	7.33	247.33	33.73	18.22	223.28	240
1438027_at	---	BB668084		Mm.80553.1	6.33	232.67	36.74	12.1	100000000	226.33
1435792_at	Csprs /// EG665317 /// EG665338 /// LOC100040158 /// LOC100040213	BB148221	100040158 /// 100040213 /// 114564 /// 665317 /// 665338	Mm.99965.2	1.33	55.67	41.75	1.96	100000000	54.33
1423436_at	Gsta3	AI172943	14859	Mm.14719.1	0.33	15.67	47	0	100000000	15.33
1448696_at	Heph	NM_010417	15203	Mm.27494.1	3.33	159.67	47.9	8.64	100000000	156.33
1425603_at	Tmem176a	BC006049	66058	Mm.153276.1	5	242.67	48.53	2.97	100000000	237.67
1457373_at	---	BB495006		Mm.135415.1	1.67	81	48.6	4.31	100000000	79.33
1427735_a_at	Acta1	M12233	11459	Mm.214950.2	3	147	49	2.1	100000000	144
1416658_at	Frzb	U91905	20378	Mm.3246.1	1.67	96	57.6	6.31	100000000	94.33
1448269_a_at	Klhl13	NM_026167	67455	Mm.26546.1	2	124.67	62.33	8.25	100000000	122.67
1418990_at	Ms4a4d	NM_025658	66607	Mm.2072.1	3.67	235.67	64.27	11.37	100000000	232
1449486_at	Ces1	NM_021456	12623	Mm.22720.1	3.33	237	71.1	2.31	100000000	233.67
1418937_at	Dio2	AF177196	13371	Mm.21389.1	3.33	242	72.6	12.92	100000000	238.67
1424266_s_at	AU018778	BC013479	234564	Mm.29110.1	1	82	82	4.31	100000000	81
1429993_s_at	EG664804 /// LOC100039045 /// LOC100046568 /// Speer4b	AK006975	100039045 /// 100046568 /// 664804 /// 73526	Mm.116936.1	0.67	56.33	84.5	1.85	100000000	55.67
1422726_x_at	Speer4a	NM_029376	75657	Mm.61720.1	0.33	34.67	104	2.65	100000000	34.33
1418601_at	Aldh1a7	NM_011921	26358	Mm.14609.1	1	112	112	0	100000000	111
1415832_at	Agtr2	NM_007429	11609	Mm.2679.1	2	243.67	121.83	7.12	100000000	241.67
1422141_s_at	Csprs	NM_033616	114564	Mm.207045.1	0.33	46.33	139	6.2	100000000	46
1448792_a_at	Cyp2f2	NM_007817	13107	Mm.4515.1	1	245.67	245.67	0	100000000	244.67

## Sheet: Myocd<=-2 fold(616genes)
Genes down-regulated 2-fold or more when cells were transduced with Myocd
probe set	gene	Accession	EntrezGene	Description	LacZ	Myocd	fold change	lower bound of FC	upper bound of FC	difference of means
1417160_s_at	Expi	NM_007969	14038	Mm.1650.1	245.67	1.67	-147.4	-33.16	-100000000	-244
1428664_at	Vip	AK018599	22353	Mm.98916.1	239.67	2	-119.83	-30.23	-100000000	-237.67
1427585_at	---	AF071754		Mm.23871.1	222.33	2.33	-95.29	-45.44	-100000000	-220
1420558_at	Selp	M72332	20344	Mm.3337.1	249.33	10.33	-24.13	-7.78	-100000000	-239
1434484_at	1100001G20Rik	AV006463	66107	Mm.902.1	228.33	9.67	-23.62	-8.63	-100000000	-218.67
1416967_at	Sox2	U31967	20674	Mm.4541.1	166.67	7.33	-22.73	-11.58	-261.31	-159.33
1426433_at	Myct1	W34301	68632	Mm.33762.1	191	12	-15.92	-8.61	-50.21	-179
1456878_at	AI646023	BE910952	192734	Mm.45062.1	251.67	17	-14.8	-8.87	-44.2	-234.67
1450708_at	Scg2	NM_009129	20254	Mm.5038.1	210	15.33	-13.7	-8.23	-33.46	-194.67
1418454_at	Mfap5	NM_015776	50530	Mm.41931.1	247.33	19	-13.02	-5.41	-100000000	-228.33
1450339_a_at	Bcl11b	NM_021399	58208	Mm.116831.1	103	8	-12.88	-5.91	-100000000	-95
1438055_at	Rarres1	BB035017	109222	Mm.38002.1	222.67	18	-12.37	-9.08	-18.43	-204.67
1457871_at	Colec10	BB765132	239447	Mm.82400.1	211.33	17.67	-11.96	-6.9	-36.03	-193.67
1451527_at	Pcolce2	AF352788	76477	Mm.46016.1	198.33	16.67	-11.9	-8.08	-21.24	-181.67
1422831_at	Fbn2	NM_010181	14119	Mm.20271.1	240	22	-10.91	-5.79	-76.44	-218
1417220_at	Fah	NM_010176	14085	Mm.3798.1	204	20	-10.2	-6.06	-26.33	-184
1458396_at	P2rx3	BB452660	228139	Mm.212833.1	223.33	23	-9.71	-7.54	-13.04	-200.33
1422667_at	Krt15	NM_008469	16665	Mm.38498.1	238.33	25	-9.53	-6.23	-19.58	-213.33
1452590_a_at	LOC100039175 /// LOC100039246 /// Plac9	BB609699	100039175 /// 100039246 /// 211623	Mm.29491.1	216	22.67	-9.53	-5.47	-30.71	-193.33
1450567_a_at	Col2a1	NM_031163	12824	Mm.2423.1	238.33	27.33	-8.72	-5.34	-22.68	-211
1423671_at	Dner	AF370126	227325	Mm.39067.1	198	23	-8.61	-5.84	-12.07	-175
1446085_at	---	BB022048		Mm.207132.1	202.33	24	-8.43	-5.98	-12.29	-178.33
1454460_at	5730433N10Rik	AK017612	70545	Mm.206820.1	197.67	24	-8.24	-5.75	-11.94	-173.67
1423280_at	Stmn2	BM115022	20257	Mm.29580.1	233.33	29	-8.05	-5.91	-12.31	-204.33
1435258_at	Tmem141	AW551717	51875	Mm.5769.1	175.67	22	-7.98	-5.66	-13.25	-153.67
1422626_at	Mmp16	AF282844	17389	Mm.42042.1	221	28.33	-7.8	-3.15	-100000000	-192.67
1418057_at	Tiam1	NM_009384	21844	Mm.1211.1	226.67	29.33	-7.73	-5.78	-11.14	-197.33
1438531_at	A730054J21Rik	BM119567	320862	Mm.111861.1	177	24	-7.38	-4.93	-13.85	-153
1423017_a_at	Il1rn	NM_031167	16181	Mm.882.1	215.67	29.33	-7.35	-2.34	-100000000	-186.33
1418818_at	Aqp5 /// LOC100046616	NM_009701	100046616 /// 11830	Mm.45580.1	224	30.67	-7.3	-4.63	-15.88	-193.33
1416318_at	Serpinb1a	AF426024	66222	Mm.46316.1	241	33.67	-7.16	-3.69	-71.83	-207.33
1449204_at	Gjb5	NM_010291	14622	Mm.26859.1	242	34	-7.12	-5.08	-11.72	-208
1422945_a_at	Kif5c	AI844677	16574	Mm.41576.1	232.33	32.67	-7.11	-4.7	-14.1	-199.67
1417466_at	Rgs5	NM_133736	19737	Mm.41641.1	7	1	-7	-1.14	-100000000	-6
1449466_at	Clec3b	NM_011606	21922	Mm.34588.1	176	25.67	-6.86	-2.87	-100000000	-150.33
1436590_at	Ppp1r3b	BG071940	244416	Mm.24668.1	183.67	27	-6.8	-4.58	-11.14	-156.67
1418678_at	Has2	NM_008216	15117	Mm.5148.1	231.33	35	-6.61	-4.34	-13.51	-196.33
1450779_at	Fabp7	NM_021272	12140	Mm.3644.1	206	31.33	-6.57	-3.88	-15.92	-174.67
1440161_at	---	BB378819		Mm.132463.1	195.67	30	-6.52	-3.58	-14.69	-165.67
1419015_at	Wisp2	NM_016873	22403	Mm.13828.1	244.33	38.67	-6.32	-2.32	-100000000	-205.67
1440990_at	Kif26b	BB012037	269152	Mm.138659.1	238.33	38	-6.27	-4.76	-8.89	-200.33
1415877_at	Dpysl3	NM_009468	22240	Mm.180905.1	229.67	36.67	-6.26	-4.77	-8.82	-193
1439101_at	D830007F02Rik	BM123917	213435	Mm.112556.1	10.33	1.67	-6.2	-1.47	-100000000	-8.67
1439990_at	---	BB460243		Mm.187315.1	234.33	38.33	-6.11	-3.92	-13.03	-196
1460608_at	Cacna1b	AV326040	12287	Mm.91991.1	166.67	28	-5.95	-2.37	-100000000	-138.67
1425519_a_at	Cd74	BC003476	16149	Mm.7043.1	103.67	17.67	-5.87	-2.59	-100000000	-86
1448593_at	Wisp1	NM_018865	22402	Mm.10222.1	249.67	43	-5.81	-4.4	-8.46	-206.67
1445612_at	---	AI114898		Mm.177183.1	170.33	30.33	-5.62	-2.9	-11.98	-140
1437654_at	3110001K24Rik	BE630700	75698	Mm.45406.1	205	36.67	-5.59	-2.43	-100000000	-168.33
1436350_at	D430039N05Rik	BM117463	241520	Mm.26101.2	198.67	35.67	-5.57	-3.56	-9.71	-163
1436002_at	Scube3	BB484128	268935	Mm.32082.1	250.67	45.67	-5.49	-4.16	-8.03	-205
1454933_at	2610027C15Rik	BI409701	230752	Mm.41569.1	206.67	38.67	-5.34	-4.01	-7.73	-168
1418507_s_at	Socs2	NM_007706	216233	Mm.4132.1	216	40.67	-5.31	-4.2	-6.83	-175.33
1416286_at	Rgs4	NM_009062	19736	Mm.41642.1	243.33	47.33	-5.14	-3.39	-10.11	-196
1448890_at	Klf2	NM_008452	16598	Mm.26938.1	200.33	39.33	-5.09	-3.75	-7.87	-161
1438331_at	---	BB491630		Mm.131081.1	210.33	42	-5.01	-3.49	-7.85	-168.33
1454592_at	9430012M22Rik	AK020412	77244	Mm.159871.1	211.33	42.33	-4.99	-3.26	-8.73	-169
1423630_at	Cygb	BM899392	114886	Mm.34598.1	123.33	25	-4.93	-3.67	-7.01	-98.33
1423499_at	Sncaip	AK017012	67847	Mm.90801.1	207	42.33	-4.89	-3.53	-6.99	-164.67
1452093_at	Tmem185b	AK010846	226351	Mm.56701.1	158	33	-4.79	-3.45	-7.38	-125
1457883_at	---	BB225963		Mm.212481.1	75	15.67	-4.79	-2.63	-18.11	-59.33
1427198_at	BC022960	BC022960	237246	Mm.103303.1	212.33	45	-4.72	-3.46	-6.75	-167.33
1418714_at	Dusp8	NM_008748	18218	Mm.39725.1	165.33	35.33	-4.68	-3.52	-6.79	-130
1438350_at	Gpr64	BM234984	237175	Mm.213016.1	221.67	47.33	-4.68	-3.69	-6.32	-174.33
1454965_at	LOC634842	BE980088	634842	Mm.26101.1	223.33	48	-4.65	-3.66	-6.1	-175.33
1439332_at	Ddit4l	AV251625	73284	Mm.195809.2	236.33	51	-4.63	-3	-9.42	-185.33
1423341_at	Cspg4	BB377873	121021	Mm.41329.1	249.67	54.33	-4.6	-3.05	-8.89	-195.33
1417312_at	Dkk3	AK004853	50781	Mm.55143.1	175.33	38.33	-4.57	-3.6	-6.12	-137
1423856_at	Popdc3	BC003896	78977	Mm.5290.1	132.67	29	-4.57	-3.39	-6.33	-103.67
1426418_at	Atoh8	AK016909	71093	Mm.87449.1	251	55	-4.56	-3.6	-6.19	-196
1435060_at	Tmod2	BB667124	50876	Mm.40489.1	244.33	54	-4.52	-3.75	-5.69	-190.33
1455436_at	Diras2	BM114282	68203	Mm.29362.1	141.33	31.33	-4.51	-2.88	-9.6	-110
1437983_at	Sall1	BB739342	58198	Mm.68496.1	230.67	51.67	-4.46	-3.58	-5.75	-179
1458706_at	---	AW494074		Mm.194190.1	114.33	25.67	-4.45	-2.95	-8.65	-88.67
1453059_at	2310046A06Rik	AK009836	69642	Mm.35008.1	10.33	2.33	-4.43	-0.9	-100000000	-8
1455224_at	Angptl1	AI593746	72713	Mm.141159.1	109	24.67	-4.42	-3.3	-6.28	-84.33
1434645_at	C530008M17Rik	BB493717	320827	Mm.32581.1	230.67	53.33	-4.33	-3.72	-5.07	-177.33
1422216_at	Mid2	AF196480	23947	Mm.25678.1	209.67	48.67	-4.31	-3.09	-6.26	-161
1432408_a_at	D0Kist2	AK013560	27493	Mm.100510.2	130	30.33	-4.29	-2.01	-7.74	-99.67
1420764_at	Scrg1	NM_009136	20284	Mm.12886.1	226.67	53	-4.28	-3.64	-5	-173.67
1429888_a_at	Hspb2	AK012780	69253	Mm.1980.2	54	12.67	-4.26	-2.78	-8.87	-41.33
1419056_at	Rtn2	AF038538	20167	Mm.24142.1	69.33	16.33	-4.24	-2.57	-11.48	-53
1419380_at	LOC100046333 /// Zfp423	NM_033327	100046333 /// 94187	Mm.23452.1	236.33	56.33	-4.2	-3.36	-5.47	-180
1418464_at	Matn4	NM_013592	17183	Mm.29428.1	239	57	-4.19	-3.23	-5.92	-182
1420777_a_at	4933400A11Rik	NM_025743	66747	Mm.85010.1	194.33	46.33	-4.19	-3.03	-5.53	-148
1420551_at	2310039E09Rik	NM_026509	68016	Mm.133444.1	80.67	19.33	-4.17	-2.76	-7.83	-61.33
1455239_at	6330512M04Rik	BM116861	320802	Mm.1898.1	171	41.33	-4.14	-3.46	-5	-129.67
1435436_at	---	BI647951		Mm.87705.1	203.33	49.67	-4.09	-2.05	-36.33	-153.67
1432323_at	8430436N08Rik	AK018465	71510	Mm.158711.1	227.33	55.67	-4.08	-3.3	-5.21	-171.67
1418666_at	Ptx3	NM_008987	19288	Mm.4663.1	247.67	61.33	-4.04	-0.86	-100000000	-186.33
1448145_at	Wwp2	AK004087	66894	Mm.18795.1	242	60.33	-4.01	-3.14	-5.45	-181.67
1442067_at	---	BB468437		Mm.170274.1	200.33	50	-4.01	-2.96	-5.24	-150.33
1442116_at	Gpr176	BB311924	381413	Mm.70979.1	224.33	56	-4.01	-2.51	-8.63	-168.33
1430379_at	5830411K21Rik	BM220939	78822	Mm.160141.1	195.67	49	-3.99	-2.85	-5.36	-146.67
1421429_a_at	Npnt	NM_033525	114249	Mm.205021.1	190.67	48	-3.97	-2.75	-5.39	-142.67
1418129_at	Dhcr24	BG295389	74754	Mm.133370.1	208.33	52.67	-3.96	-2.79	-5.89	-155.67
1447099_at	---	AW553607		Mm.182728.1	166	42	-3.95	-2.6	-6.13	-124
1422758_at	Chst2	NM_018763	54371	Mm.12968.1	94.67	24	-3.94	-2.97	-5.72	-70.67
1420753_at	Tll1	NM_009390	21892	Mm.5076.1	245.67	62.67	-3.92	-3.32	-4.75	-183
1451891_a_at	Dysf	AF188290	26903	Mm.220982.1	230	58.67	-3.92	-2.82	-6.09	-171.33
1442649_at	1500009L16Rik	BB181468	69784	Mm.208153.1	234.33	60.33	-3.88	-3.14	-4.97	-174
1435191_at	Cdsn /// LOC100043961 /// LOC100044189	BM231053	100043961 /// 100044189 /// 386463	Mm.22608.1	238.67	62	-3.85	-3.4	-4.43	-176.67
1458341_x_at	---	BB397841		Mm.139800.1	236	61.67	-3.83	-3	-5.16	-174.33
1418723_at	Edg7	NM_022983	65086	Mm.155520.1	223.67	58.67	-3.81	-3.11	-4.74	-165
1437403_at	Samd5	BB308071	320825	Mm.101115.1	190.67	50	-3.81	-2.5	-5.54	-140.67
1418715_at	Pank1	BC023496	75735	Mm.24742.1	142.33	37.67	-3.78	-2.8	-5.15	-104.67
1443921_at	Ranbp3l	BB496379	223332	Mm.209787.1	225.67	59.67	-3.78	-3.04	-4.72	-166
1451679_at	6530401D17Rik	BC016270	76219	Mm.40004.1	200.67	53.33	-3.76	-2.67	-5.96	-147.33
1458697_at	---	AW492692		Mm.102111.1	152.67	40.67	-3.75	-2.56	-5.73	-112
1433891_at	Lgr4	BI107632	107515	Mm.40636.1	250.33	67	-3.74	-2.57	-6.53	-183.33
1440643_at	---	BB035528		Mm.212857.1	185.67	49.67	-3.74	-2.51	-5.2	-136
1437189_x_at	Eif3m	BB311104	98221	Mm.30078.2	116.67	31.33	-3.72	-0.09	-100000000	-85.33
1455056_at	Lmo7	BM231903	380928	Mm.6772.1	129.67	35	-3.7	-2.62	-5.81	-94.67
1425296_a_at	Rgs3	AF215669	50780	Mm.17554.2	234	63.33	-3.69	-1.96	-16.75	-170.67
1417408_at	F3	BC024886	14066	Mm.3742.1	247	67.33	-3.67	-2.19	-9.5	-179.67
1441057_at	Myh10	BB291766	77579	Mm.131761.1	180.33	50	-3.61	-2.5	-5.04	-130.33
1455506_at	Slc25a34	BE650825	384071	Mm.101716.1	90.33	25	-3.61	-1.55	-100000000	-65.33
1417574_at	Cxcl12	NM_013655	20315	Mm.465.1	252.67	70.33	-3.59	0	-100000000	-182.33
1421471_at	Npy1r	NM_010934	18166	Mm.5112.1	221	61.67	-3.58	-2.09	-9.21	-159.33
1448619_at	Dhcr7	NM_007856	13360	Mm.182149.1	221.33	62.33	-3.55	-3.13	-4.05	-159
1434277_a_at	Ypel2	BG069663	77864	Mm.24166.1	215	60.67	-3.54	-2.33	-6.66	-154.33
1426649_at	LOC100045217 /// Tmeff1	BM114154	100045217 /// 230157	Mm.41772.1	245	69.33	-3.53	-2.78	-4.74	-175.67
1417282_at	Mmp23	NM_011985	26561	Mm.29373.1	225	64.33	-3.5	-2.22	-7.82	-160.67
1442373_at	---	BG072382		Mm.169872.1	194.67	55.67	-3.5	-2.42	-4.96	-139
1451888_a_at	Odz4	AB025413	23966	Mm.10696.2	108.33	31	-3.49	-2.23	-6.49	-77.33
1441620_at	---	BB481004		Mm.102945.1	193.67	55.67	-3.48	-2.41	-4.93	-138
1450510_a_at	Cacna1a	AB066608	12286	Mm.41842.1	246.33	71	-3.47	-2.88	-4.34	-175.33
1431569_a_at	Lypd1	AK012406	72585	Mm.32727.2	77.33	22.33	-3.46	-1.82	-13.76	-55
1434887_at	Freq	BE990928	14299	Mm.40262.1	230.67	66.67	-3.46	-2.42	-5.68	-164
1425379_at	Hgf	D10212	15234	Mm.15629.1	237.33	69	-3.44	-2.38	-5.67	-168.33
1417979_at	Tnmd	AF291655	64103	Mm.46221.1	175	51	-3.43	-2.37	-5.87	-124
1417923_at	Pak3	BQ174935	18481	Mm.3392.1	229	67.33	-3.4	-2.72	-4.41	-161.67
1436030_at	LOC100047857	BB730977	100047857	Mm.6926.1	219.67	65	-3.38	-2.45	-5.15	-154.67
1448113_at	LOC100039888 /// LOC623112 /// Stmn1	BC010581	100039888 /// 16765 /// 623112	Mm.28479.1	217.67	64.33	-3.38	-2.66	-4.6	-153.33
1447546_s_at	---	BB209820		Mm.122908.1	190	56.33	-3.37	-2.22	-4.96	-133.67
1457386_at	---	BG069816		Mm.212371.1	175	52	-3.37	-1.98	-5.28	-123
1439311_at	B830012L14Rik	BB333487	320085	Mm.136993.1	196.67	58.67	-3.35	-2.37	-4.69	-138
1418626_a_at	Clu /// LOC100046120	NM_013492	100046120 /// 12759	Mm.196344.1	173.67	52	-3.34	-1.85	-11.52	-121.67
1438879_at	---	BM214132		Mm.215899.1	189.33	56.67	-3.34	-2	-6.48	-132.67
1440372_at	---	AI785253		Mm.101938.1	204.33	61.33	-3.33	-2.55	-4.25	-143
1421096_at	Trpc1	BB817939	22063	Mm.1432.1	208.33	62.67	-3.32	-2.64	-4.27	-145.67
1417092_at	Pthr1	BC013446	19228	Mm.3542.1	229.33	69.33	-3.31	-2.73	-4.11	-160
1418933_at	Slc1a6	NM_009200	20513	Mm.6257.1	246.67	74.67	-3.3	-2.65	-4.32	-172
1424254_at	Ifitm1	BC027285	68713	Mm.175661.1	243	73.67	-3.3	-2.53	-4.62	-169.33
1419003_at	Bves	NM_024285	23828	Mm.88374.1	118.33	36	-3.29	-2.36	-5.02	-82.33
1422562_at	Rrad	NM_019662	56437	Mm.29467.1	57	17.33	-3.29	-2.22	-5.84	-39.67
1457145_at	Plekhg4	AV271771	102075	Mm.32034.1	229	69.67	-3.29	-2.7	-4.1	-159.33
1436119_at	Aldh1l2	BM231794	216188	Mm.151658.1	241.33	73.67	-3.28	-2.17	-6.07	-167.67
1435359_at	BC060632 /// LOC100047284	BB154954	100047284 /// 244654	Mm.77697.1	207.33	63.67	-3.26	-2.29	-4.92	-143.67
1430348_at	2900019E01Rik	BE945320	72918	Mm.154245.1	197	60.67	-3.25	-2.24	-4.74	-136.33
1452388_at	Hspa1a	AW763765	193740	Mm.196559.1	248.33	77	-3.23	-2.83	-3.73	-171.33
1458974_at	---	BM245368		Mm.218392.1	187.33	58	-3.23	-2.16	-4.57	-129.33
1436398_at	---	BB033554		Mm.130709.1	102	31.67	-3.22	-2.25	-4.9	-70.33
1440859_at	Akap6	BM122144	238161	Mm.41239.1	72	22.33	-3.22	-2.03	-5.81	-49.67
1441536_at	Hmgcs1	AV362707	208715	Mm.212972.1	201.33	62.67	-3.21	-2.05	-5.88	-138.67
1444406_at	---	AI504848		Mm.87181.1	206.67	64.33	-3.21	-2.12	-5.55	-142.33
1455970_at	---	BE370618		Mm.85304.1	237.67	74	-3.21	-2.66	-3.97	-163.67
1458389_at	---	BB211886		Mm.166859.1	222.33	69.33	-3.21	-2.51	-4.02	-153
1435941_at	Rhbdl3	BM118307	246104	Mm.25145.1	80	25	-3.2	-2.23	-4.92	-55
1450377_at	LOC640441	AI385532	640441	Mm.4159.1	217.33	68	-3.2	-1.83	-8.18	-149.33
1416321_s_at	Prelp	NM_054077	116847	Mm.214514.1	226.67	71	-3.19	-2.29	-4.94	-155.67
1448755_at	Col15a1	AF011450	12819	Mm.4352.1	222.33	69.67	-3.19	-2.34	-4.76	-152.67
1460252_s_at	Zfp105	NM_009544	22646	Mm.20430.1	235.33	73.67	-3.19	-2.6	-4.02	-161.67
1441765_at	---	BB822342		Mm.209969.1	179	56.33	-3.18	-2.34	-4.38	-122.67
1415919_at	Npdc1	NM_008721	18146	Mm.1131.1	237	75.33	-3.15	-2.48	-4.21	-161.67
1429111_at	Tln2	AV270892	70549	Mm.33997.1	228.33	72.67	-3.14	-2.44	-4.23	-155.67
1430313_at	Adamtsl1	AK020115	77739	Mm.65340.1	228.67	73	-3.13	-2.57	-3.87	-155.67
1446047_at	---	BG075399		Mm.182796.1	229.33	73.33	-3.13	-2.3	-4.48	-156
1451629_at	Lbh /// LOC100048380	BC026827	100048380 /// 77889	Mm.180813.1	154.33	49.67	-3.11	-2.23	-4.63	-104.67
1431094_at	1110006E14Rik	AK003491	76286	Mm.151018.1	204	65.67	-3.11	-2.29	-4.22	-138.33
1445395_at	---	BB114415		Mm.162109.1	202	65	-3.11	-2.17	-4.59	-137
1453940_at	2810404M03Rik	AK012985	69966	Mm.58693.1	229	73.67	-3.11	-2.62	-3.72	-155.33
1426817_at	Mki67	X82786	17345	Mm.4078.1	223	72	-3.1	-2.19	-4.87	-151
1427391_a_at	Col12a1	AW412729	12816	Mm.3819.2	236.33	76.33	-3.1	-2.31	-4.48	-160
1428988_at	Abcc3	AK006128	76408	Mm.23942.1	244.67	79	-3.1	-2.45	-4.14	-165.67
1435110_at	Unc5b	BG065285	107449	Mm.4580.2	246	79.33	-3.1	-2.21	-4.9	-166.67
1447024_at	---	BM197847		Mm.217561.1	200.67	64.67	-3.1	-1.74	-8.91	-136
1424680_at	BB146404	BC025893	103511	Mm.66334.1	238	77	-3.09	-2.62	-3.72	-161
1456806_at	A130010C12Rik	BB153010	320211	Mm.205191.1	220.33	71.33	-3.09	-2.22	-4.72	-149
1437597_at	---	BB182944		Mm.131924.1	104.67	34	-3.08	-2.06	-5.97	-70.67
1440586_at	B430203I24Rik	BB326079	97874	Mm.52271.1	180.67	58.67	-3.08	-1.97	-4.43	-122
1425673_at	Lpp	BC005613	210126	Mm.164524.1	196.67	64	-3.07	-1.67	-8.45	-132.67
1446094_at	---	BG076353		Mm.182887.1	226.33	73.67	-3.07	-2.35	-4.19	-152.67
1439265_at	---	BB131963		Mm.220875.1	241	78.67	-3.06	-2.44	-4.09	-162.33
1442944_at	C76555	BG065699	97125	Mm.172597.1	194	63.33	-3.06	-2.21	-4.03	-130.67
1460118_at	---	BF455409		Mm.103149.1	222	73	-3.04	-2.26	-4.24	-149
1415797_at	Ddr1	BF225985	12305	Mm.5021.1	239	79	-3.03	-2.47	-3.83	-160
1428510_at	Lphn1	AA987131	330814	Mm.29638.1	182	60	-3.03	-2.01	-5.7	-122
1455722_at	Wasf3	BB425316	245880	Mm.65397.1	204	67.33	-3.03	-2.03	-5.03	-136.67
1423551_at	Cdh13	BB776961	12554	Mm.24700.1	122.67	40.67	-3.02	-2.08	-5.1	-82
1441297_at	---	BG147188		Mm.130908.1	171	56.67	-3.02	-1.67	-4.72	-114.33
1442880_at	---	AV319882		Mm.24752.1	193.33	64	-3.02	-2.08	-4.28	-129.33
1438684_at	Nuak1	BF021001	77976	Mm.25874.1	243.67	81	-3.01	-1.71	-8.9	-162.67
1442845_at	C130075A20Rik	AV320517	320395	Mm.208973.1	187.33	62.33	-3.01	-1.85	-4.88	-125
1422977_at	Gp1bb	NM_010327	14724	Mm.20365.1	214.67	71.67	-3	-2.29	-4.02	-143
1435493_at	Dsp	AV297961	109620	Mm.203911.1	1	0.33	-3	0	-100000000	-0.67
1444109_at	C130009A20Rik	BB526251	399614	Mm.146212.1	203.33	67.67	-3	-2.17	-4.22	-135.67
1437173_at	Edg3	BB532532	13610	Mm.136736.1	211.67	71	-2.98	-2.11	-4.78	-140.67
1446950_at	---	BM124834		Mm.215498.1	191.33	64.33	-2.97	-1.93	-4.7	-127
1452249_at	Prickle1	BC022643	106042	Mm.206145.1	92.67	31.33	-2.96	-2	-5.1	-61.33
1454406_at	4930453J04Rik	AK015453	74652	Mm.159279.1	156	52.67	-2.96	-1.69	-9.1	-103.33
1441055_at	Palm2	BB431157	242481	Mm.153187.1	209.67	71	-2.95	-2.25	-3.92	-138.67
1447891_at	---	BI466416		Mm.202661.1	77.67	26.33	-2.95	-2.22	-4.22	-51.33
1458113_at	9530019H20Rik	BB109562	320999	Mm.103156.1	234.33	79.67	-2.94	-2.17	-4.4	-154.67
1446048_at	---	BG072720		Mm.182604.1	204	69.67	-2.93	-2.17	-3.86	-134.33
1437917_at	D530037H12Rik	BG066910	96893	Mm.44063.1	200	68.67	-2.91	-2.13	-3.89	-131.33
1436538_at	Ankrd37	AV084342	654824	Mm.196281.4	222.33	76.33	-2.91	-2.36	-3.64	-146
1446921_at	---	BM204670		Mm.202460.1	206	71	-2.9	-2.15	-3.94	-135
1459595_at	---	AW495413		Mm.40128.1	194.33	67	-2.9	-2.1	-3.84	-127.33
1426785_s_at	Mgll	BI411560	23945	Mm.194795.2	117.33	40.67	-2.89	-2.26	-3.89	-76.67
1416956_at	Kcnab2	U31908	16498	Mm.15512.1	208	72.33	-2.88	-2.09	-4.53	-135.67
1421404_at	Cxcl15	NM_011339	20309	Mm.64326.1	144	50.33	-2.86	-1.78	-5.12	-93.67
1432260_at	Gpr39	AK016817	71111	Mm.218887.1	146.67	51.33	-2.86	-2.35	-3.59	-95.33
1443157_at	---	BB470847		Mm.202533.1	186.33	65.33	-2.85	-1.83	-4.19	-121
1418872_at	Abcb1b	NM_011075	18669	Mm.6404.1	220.33	77.67	-2.84	-2.38	-3.36	-142.67
1460285_at	Itga9	NM_133721	104099	Mm.23386.1	228	80.33	-2.84	-2.33	-3.52	-147.67
1441172_at	---	BM239026		Mm.214659.1	116.33	41	-2.84	-2.03	-3.95	-75.33
1446406_at	---	BB083829		Mm.208336.1	145.67	51.33	-2.84	-1.93	-4.24	-94.33
1457483_at	---	BM214036		Mm.217790.1	201.67	71	-2.84	-2.07	-3.83	-130.67
1455965_at	Adamts4	BG064671	240913	Mm.23156.2	232.33	82	-2.83	-2.33	-3.53	-150.33
1440935_at	---	BQ176837		Mm.212560.1	223.33	79	-2.83	-2.23	-3.61	-144.33
1423259_at	Id4 /// LOC100045546	BB121406	100045546 /// 15904	Mm.28223.1	118.33	42	-2.82	-2.17	-3.91	-76.33
1427019_at	Ptprz1	BC002298	19283	Mm.41639.1	194.67	69	-2.82	-1.94	-3.98	-125.67
1438677_at	Pkp4	AW764208	227937	Mm.153748.2	208.67	74	-2.82	-2.17	-3.88	-134.67
1436937_at	Rbms3	BB053506	207181	Mm.133242.1	229	81.33	-2.82	-2.37	-3.43	-147.67
1421821_at	Ldlr	AF425607	16835	Mm.3213.1	245.33	87.33	-2.81	-2.34	-3.48	-158
1457338_at	---	BG075390		Mm.103160.1	173	61.67	-2.81	-1.59	-4.35	-111.33
1458663_at	---	AI552833		Mm.125445.1	201.67	71.67	-2.81	-2.1	-3.62	-130
1449152_at	Cdkn2b	AF059567	12579	Mm.8924.1	239	85.33	-2.8	-1.69	-6.5	-153.67
1458721_at	Pcdhga12	BG073332	93724	Mm.182648.1	191	68.33	-2.8	-2.01	-3.71	-122.67
1418326_at	LOC100047619 /// Slc7a5	BC026131	100047619 /// 20539	Mm.27943.1	231	82.67	-2.79	-2.27	-3.52	-148.33
1446236_at	C230072F16Rik	BB390992	320784	Mm.215887.1	163	58.33	-2.79	-1.37	-4.6	-104.67
1457343_at	---	BE634458		Mm.157592.1	177	63.33	-2.79	-1.29	-5.77	-113.67
1451224_at	Scamp5	BC018613	56807	Mm.102278.2	225	81	-2.78	-2.35	-3.29	-144
1459326_at	D9Ertd256e	BG066667	52179	Mm.154735.1	196.33	70.67	-2.78	-1.99	-3.6	-125.67
1424531_a_at	Tcea3	BC010807	21401	Mm.112.1	103.33	37.33	-2.77	-2.29	-3.45	-66
1436066_at	Kalrn	BI965477	545156	Mm.6150.1	200.33	72.33	-2.77	-2.03	-3.67	-128
1433266_at	2810416A17Rik	AK013094	70241	Mm.158341.1	120	43.33	-2.77	-1.86	-4.2	-76.67
1456547_at	---	BM119402		Mm.178349.1	189	68.33	-2.77	-1.85	-3.94	-120.67
1430762_at	4833427G06Rik	AK014780	235345	Mm.72828.1	239.33	86.67	-2.76	-2.25	-3.5	-152.67
1422912_at	Bmp4	NM_007554	12159	Mm.6813.1	243	88.33	-2.75	-1.2	-167.63	-154.67
1426858_at	Inhbb /// LOC100046802	BB253137	100046802 /// 16324	Mm.3092.1	227	82.67	-2.75	-2.27	-3.39	-144.33
1442298_at	---	AI426427		Mm.31071.1	202	73.33	-2.75	-1.85	-4.36	-128.67
1445277_at	---	BB152459		Mm.210284.1	206	75	-2.75	-1.99	-3.95	-131
1416513_at	Lamb2	BC026051	16779	Mm.68887.1	236.67	86.33	-2.74	-2.17	-3.63	-150.33
1442531_at	D12Ertd123e	BG065748	52532	Mm.24922.1	170.67	62.33	-2.74	-1.54	-4.44	-108.33
1441726_at	---	BE628768		Mm.139183.1	200	73	-2.74	-1.95	-3.89	-127
1442411_at	---	BF318509		Mm.157580.1	162.33	59.33	-2.74	-1.95	-4.33	-103
1446596_at	---	AW554440		Mm.182744.1	207.67	75.67	-2.74	-2.13	-3.49	-132
1454733_at	Nod1	BB138330	107607	Mm.28498.1	202	73.67	-2.74	-2.09	-3.91	-128.33
1459497_at	---	AU019852		Mm.23234.1	249	91	-2.74	-2.46	-3.08	-158
1455893_at	Rspo2	BG067392	239405	Mm.6149.1	245	90	-2.72	-0.7	-100000000	-155
1442609_at	---	BB534545		Mm.202283.1	202	74.67	-2.71	-2	-3.49	-127.33
1455735_at	Ap1s3	AW259574	252903	Mm.32409.1	97.67	36	-2.71	-2.26	-3.28	-61.67
1415978_at	Tubb3	NM_023279	22152	Mm.40068.1	241.33	89.33	-2.7	-2.31	-3.2	-152
1419295_at	Creb3l1	BC016447	26427	Mm.10353.1	240	89	-2.7	-2.33	-3.17	-151
1458605_at	---	AW107249		Mm.74624.1	162.67	60.33	-2.7	-1.4	-4.29	-102.33
1459266_at	---	AV352957		Mm.218538.1	178.67	66.33	-2.69	-1.68	-3.96	-112.33
1416594_at	Sfrp1	BI658627	20377	Mm.3171.1	217.67	81.67	-2.67	-1.58	-6.08	-136
1458057_at	---	BB343142		Mm.215794.1	199.33	75	-2.66	-1.75	-4.03	-124.33
1427633_a_at	Pappa	AF439513	18491	Mm.103481.2	211.33	79.67	-2.65	-1.86	-4.09	-131.67
1434639_at	Klhl29	BI988550	208439	Mm.35927.1	166.33	62.67	-2.65	-2.03	-3.81	-103.67
1443201_at	---	BM119078		Mm.205978.1	192.33	72.67	-2.65	-2.04	-3.46	-119.67
1416759_at	Mical1	NM_138315	171580	Mm.122883.1	233	88.33	-2.64	-2.11	-3.44	-144.67
1416630_at	Id3	NM_008321	15903	Mm.110.1	241	91.67	-2.63	-1.54	-6.42	-149.33
1428167_a_at	Mpzl1	AK003513	68481	Mm.46438.1	252	95.67	-2.63	-1.78	-4.59	-156.33
1457859_at	---	AW455582		Mm.151001.1	171.67	65.33	-2.63	-1.5	-4.18	-106.33
1459691_at	---	BB244177		Mm.208243.1	187	71	-2.63	-1.65	-4.31	-116
1420747_at	LOC100044198 /// Ppnr	NM_012022	100044198 /// 26930	Mm.5118.1	188.67	72	-2.62	-1.66	-4.23	-116.67
1434354_at	Maob	BB549292	109731	Mm.30026.1	108.33	41.33	-2.62	-1.98	-3.45	-67
1442992_at	130004C03	BB361398	403343	Mm.215833.1	178.33	68.33	-2.61	-1.56	-4.14	-110
1418788_at	Tek	NM_013690	21687	Mm.14313.1	78	30	-2.6	-1.65	-4.23	-48
1426880_at	Etl4	BM250266	208618	Mm.34309.1	104	40	-2.6	-2.08	-3.23	-64
1452092_at	4631426J05Rik	AK019474	77590	Mm.19291.1	233.67	90	-2.6	-2.06	-3.4	-143.67
1429896_at	5830408B19Rik	BE135996	74756	Mm.108588.1	194.33	74.67	-2.6	-1.93	-3.49	-119.67
1432615_at	Wdr37	BB597421	207615	Mm.84958.1	141	54.33	-2.6	-1.65	-4.26	-86.67
1439855_at	Tmtc1	AV341449	387314	Mm.137858.1	232	89.33	-2.6	-2.08	-3.37	-142.67
1440634_at	---	BG072806		Mm.157623.1	188.33	72.33	-2.6	-1.82	-3.43	-116
1445200_at	---	BF120013		Mm.216209.1	199.67	76.67	-2.6	-1.8	-3.51	-123
1443253_at	---	BI076661		Mm.197255.1	173.33	67	-2.59	-1.57	-4.31	-106.33
1416492_at	Ccne1	NM_007633	12447	Mm.16110.1	237.33	92	-2.58	-2.18	-3.11	-145.33
1421485_at	Ttbk2	NM_080788	140810	Mm.210574.1	223	86.33	-2.58	-1.7	-4.58	-136.67
1422033_a_at	Cntf /// Zfp91-cntf	NM_053007	12803 /// 664779	Mm.212501.1	214.33	83	-2.58	-1.87	-3.9	-131.33
1416222_at	Nsdhl	BC019945	18194	Mm.38792.1	247.67	96.33	-2.57	-2.01	-3.47	-151.33
1416503_at	Lxn	NM_016753	17035	Mm.2632.1	246.33	96	-2.57	0	-100000000	-150.33
1423250_a_at	Tgfb2	BF144658	21808	Mm.18213.1	218	84.67	-2.57	-2.14	-3.06	-133.33
1439170_at	---	AU067772		Mm.25251.1	160.33	62.33	-2.57	-1.25	-4.21	-98
1445965_at	---	BB037433		Mm.118888.1	198.67	77.33	-2.57	-1.82	-3.55	-121.33
1458376_at	B930025B16Rik	BE648536	503851	Mm.139144.1	214	83.33	-2.57	-1.9	-3.61	-130.67
1417917_at	Cnn1	NM_009922	12797	Mm.4356.1	248.67	97	-2.56	-2.24	-2.98	-151.67
1426540_at	Endod1	BF168366	71946	Mm.41423.1	219.67	85.67	-2.56	-2.16	-3.13	-134
1435387_at	Slc2a13	BB191000	239606	Mm.121949.1	241	94	-2.56	-2.18	-3.07	-147
1453395_at	5330403D14Rik	BB022670	76675	Mm.168110.1	168	65.67	-2.56	-1.92	-3.44	-102.33
1456111_at	D930028F11Rik	BB072624	244853	Mm.75934.1	215	84	-2.56	-2.18	-3	-131
1418492_at	Grem2	NM_011825	23893	Mm.25760.1	234.33	92	-2.55	-2.18	-3.01	-142.33
1428198_at	Adal	AK016299	75894	Mm.219449.1	253	99.33	-2.55	-2.25	-2.93	-153.67
1443212_at	---	BB041834		Mm.112713.1	195	76.33	-2.55	-1.77	-3.43	-118.67
1443430_at	---	BM234069		Mm.218009.1	194	76	-2.55	-1.79	-3.38	-118
1458578_at	---	BB373038		Mm.205131.1	192.33	75.33	-2.55	-1.64	-4.16	-117
1422213_s_at	Foxh1	AF110506	14106	Mm.42011.1	93	36.67	-2.54	-1.19	-5.37	-56.33
1460125_at	---	BB517076		Mm.216326.1	40.67	16	-2.54	-1.75	-3.96	-24.67
1448073_at	LOC541456	AA175830	541456	Mm.215493.1	185	73	-2.53	-1.5	-8.1	-112
1452650_at	Trim62	AK018173	67525	Mm.30653.1	231	91.33	-2.53	-2.18	-2.95	-139.67
1441001_at	AI225934	BB045561	98884	Mm.161126.1	213.67	84.33	-2.53	-1.74	-3.79	-129.33
1441769_at	---	BB731108		Mm.209264.1	204.33	80.67	-2.53	-1.89	-3.34	-123.67
1443320_at	---	BB308080		Mm.210162.1	219.33	86.67	-2.53	-1.6	-5.06	-132.67
1427363_at	---	BC003304		Mm.131354.1	201.33	80	-2.52	-1.79	-3.62	-121.33
1424270_at	Dclk1	AW105916	13175	Mm.44752.2	161.33	64.33	-2.51	-2	-3.31	-97
1425745_a_at	Tacc2	BC004057	57752	Mm.86322.2	176.67	70.33	-2.51	-1.59	-5.04	-106.33
1448475_at	Olfml3	NM_133859	99543	Mm.27811.1	232.67	92.67	-2.51	-1.67	-4.37	-140
1449470_at	Dlx1	NM_010053	13390	Mm.4543.1	216	86	-2.51	-1.94	-3.28	-130
1437206_at	Setd5	BI739725	72895	Mm.99859.1	227	90.33	-2.51	-0.82	-100000000	-136.67
1437950_at	BC035537	BB818275	212326	Mm.213405.1	203.33	81	-2.51	-1.88	-3.3	-122.33
1440440_at	---	BM237796		Mm.218038.1	175	69.67	-2.51	-1.45	-4.22	-105.33
1447615_at	---	BM249512		Mm.218134.1	207.33	82.67	-2.51	-1.86	-3.42	-124.67
1458648_at	AU042950	AU042950	107306	Mm.10853.1	203	81	-2.51	-1.93	-3.14	-122
1458947_at	---	AV341977		Mm.63549.1	200.33	79.67	-2.51	-1.73	-3.75	-120.67
1416961_at	Bub1b	NM_009773	12236	Mm.29133.1	253.33	101.33	-2.5	-2.24	-2.83	-152
1422450_at	Ctnnd1	NM_007615	12388	Mm.35738.1	219	87.67	-2.5	-1.72	-3.83	-131.33
1446570_at	---	BB469236		Mm.216003.1	115.67	46.33	-2.5	-1.24	-3.85	-69.33
1458505_at	LOC552901	AW546414	552901	Mm.102811.1	116	46.33	-2.5	-1.47	-3.92	-69.67
1422272_at	Phxr4	NM_008835	18689	Mm.41972.1	224	90	-2.49	-1.83	-3.63	-134
1423418_at	Fdps	BI247584	110196	Mm.39472.1	231	92.67	-2.49	-1.86	-3.48	-138.33
1438307_at	Hmgb2	AV317732	97165	Mm.138561.1	232	93.33	-2.49	-1.98	-3.29	-138.67
1440954_at	---	BM114723		Mm.168726.1	198.67	79.67	-2.49	-1.68	-3.87	-119
1420889_at	Hccs	BB129992	15159	Mm.10001.1	244.33	98.33	-2.48	-1.79	-3.77	-146
1423813_at	Kif22	BC003427	110033	Mm.29381.1	231.67	93.33	-2.48	-2.08	-3.01	-138.33
1453557_at	4930562F07Rik	AK016191	75255	Mm.32156.1	240.67	97	-2.48	-1.49	-7.27	-143.67
1456482_at	Pik3r3	AA414954	18710	Mm.94590.1	248.67	100.33	-2.48	-2.15	-2.89	-148.33
1456661_at	---	BM293452		Mm.85739.1	190	76.67	-2.48	-1.82	-3.2	-113.33
1457637_at	---	BE992966		Mm.193956.1	125	50.33	-2.48	-1.61	-3.39	-74.67
1460032_at	---	AW555091		Mm.138404.1	178.33	72	-2.48	-1.44	-4.11	-106.33
1432826_a_at	Cd80	AK019867	12519	Mm.89474.8	191	77.33	-2.47	-2.06	-2.98	-113.67
1441481_at	Mfap3l	AV262974	71306	Mm.60617.1	202.33	82	-2.47	-2.01	-3.07	-120.33
1455267_at	Esrrg	BM120846	26381	Mm.23206.1	108.67	44	-2.47	-1.61	-4.4	-64.67
1422155_at	Hist2h3c2	BC015270	97114	Mm.15595.1	234	95	-2.46	-2.11	-2.91	-139
1430362_at	5730409N24Rik	AI606154	70485	Mm.177375.1	120.33	49	-2.46	-1.64	-3.49	-71.33
1443390_at	---	BB390851		Mm.215886.1	220.67	89.67	-2.46	-1.97	-3.14	-131
1453540_at	5430404G13Rik	BM218780	74502	Mm.159226.1	211	85.67	-2.46	-1.89	-3.17	-125.33
1415935_at	Smoc2	NM_022315	64074	Mm.30162.1	154.33	63	-2.45	-1.9	-3.34	-91.33
1416713_at	Tppp3	NM_026481	67971	Mm.29358.1	228.67	93.33	-2.45	-1.83	-3.54	-135.33
1424282_at	Pet112l	BC005709	229487	Mm.52275.1	232.33	95	-2.45	-2.09	-2.89	-137.33
1428896_at	Pdgfrl	AK004179	68797	Mm.28951.1	250.67	102.33	-2.45	-1.65	-4.27	-148.33
1451357_at	Mpnd	BC017625	68047	Mm.34488.1	249.33	102	-2.44	-1.43	-5.92	-147.33
1441437_at	---	BM119933		Mm.215767.1	190.67	78	-2.44	-1.65	-3.46	-112.67
1443445_at	---	BM238212		Mm.215503.1	204.67	84	-2.44	-1.6	-3.89	-120.67
1416164_at	Fbln5	NM_011812	23876	Mm.25347.1	238	98	-2.43	-0.62	-100000000	-140
1421214_at	Cmah	NM_007717	12763	Mm.8396.1	86.67	35.67	-2.43	-1.46	-5.91	-51
1417951_at	Eno3	NM_007933	13808	Mm.29994.1	25	10.33	-2.42	-0.72	-100000000	-14.67
1423685_at	Aars	BC026611	234734	Mm.24174.1	227.33	94	-2.42	-1.68	-3.87	-133.33
1431226_a_at	Fndc4	AK013203	64339	Mm.40009.2	185.67	76.67	-2.42	-1.93	-3.18	-109
1433443_a_at	Hmgcs1 /// LOC100040592	BB705380	100040592 /// 208715	Mm.61526.4	242	100	-2.42	-1.76	-3.64	-142
1434121_at	Lgi4	BB756793	243914	Mm.1662.2	182.67	75.33	-2.42	-1.4	-4.56	-107.33
1451932_a_at	Adamtsl4	BC016215	229595	Mm.45238.1	239	98.67	-2.42	-1.88	-3.31	-140.33
1439123_at	---	BB367687		Mm.180959.1	213	88	-2.42	-1.88	-3.13	-125
1415849_s_at	Stmn1	BC010581	16765	Mm.28479.1	236	98	-2.41	-1.39	-6.08	-138
1416458_at	Arf2	NM_007477	11841	Mm.5061.1	245.67	102	-2.41	-1.78	-3.53	-143.67
1422024_at	Fli1	NM_008026	14247	Mm.119781.1	163	67.67	-2.41	-1.7	-4.09	-95.33
1448507_at	Efhd1	BC019531	98363	Mm.12454.1	43.33	18	-2.41	-1.78	-3.43	-25.33
1431002_x_at	Fahd2a	AK002291	68126	Mm.180782.1	152.67	63.33	-2.41	-1.69	-3.45	-89.33
1442259_at	---	BB141909		Mm.130870.1	210.33	87.33	-2.41	-1.83	-3.21	-123
1445900_at	---	BG066962		Mm.172882.1	176	73	-2.41	-1.71	-3.21	-103
1446176_at	---	BB425852		Mm.209105.1	189.33	78.67	-2.41	-1.08	-3.95	-110.67
1459463_at	---	BB202278		Mm.207860.1	189	78.33	-2.41	-1.59	-3.28	-110.67
1416554_at	LOC100048338 /// Pdlim1	NM_016861	100048338 /// 54132	Mm.5567.1	147.33	61.33	-2.4	-1.47	-5.23	-86
1418186_at	Gstt1	BC012254	14871	Mm.2746.1	234	97.67	-2.4	-1.67	-3.88	-136.33
1418194_at	Galnt10	BG965198	171212	Mm.11360.1	239.67	99.67	-2.4	-2.11	-2.78	-140
1420136_a_at	---	AI427540		Mm.174122.2	210	87.33	-2.4	-1.95	-2.92	-122.67
1429089_s_at	2900026A02Rik	BG063749	243219	Mm.36757.1	103.33	43	-2.4	-1.83	-3.26	-60.33
1431156_at	9430040K09Rik	BF119437	77280	Mm.170749.1	188.33	78.33	-2.4	-1.51	-3.7	-110
1444524_at	LOC100043424 /// LOC100048565 /// OTTMUSG00000015351	BE943672	100038733 /// 100043424 /// 100048565	Mm.135655.1	219.67	91.67	-2.4	-1.79	-3.26	-128
1458077_at	---	BB525358		Mm.137949.1	183.67	76.67	-2.4	-1.57	-3.43	-107
1417542_at	Rps6ka2	BB737182	20112	Mm.32033.1	179.33	75	-2.39	-1.96	-3.04	-104.33
1422055_at	Mid1	AF026565	17318	Mm.34441.1	226.67	95	-2.39	-2.01	-2.85	-131.67
1423669_at	Col1a1	U08020	12842	Mm.22621.1	224	93.67	-2.39	-0.66	-100000000	-130.33
1434830_at	Mxd1	AV228517	17119	Mm.40991.1	207.33	86.67	-2.39	-1.94	-2.98	-120.67
1446029_at	---	BG066685		Mm.172794.1	235	98.33	-2.39	-1.76	-3.53	-136.67
1455773_at	---	BG797225		Mm.99380.1	192.33	80.33	-2.39	-1.63	-3.44	-112
1419301_at	Fzd4	BF783030	14366	Mm.68712.1	176.67	74.33	-2.38	-1.54	-3.85	-102.33
1435254_at	Plxnb1	BM119522	235611	Mm.33361.1	182.67	76.67	-2.38	-1.59	-3.24	-106
1441328_at	---	BB222968		Mm.123479.1	158.67	66.67	-2.38	-1.88	-3.08	-92
1442887_at	AI853363	BQ175060	98471	Mm.41836.1	52.33	22	-2.38	-1.42	-4.22	-30.33
1460065_at	AA763515	BG071123	98823	Mm.26097.1	220	92.33	-2.38	-1.98	-2.84	-127.67
1422574_at	Mxd4	BE291523	17122	Mm.38795.1	220	92.67	-2.37	-1.91	-2.98	-127.33
1425483_at	LOC100044677 /// Tox	BB547854	100044677 /// 252838	Mm.87051.1	107.33	45.33	-2.37	-1.94	-2.98	-62
1434103_at	Slc35e1	BB041864	270066	Mm.29927.1	247.67	104.67	-2.37	-1.81	-3.29	-143
1454159_a_at	Igfbp2	AK011784	16008	Mm.141936.2	246.33	104	-2.37	-1.88	-3.14	-142.33
1429726_at	Slc16a9	AK004684	66859	Mm.19325.1	223.67	94.33	-2.37	-1.8	-3.28	-129.33
1452762_at	8430436O14Rik	AK018466	71506	Mm.99916.1	230.67	97.33	-2.37	-1.69	-3.63	-133.33
1436820_at	Kctd11	BB826401	216858	Mm.179409.3	231.33	98	-2.36	-2.02	-2.78	-133.33
1449110_at	Rhob	BC018275	11852	Mm.687.1	229.67	97.33	-2.36	-1.84	-3.17	-132.33
1454857_at	Rnf122	AW551457	68867	Mm.29532.1	147	62.33	-2.36	-1.74	-3.5	-84.67
1456513_at	---	AV244034		Mm.133288.1	164.67	69.67	-2.36	-1.28	-3.61	-95
1416299_at	Shcbp1	NM_011369	20419	Mm.37801.1	192	81.67	-2.35	-1.93	-2.92	-110.33
1440286_at	Fbxl16	BM232403	214931	Mm.152289.1	127.67	54.33	-2.35	-1.7	-3.54	-73.33
1444674_at	AU015680	BG070345	552875	Mm.130323.2	174.67	74.33	-2.35	-2.05	-2.7	-100.33
1446475_at	---	BM207891		Mm.218080.1	197.33	84	-2.35	-1.71	-3.11	-113.33
1447047_at	---	AW124751		Mm.151114.1	213.33	90.67	-2.35	-1.76	-3.2	-122.67
1459632_at	---	BM206467		Mm.217722.1	192.67	82	-2.35	-1.67	-3.16	-110.67
1416469_at	Luzp1	BB705823	269593	Mm.92659.1	238	101.67	-2.34	-1.91	-2.94	-136.33
1423140_at	Lipa	AI596237	16889	Mm.181935.1	246	105	-2.34	-1.84	-3.14	-141
1458847_at	---	BB476118		Mm.209517.1	206.67	88.33	-2.34	-1.85	-2.87	-118.33
1416455_a_at	Cryab	NM_009964	12955	Mm.178.1	62	26.67	-2.33	-1.06	-18.73	-35.33
1451601_a_at	Spns2	BC025823	216892	Mm.212812.1	135.67	58.33	-2.33	-1.72	-3.25	-77.33
1432088_at	Veph1	AK013398	72789	Mm.158883.1	143.67	61.67	-2.33	-1.02	-4.65	-82
1444785_at	---	AI503808		Mm.37220.1	217.67	93.33	-2.33	-1.58	-3.75	-124.33
1435211_at	Ttc12	BB554351	235330	Mm.177413.1	176.67	76	-2.32	-1.97	-2.8	-100.67
1439514_at	A930004D18Rik	BB277834	77940	Mm.186131.1	221.67	95.67	-2.32	-1.96	-2.72	-126
1443037_at	---	BB183534		Mm.121623.1	183.67	79.33	-2.32	-1.55	-3.16	-104.33
1445518_at	---	BG061923		Mm.161312.1	222	95.67	-2.32	-1.77	-3	-126.33
1454182_at	5430417C01Rik	AK019946	78548	Mm.160094.1	220	94.67	-2.32	-1.75	-3.26	-125.33
1458916_at	---	BB152956		Mm.212358.1	186	80.33	-2.32	-1.58	-3.08	-105.67
1459009_at	---	AI661876		Mm.164226.1	203.67	87.67	-2.32	-1.81	-2.89	-116
1418511_at	Dpt	NM_019759	56429	Mm.28935.1	32.33	14	-2.31	-1.48	-4.22	-18.33
1420453_at	Crygs	NM_009967	12970	Mm.6253.1	231.33	100.33	-2.31	-1.38	-6.4	-131
1441679_at	---	BB126796		Mm.213317.1	122.67	53	-2.31	-1.59	-3.17	-69.67
1415818_at	Anxa6	NM_013472	11749	Mm.22619.1	213	92.67	-2.3	-1.25	-6.3	-120.33
1416563_at	Ctps	NM_016748	51797	Mm.1815.1	251	109.33	-2.3	-0.97	-42.33	-141.67
1418084_at	Nrp1	AK011144	18186	Mm.27448.1	248	107.67	-2.3	-1.69	-3.43	-140.33
1428469_a_at	Dzip1 /// LOC100045776	AI509011	100045776 /// 66573	Mm.87456.2	172.33	75	-2.3	-1.66	-3.56	-97.33
1433600_at	Adra2a /// LOC100044679	BB262415	100044679 /// 11551	Mm.25215.1	222.33	96.67	-2.3	-1.89	-2.78	-125.67
1443772_at	Dzip1	BB202611	66573	Mm.207848.1	189	82.33	-2.3	-1.6	-3.09	-106.67
1418379_s_at	Gpr124	NM_054044	78560	Mm.29671.1	248	108.33	-2.29	-1.79	-3.08	-139.67
1460227_at	Timp1	BC008107	21857	Mm.8245.1	248.33	108.33	-2.29	-1.28	-6.09	-140
1455328_at	Accn2	BQ176072	11419	Mm.39729.1	157	68.67	-2.29	-1.77	-3.04	-88.33
1420938_at	Hs6st2	AW536432	50786	Mm.41264.1	239.67	105.33	-2.28	-1.82	-2.95	-134.33
1426759_at	LOC675560 /// Map4k3	BF165548	225028 /// 675560	Mm.29588.1	243	106.67	-2.28	-0.16	-100000000	-136.33
1428527_at	Snx7	AK011015	76561	Mm.33824.1	221.67	97.33	-2.28	-1.66	-3.39	-124.33
1415899_at	Junb	NM_008416	16477	Mm.1167.1	229	101	-2.27	-1.84	-2.82	-128
1426546_at	Tesk2	BQ179435	230661	Mm.30534.2	248.33	109.33	-2.27	-1.95	-2.7	-139
1441199_at	---	BB104651		Mm.69016.1	194.33	85.67	-2.27	-1.42	-4.1	-108.67
1425126_at	Ncam1	BC011310	17967	Mm.4974.2	192	85	-2.26	-1.93	-2.65	-107
1433086_at	5930427J20Rik	AK020038	77112	Mm.159852.1	177	78.33	-2.26	-1.29	-3.57	-98.67
1452847_at	2410008K03Rik	AK010455	71962	Mm.7852.1	229	101.33	-2.26	-1.87	-2.78	-127.67
1419376_at	1110018M03Rik	BC027250	67606	Mm.23947.1	75	33.33	-2.25	-1.29	-5.6	-41.67
1428333_at	2900062L11Rik	AK013740	76976	Mm.27579.1	90.67	40.33	-2.25	-1.42	-4.37	-50.33
1429209_at	Col23a1	BE290548	237759	Mm.154093.1	219	97.33	-2.25	-1.76	-2.88	-121.67
1434322_at	Micall2	BB513585	231830	Mm.89789.1	244	108.67	-2.25	-1.85	-2.79	-135.33
1435938_at	Ckap2l	AA197362	70466	Mm.45502.1	229	102	-2.25	-1.8	-2.87	-127
1436124_at	Pcyt1b	BE996519	236899	Mm.44503.1	226	100.33	-2.25	-1.89	-2.7	-125.67
1438186_at	---	BM222742		Mm.217907.1	198.67	88.33	-2.25	-1.68	-2.89	-110.33
1447071_at	---	BM218908		Mm.215993.1	132.67	59	-2.25	-1.36	-3.26	-73.67
1421462_a_at	Lepre1	NM_019783	56401	Mm.27961.1	244.67	109	-2.24	-1.94	-2.64	-135.67
1449345_at	Ccdc34	NM_026613	68201	Mm.181767.1	235.33	105	-2.24	-1.71	-3.12	-130.33
1457560_at	---	BB494559		Mm.208584.1	212.33	94.67	-2.24	-1.67	-3.14	-117.67
1417976_at	Ada	NM_007398	11486	Mm.388.1	208	93.33	-2.23	-1.81	-2.71	-114.67
1419234_at	Helb	BG070273	117599	Mm.214703.1	248.67	111.33	-2.23	-1.84	-2.79	-137.33
1420773_at	Dub1	NM_007887	13531	Mm.14130.1	198	88.67	-2.23	-1.76	-2.89	-109.33
1427038_at	Penk1	M13227	18619	Mm.2899.1	32.67	14.67	-2.23	-1.38	-4.57	-18
1452864_at	Med12l	BM022689	329650	Mm.29257.1	235.33	105.33	-2.23	-1.73	-3.03	-130
1440920_at	---	BB535404		Mm.209850.1	242.33	108.67	-2.23	-1.73	-3.02	-133.67
1418309_at	Tnfrsf11b	AB013898	18383	Mm.15383.1	220.67	99.33	-2.22	-1.8	-2.75	-121.33
1423261_at	1500015O10Rik	BB426248	78896	Mm.11819.1	150	67.67	-2.22	-1.62	-3.26	-82.33
1426615_s_at	Ndrg4	AV006122	234593	Mm.29846.1	128.67	58	-2.22	-0.51	-100000000	-70.67
1427229_at	Hmgcr	BB123978	15357	Mm.2226.1	246	111	-2.22	-1.95	-2.54	-135
1439604_at	Adamts16	AV319357	271127	Mm.205735.1	228	102.67	-2.22	-1.43	-4.57	-125.33
1459372_at	Npas4	AV348246	225872	Mm.62330.1	176	79.33	-2.22	-1.76	-2.99	-96.67
1417535_at	Fbxo25	NM_025785	66822	Mm.37950.1	244.33	110.33	-2.21	-1.81	-2.79	-134
1417553_at	Plac1	AF250838	56096	Mm.154979.1	237	107.33	-2.21	-2.01	-2.42	-129.67
1422537_a_at	Id2	NM_010496	15902	Mm.1466.1	239.33	108.33	-2.21	-1.66	-3.11	-131
1448191_at	Plk1	NM_011121	18817	Mm.16525.1	236.67	107	-2.21	-1.84	-2.7	-129.67
1429298_at	Ddah1	BE283964	69219	Mm.30203.1	252.33	114.33	-2.21	-1.88	-2.64	-138
1441561_at	Fbxl3	BM239451	50789	Mm.214746.1	219.67	99.33	-2.21	-1.54	-3.2	-120.33
1441670_at	---	BB361748		Mm.126608.1	200.67	90.67	-2.21	-1.5	-3.44	-110
1443088_at	9930031P18Rik	BB420529	319589	Mm.32762.1	190.67	86.33	-2.21	-1.42	-3.66	-104.33
1458161_at	---	BM248551		Mm.217457.1	178.67	81	-2.21	-1.69	-2.77	-97.67
1417430_at	Cdr2	NM_007672	12585	Mm.1640.1	233.33	106	-2.2	-1.88	-2.61	-127.33
1418136_at	Tgfb1i1	NM_009365	21804	Mm.3248.1	246	112	-2.2	-1.56	-3.4	-134
1418538_at	Kdelr3	NM_134090	105785	Mm.29644.1	249.33	113.33	-2.2	-1.58	-3.4	-136
1423078_a_at	Sc4mol	AK005441	66234	Mm.30119.1	234.67	106.67	-2.2	-1.42	-4	-128
1424498_at	5730596K20Rik	BC017138	109168	Mm.34300.1	244	111	-2.2	-1.74	-2.96	-133
1430448_at	6720418B01Rik	BB392953	77892	Mm.127780.1	145	66	-2.2	-1.63	-2.91	-79
1436864_at	---	BM214060		Mm.217808.1	205.33	93.33	-2.2	-1.6	-3.13	-112
1443027_at	---	BB667435		Mm.38079.1	197.67	90	-2.2	-1.6	-2.91	-107.67
1446324_at	---	BB451211		Mm.193117.1	216	98	-2.2	-1.75	-2.8	-118
1457334_at	C130057M05Rik	BB371179	399581	Mm.38083.1	207	94	-2.2	-1.76	-2.66	-113
1418517_at	Irx3	NM_008393	16373	Mm.39039.1	125.33	57.33	-2.19	-1.54	-3.42	-68
1424291_at	Nup93	BC023140	71805	Mm.36725.1	248.67	113.67	-2.19	-1.82	-2.7	-135
1435625_at	Entpd7	BG064768	93685	Mm.24247.1	249.33	114	-2.19	-1.93	-2.53	-135.33
1445535_at	AA407107	BG063117	101926	Mm.202299.1	192.67	88	-2.19	-1.52	-3.05	-104.67
1433626_at	Plscr4	BB826296	235527	Mm.55289.1	184	84	-2.19	-1.74	-2.86	-100
1445374_at	---	BB038229		Mm.215302.1	180	82.33	-2.19	-1.41	-3.05	-97.67
1446453_at	---	BB303731		Mm.208604.1	208.67	95.33	-2.19	-1.46	-2.97	-113.33
1425083_at	Otor	AF243504	57329	Mm.157751.1	211	97	-2.18	-1.63	-2.98	-114
1438322_x_at	Fdft1	BB028312	14137	Mm.3204.3	248	114	-2.18	-1.67	-2.99	-134
1450772_at	Wnt11	NM_009519	22411	Mm.22182.1	149.67	68.67	-2.18	-1.84	-2.65	-81
1455511_at	Sephs1	BB354974	109079	Mm.177.1	237.67	109	-2.18	-1.8	-2.72	-128.67
1454286_at	1110004M10Rik	AV007471	68464	Mm.158212.1	197.67	90.67	-2.18	-1.62	-2.8	-107
1416572_at	Mmp14	NM_008608	17387	Mm.19945.1	200.67	92.33	-2.17	-1.45	-3.41	-108.33
1418394_a_at	Cd97	NM_011925	26364	Mm.182255.1	108.67	50	-2.17	-0.71	-100000000	-58.67
1452365_at	4732435N03Rik	AV371987	234356	Mm.116889.1	218	100.33	-2.17	-1.79	-2.63	-117.67
1435120_at	---	AV300631		Mm.48676.1	210	96.67	-2.17	-1.56	-3.24	-113.33
1438732_at	---	BE947483		Mm.138300.1	237.67	109.33	-2.17	-1.39	-4.75	-128.33
1455044_at	Tmem44	BB080090	224090	Mm.44932.1	105.67	48.67	-2.17	-1.73	-2.76	-57
1424951_at	Baiap2l1	BC015459	66898	Mm.18814.1	92	42.67	-2.16	-1.47	-3.61	-49.33
1430111_a_at	Bcat1	AK012821	12035	Mm.4606.3	233	108	-2.16	-1.89	-2.5	-125
1429734_at	4632434I11Rik	AK014608	74041	Mm.26468.1	134.67	62.33	-2.16	-1.59	-3.05	-72.33
1459794_at	---	AW411692		Mm.32590.1	182.67	84.67	-2.16	-1.27	-3.06	-98
1423804_a_at	Idi1	BC004801	319554	Mm.29847.1	222.67	103.33	-2.15	-1.67	-2.91	-119.33
1426784_at	Trim47	AV077293	217333	Mm.5510.1	240.33	112	-2.15	-1.9	-2.44	-128.33
1439573_at	Rtn4rl2	BE992565	269295	Mm.86447.1	241	112	-2.15	-1.84	-2.54	-129
1440007_at	D930003E18Rik	BB378464	100048911	Mm.136189.1	236.67	110.33	-2.15	-1.87	-2.46	-126.33
1441567_at	---	BM118375		Mm.213345.1	168.67	78.33	-2.15	-1.19	-3.13	-90.33
1442029_at	---	BM250850		Mm.26073.1	176.67	82	-2.15	-1.57	-2.83	-94.67
1417719_at	Sap30	NM_021788	60406	Mm.118.1	247.33	115.33	-2.14	-1.72	-2.77	-132
1418158_at	Trp63	NM_011641	22061	Mm.20894.1	205	95.67	-2.14	-1.6	-2.84	-109.33
1426889_at	Zfp821	BG070377	75871	Mm.180410.1	220.67	103	-2.14	-1.76	-2.61	-117.67
1430808_at	Tbc1d5	AK005461	72238	Mm.182469.1	202	94.33	-2.14	-1.55	-2.89	-107.67
1440952_at	---	BM123777		Mm.218420.1	204.33	95.33	-2.14	-1.54	-3.02	-109
1458069_at	---	BM240056		Mm.215480.1	223.67	104.67	-2.14	-1.82	-2.49	-119
1459622_at	Gm22	AW493252	195209	Mm.102191.1	222.67	104	-2.14	-1.7	-2.78	-118.67
1421746_a_at	Fbxo17	NM_015796	50760	Mm.88535.1	248.67	117	-2.13	-1.9	-2.39	-131.67
1430886_at	1700112E06Rik	BB246912	76633	Mm.82791.1	221	104	-2.13	-1.66	-2.8	-117
1434756_at	5430421B17	AV292354	330593	Mm.86755.1	162.33	76.33	-2.13	-1.52	-3.24	-86
1447527_at	---	AI606908		Mm.99929.1	187.33	88	-2.13	-1.41	-2.99	-99.33
1439275_s_at	9530010C24Rik	BG069453	109279	Mm.11474.1	195	92	-2.12	-1.45	-3.1	-103
1416629_at	Slc1a5	NM_009201	20514	Mm.1056.1	40	19	-2.11	-1.17	-5.51	-21
1422053_at	Inhba	NM_008380	16323	Mm.8042.1	186.67	88.33	-2.11	-1.72	-2.64	-98.33
1423407_a_at	Fbln2	BF228318	14115	Mm.6120.1	207.67	98.33	-2.11	-1.04	-8.12	-109.33
1425015_at	Ephb2	AV221401	13844	Mm.4652.1	245.33	116.33	-2.11	-1.72	-2.65	-129
1426761_at	Aof2 /// LOC100046934	AK007763	100046934 /// 99982	Mm.28540.1	236.33	112	-2.11	-1.66	-2.78	-124.33
1435857_s_at	Aplp1	AI848048	11803	Mm.214491.2	243	115.33	-2.11	-1.88	-2.37	-127.67
1445689_at	---	AA717264		Mm.7202.1	182.33	86.33	-2.11	-1.35	-3.11	-96
1430646_at	5830407P18Rik	AK020000	78818	Mm.160140.1	178.67	84.67	-2.11	-0.96	-3.51	-94
1435990_at	Adamts2	BG073461	216725	Mm.23038.1	240	114	-2.11	-1.63	-2.85	-126
1453262_at	2810032G03Rik	AK012851	72669	Mm.10434.1	147.33	69.67	-2.11	-1.56	-2.75	-77.67
1420643_at	Lfng	NM_008494	16848	Mm.12834.1	205.33	98	-2.1	-1.74	-2.62	-107.33
1421153_at	Loxl4	NM_053083	67573	Mm.178767.1	228.67	109	-2.1	-1.7	-2.58	-119.67
1452291_at	Centd1	AV375176	212285	Mm.29616.1	27.33	13	-2.1	-0.69	-100000000	-14.33
1429313_at	Ror1	AK012979	26563	Mm.30207.1	188	89.67	-2.1	-1.64	-2.61	-98.33
1416715_at	Gjb3	NM_008126	14620	Mm.90003.1	231.67	111	-2.09	-1.67	-2.7	-120.67
1418261_at	Syk	AW907526	20963	Mm.4708.1	123.33	59	-2.09	-1.49	-2.94	-64.33
1418796_at	Clec11a	NM_009131	20256	Mm.20428.1	240.67	115.33	-2.09	-1.77	-2.5	-125.33
1420798_s_at	Pcdha1 /// Pcdha10 /// Pcdha11 /// Pcdha12 /// Pcdha2 /// Pcdha3 /// Pcdha4 /// Pcdha5 /// Pcdha6 /// Pcdha7 /// Pcdha8 /// Pcdha9 /// Pcdhac1 /// Pcdhac2	NM_054072	116731 /// 12936 /// 12937 /// 12939 /// 12941 /// 12942 /// 12943 /// 192161 /// 192163 /// 192164 /// 353234 /// 353235 /// 353236 /// 353237	Mm.192215.1	145	69.33	-2.09	-1.6	-2.88	-75.67
1426373_at	Ski	AK019148	20481	Mm.197663.1	237.67	113.67	-2.09	-1.59	-2.9	-124
1434194_at	Mtap2	AV337593	17756	Mm.32545.1	180	86	-2.09	-1.64	-2.79	-94
1435606_at	Gal3st4	BF147815	330217	Mm.74204.1	235	112.67	-2.09	-1.67	-2.67	-122.33
1435708_at	---	BB355415		Mm.150627.1	196.33	94	-2.09	-1.53	-2.71	-102.33
1438110_at	LOC100048079	AV220319	100048079	Mm.77065.1	231.67	110.67	-2.09	-1.74	-2.57	-121
1442772_at	---	AW213766		Mm.127453.1	201.67	96.33	-2.09	-1.59	-2.65	-105.33
1458575_at	---	BB291656		Mm.212271.1	184.33	88	-2.09	-1.27	-3.52	-96.33
1422533_at	Cyp51	NM_020010	13121	Mm.140158.1	234.67	113	-2.08	-1.78	-2.43	-121.67
1431057_a_at	Prss23	AK009847	76453	Mm.22345.3	197.33	95	-2.08	-0.87	-23.06	-102.33
1457810_at	Zbtb37	BB769947	240869	Mm.212192.1	239.67	115	-2.08	-1.91	-2.28	-124.67
1441389_at	---	BB045448		Mm.183689.1	231.67	111.33	-2.08	-1.36	-3.7	-120.33
1443526_at	---	BM204661		Mm.120090.1	196.33	94.33	-2.08	-1.49	-2.84	-102
1422118_at	Sync	NM_023485	68828	Mm.132243.1	199	96	-2.07	-1.84	-2.35	-103
1425231_a_at	Zfp46	BC006587	22704	Mm.1504.2	213.67	103.33	-2.07	-1.81	-2.39	-110.33
1448877_at	Dlx2	NM_010054	13392	Mm.3896.1	236	114	-2.07	-1.88	-2.27	-122
1451384_at	Jmjd5	BC024807	77035	Mm.33069.1	222	107	-2.07	-1.52	-3.06	-115
1457908_at	---	BB355918		Mm.209438.1	216.33	104.67	-2.07	-1.54	-2.68	-111.67
1428922_at	1200009O22Rik	AK004681	66873	Mm.41187.2	242.67	118	-2.06	-1.8	-2.37	-124.67
1433467_at	Slc7a6	BB547620	330836	Mm.46749.1	226	109.67	-2.06	-1.55	-2.86	-116.33
1428833_at	4930406D14Rik	AU022823	73805	Mm.204011.1	217.33	105.33	-2.06	-1.63	-2.59	-112
1443533_at	---	BM203526		Mm.218335.1	203.67	99	-2.06	-1.56	-2.66	-104.67
1443882_at	---	BI150812		Mm.215863.1	221.33	107.67	-2.06	-1.45	-3.18	-113.67
1447526_at	D5Ertd255e	C79489	52183	Mm.154737.1	167	81	-2.06	-1.23	-3.22	-86
1458249_at	---	BB771227		Mm.210478.1	216.33	105	-2.06	-1.69	-2.61	-111.33
1417848_at	Zfp704	AW413620	170753	Mm.25239.1	208	101.33	-2.05	-1.63	-2.53	-106.67
1417936_at	Ccl9	AF128196	20308	Mm.2271.1	244.67	119.33	-2.05	-1.4	-3.36	-125.33
1448415_a_at	Sema3b	NM_009153	20347	Mm.4083.1	102.33	50	-2.05	-1.67	-2.54	-52.33
1451972_at	EG545216 /// Glcci1 /// LOC100046012	AA152997	100046012 /// 170772 /// 545216	Mm.27320.1	182.33	89	-2.05	-1.67	-2.54	-93.33
1453768_a_at	5430432M24Rik	AK005776	73847	Mm.18228.2	202.67	98.67	-2.05	-1.34	-2.95	-104
1429097_at	C030044C12Rik	BB090042	77483	Mm.66737.1	208.67	102	-2.05	-1.63	-2.69	-106.67
1434140_at	Mcf2l	AV293368	17207	Mm.7630.1	227	110.67	-2.05	-1.73	-2.44	-116.33
1434725_at	Gramd1c	AV255657	207798	Mm.19316.1	217.33	106	-2.05	-1.67	-2.52	-111.33
1435960_at	EG434128	BI733057	434128	Mm.44107.1	159.33	77.67	-2.05	-1.74	-2.44	-81.67
1436294_at	Ankrd29	AV337707	225187	Mm.100385.1	217.67	106.33	-2.05	-1.69	-2.47	-111.33
1445028_at	---	BE993069		Mm.152270.1	218.33	106.33	-2.05	-1.45	-2.77	-112
1457191_at	---	AV264602		Mm.126674.1	205.33	100.33	-2.05	-1.51	-2.73	-105
1458045_at	---	BB046190		Mm.207312.1	97	47.33	-2.05	-1.52	-2.73	-49.67
1421072_at	Irx5	NM_018826	54352	Mm.101153.1	242.67	119	-2.04	-1.57	-2.77	-123.67
1423493_a_at	Nfix	BB315728	18032	Mm.9394.1	228.67	112.33	-2.04	-1.31	-3.68	-116.33
1430811_a_at	Nuf2	AK010351	66977	Mm.151315.2	198.33	97	-2.04	-1.63	-2.68	-101.33
1452063_at	2410081M15Rik	AK010736	73680	Mm.88427.1	240.67	118	-2.04	-1.81	-2.31	-122.67
1434788_at	D930050A07Rik	BQ175713	320969	Mm.115175.1	87.67	43	-2.04	-1.43	-3.04	-44.67
1443216_at	---	AV369290		Mm.181939.1	198.67	97.33	-2.04	-1.52	-2.63	-101.33
1444515_at	---	BM247709		Mm.218201.1	203	99.33	-2.04	-1.69	-2.51	-103.67
1446598_at	---	BB162460		Mm.207575.1	192.67	94.33	-2.04	-1.33	-3.01	-98.33
1455543_at	Klhl18	AW545966	270201	Mm.41744.1	218.33	107	-2.04	-1.62	-2.59	-111.33
1435417_at	AI464131	BG063189	329828	Mm.27054.1	239	118	-2.03	-1.83	-2.25	-121
1451840_at	Kcnip4	BG261945	80334	Mm.160172.2	115.67	57	-2.03	-1.64	-2.54	-58.67
1434667_at	Col8a2	BG229308	329941	Mm.29315.1	128.33	63.33	-2.03	-1.35	-3.48	-65
1441479_at	---	BB126042		Mm.212081.1	201.33	99.33	-2.03	-1.53	-2.54	-102
1457605_at	---	BB818797		Mm.213370.1	188.33	93	-2.03	-1.38	-2.73	-95.33
1458309_at	---	BM122422		Mm.214364.1	188.67	93	-2.03	-1.36	-2.88	-95.67
1459293_at	---	BB210405		Mm.207974.1	192.67	95	-2.03	-1.43	-2.66	-97.67
1416795_at	Cryl1	NM_030004	68631	Mm.25539.1	201	99.33	-2.02	-1.63	-2.47	-101.67
1423714_at	Asf1b	BC003428	66929	Mm.29680.1	163.33	81	-2.02	-1.56	-2.72	-82.33
1451064_a_at	Psat1	BC004827	107272	Mm.29902.1	167.67	83	-2.02	-1.05	-6.18	-84.67
1451790_a_at	Tfpi	AF004833	21788	Mm.3601.1	250	124	-2.02	-1.11	-5.28	-126
1452654_at	Zdhhc2	BB224658	70546	Mm.34326.1	182	90	-2.02	-1.38	-2.98	-92
1428222_at	Dclk2	AK018179	70762	Mm.44490.1	215.33	106.67	-2.02	-1.7	-2.44	-108.67
1441438_at	Gpc6	BB053542	23888	Mm.214777.1	154.67	76.67	-2.02	-1.57	-2.61	-78
1443373_at	---	BM207264		Mm.218081.1	184.33	91.33	-2.02	-1.35	-3.3	-93
1444571_at	---	AI480799		Mm.179843.1	223.33	110.33	-2.02	-1.79	-2.31	-113
1445111_at	---	AW548720		Mm.215518.1	174.67	86.33	-2.02	-1.73	-2.37	-88.33
1445600_at	---	BM219178		Mm.202445.1	201.33	99.67	-2.02	-1.22	-4.1	-101.67
1445695_at	---	BE852876		Mm.139937.1	192.33	95	-2.02	-1.39	-2.82	-97.33
1446050_at	---	BG074383		Mm.182716.1	217	107.33	-2.02	-1.66	-2.45	-109.67
1458054_at	---	BG076211		Mm.103286.1	180.67	89.33	-2.02	-1.29	-2.94	-91.33
1460531_at	2900069M18Rik	AK013759	73039	Mm.158930.1	200	99	-2.02	-1.52	-2.59	-101
1416342_at	Tnc	NM_011607	21923	Mm.980.1	240.67	120	-2.01	-1.69	-2.43	-120.67
1416558_at	Melk	NM_010790	17279	Mm.4674.1	157.67	78.33	-2.01	-1.73	-2.35	-79.33
1422437_at	Col5a2	AV229424	12832	Mm.10299.1	245.67	122.33	-2.01	-0.71	-100000000	-123.33
1449981_a_at	Nat2	NM_010874	17961	Mm.4695.1	243	121	-2.01	-1.68	-2.45	-122
1451175_at	Spcs3	BC019390	76687	Mm.86437.1	247.33	123.33	-2.01	-1.39	-3.21	-124
1452913_at	Pcp4l1	AV337888	66425	Mm.28040.1	82.33	41	-2.01	-0.88	-13.37	-41.33
1454023_a_at	D1Bwg1363e	AK006466	74241	Mm.29793.1	227	113	-2.01	-1.53	-2.7	-114
1435985_at	---	BM232304		Mm.38843.1	225.33	112	-2.01	-1.58	-2.62	-113.33
1444194_at	---	BB009092		Mm.126878.1	202.33	100.67	-2.01	-1.5	-2.65	-101.67
1449264_at	LOC100045981 /// Syt11	BC025207	100045981 /// 229521	Mm.180868.1	135	67.33	-2	-1.51	-2.81	-67.67
1436461_at	---	BQ175922		Mm.39631.1	203.33	101.67	-2	-1.05	-12.64	-101.67
1440567_at	---	BB198535		Mm.120814.1	192	96	-2	-1.37	-2.85	-96
1444429_at	Lrtm1	BB518226	319476	Mm.38226.1	177	88.33	-2	-1.59	-2.45	-88.67
1446245_at	---	BB042558		Mm.208389.1	213.67	106.67	-2	-1.47	-2.66	-107

## Sheet: TG>=2 fold(1095genes)
Genes up-regulated 2-fold or more when cells were transduced with Tbx5+Gata4
probe set	gene	Accession	EntrezGene	Description	LacZ	Tbx5+Gata4	fold change	lower bound of FC	upper bound of FC	difference of means
1418697_at	Inmt	NM_009349	21743	Mm.299.1	0	23.67	0	0	0	23.67
1418945_at	Mmp3	NM_010809	17392	Mm.4993.1	0	4.33	0	0	0	4.33
1422651_at	Adipoq	NM_009605	11450	Mm.3969.1	0	249.33	0	0	0	249.33
1423166_at	Cd36	BB534670	12491	Mm.18628.1	0	248	0	0	0	248
1424967_x_at	Tnnt2	L47552	21956	Mm.632.2	0	20.67	0	0	0	20.67
1426938_at	Nova1	BB627486	664883	Mm.103793.1	0	129	0	0	0	129
1435370_a_at	Ces3	AI315015	104158	Mm.120807.2	0	244.33	0	0	0	244.33
1436453_at	BB144871	BB144871	101918	Mm.25766.1	0	242.67	0	0	0	242.67
1416892_s_at	3110001A13Rik	BC021353	66540	Mm.200627.1	56.67	113.33	2	0.48	100000000	56.67
1418181_at	Ptp4a3	AK014601	19245	Mm.153891.1	86	172.33	2	1.59	2.62	86.33
1418484_at	Tekt2	NM_011902	24084	Mm.23895.1	104	208.33	2	1.35	3.71	104.33
1418996_a_at	Lyrm5	BC021522	67636	Mm.46847.1	122.67	245.67	2	1.39	3.18	123
1419552_at	Echdc1	NM_025855	52665	Mm.41728.1	119	238.33	2	1.55	2.7	119.33
1419748_at	Abcd2	NM_011994	26874	Mm.4817.1	68	136	2	1.42	2.83	68
1434554_at	Trim37	BM119247	68729	Mm.17436.1	101.33	202.33	2	1.7	2.38	101
1448987_at	Acadl	BB728073	11363	Mm.2445.1	77.67	155	2	0.74	100000000	77.33
1429368_at	Lrig3	BB104671	320398	Mm.124830.1	85.33	170.67	2	1.69	2.34	85.33
1429852_at	Ccdc57	AK017054	71276	Mm.56482.1	110	220.33	2	1.42	3.22	110.33
1440228_at	Ranbp6	BB477637	240614	Mm.138234.1	69.67	139.67	2	1.71	2.36	70
1443960_at	---	BQ175377		Mm.39467.1	121.67	243.67	2	1.79	2.24	122
1444213_at	---	BB550582		Mm.188358.1	102.67	205.33	2	1.37	3.25	102.67
1447870_x_at	1110002E22Rik	BB099116	67816	Mm.117738.1	3.67	7.33	2	0.95	8.67	3.67
1456265_at	EG624866	BB766925	624866	Mm.70724.1	114	227.67	2	1.66	2.35	113.67
1416104_at	Mpdu1	NM_011900	24070	Mm.89579.1	124.33	250.33	2.01	1.55	2.75	126
1417348_at	2310039H08Rik	NM_025966	67101	Mm.24177.1	120	240.67	2.01	1.37	3.29	120.67
1423223_a_at	Prdx6	BB796358	11758	Mm.6587.1	114.33	229.67	2.01	0.9	11.77	115.33
1424197_s_at	Fance	BC016538	72775	Mm.201859.1	112.33	225.67	2.01	1.62	2.54	113.33
1426856_at	Hsdl2	BM200015	72479	Mm.26772.2	114	228.67	2.01	1.73	2.35	114.67
1428090_at	Ptcd3	AK013131	69956	Mm.30256.1	124	249.33	2.01	1.55	2.74	125.33
1452829_at	Cad	AK010453	69719	Mm.29394.1	121	243	2.01	1.61	2.59	122
1433795_at	Tgfbr3	BM122301	21814	Mm.45644.1	111.67	224.33	2.01	1.18	4.46	112.67
1436548_at	1810012P15Rik	AW108427	66274	Mm.83624.1	95.33	191.33	2.01	1.83	2.21	96
1438024_at	Ccdc90a	AW554392	76137	Mm.25669.1	126.33	253.67	2.01	1.69	2.45	127.33
1442119_at	AI449212	AA175822	100653	Mm.32128.1	118.67	238	2.01	1.69	2.42	119.33
1446262_at	---	BB321065		Mm.170764.1	104	209.33	2.01	1.71	2.44	105.33
1456329_at	Prtg	BB130087	235472	Mm.31696.1	112.67	226.33	2.01	1.69	2.39	113.67
1418261_at	Syk	AW907526	20963	Mm.4708.1	123.33	249.67	2.02	1.64	2.63	126.33
1424092_at	Epb4.1	BC017137	269587	Mm.30038.1	106.33	215	2.02	1.75	2.34	108.67
1425269_at	Apbb1ip	BC023110	54519	Mm.14255.1	115.67	234	2.02	1.62	2.64	118.33
1425734_a_at	Ccdc77	BC018387	67200	Mm.45767.1	85	171.33	2.02	1.62	2.48	86.33
1426411_a_at	C230082I21Rik /// Strbp	AK006314	20744 /// 99105	Mm.30670.2	81.33	164.67	2.02	1.73	2.43	83.33
1434674_at	Lyst	BB463428	17101	Mm.1423.3	119.67	242	2.02	1.61	2.66	122.33
1435184_at	Npr3	BG066982	18162	Mm.25259.1	123.67	250.33	2.02	0.88	14.32	126.67
1428158_at	Akt1s1	BM068933	67605	Mm.148007.1	95	192.33	2.02	1.47	3.07	97.33
1429698_at	Mterf	AK016498	545725	Mm.129815.1	120.33	243.33	2.02	1.79	2.31	123
1433957_at	C030048B08Rik	AV089797	269623	Mm.38014.1	113.67	229.67	2.02	1.65	2.54	116
1436614_at	AI843639	AI843639	106945	Mm.34924.1	86.67	175.33	2.02	1.39	3.24	88.67
1457367_at	---	BB667309		Mm.128883.1	67.67	137	2.02	1.56	2.83	69.33
1415984_at	Acadm	NM_007382	11364	Mm.10530.1	116.33	235.67	2.03	1.11	5.35	119.33
1418099_at	Tnfrsf1b	M60469	21938	Mm.2666.1	76	154.33	2.03	1.34	3.47	78.33
1418869_a_at	Pus1	NM_019700	56361	Mm.23653.1	123	250	2.03	1.71	2.47	127
1419497_at	Cdkn1b	NM_009875	12576	Mm.8046.1	79.33	161	2.03	0.74	4.69	81.67
1421865_at	Dbil5	AK006528	13168	Mm.46156.1	92.33	187	2.03	1.36	2.85	94.67
1424008_a_at	Rbpms2	BC021788	71973	Mm.29148.1	103	209	2.03	1.62	2.68	106
1426334_a_at	Bcl2l11	AF032460	12125	Mm.57066.3	115.33	234	2.03	1.74	2.4	118.67
1427074_at	Pcmtd2	BM117243	245867	Mm.29308.1	121.33	246.67	2.03	1.6	2.7	125.33
1448038_at	1810021B22Rik	AI595379	69120	Mm.23501.1	115	233	2.03	1.75	2.39	118
1451268_at	Tram1l1	BC027120	229801	Mm.165810.1	97	197.33	2.03	1.73	2.45	100.33
1443052_at	LOC100039706	BB400711	100039706	Mm.128133.1	99	201	2.03	1.37	3.26	102
1444231_at	---	BB251023		Mm.165326.1	92	187	2.03	1.42	3.15	95
1419495_at	Immp2l	NM_053122	93757	Mm.41069.1	102.33	209	2.04	1.61	2.7	106.67
1422286_a_at	Tgif1	NM_009372	21815	Mm.8155.1	118.33	241.33	2.04	1.57	2.77	123
1423218_a_at	Mrpl49	BM951442	18120	Mm.181290.1	119	242.67	2.04	1.48	3.05	123.67
1431530_a_at	Tspan5	AK015705	56224	Mm.31927.2	90.67	184.67	2.04	1.6	2.65	94
1434714_at	Ero1lb	BB234316	67475	Mm.2315.1	103	210	2.04	1.46	2.92	107
1452024_a_at	Ldb1	AF030333	16825	Mm.4524.2	104.33	212.67	2.04	1.54	2.69	108.33
1452273_at	AA409316	BB021559	105732	Mm.24508.1	121	247.33	2.04	1.8	2.34	126.33
1452616_s_at	Ssbp1	BG073014	381760	Mm.131705.1	123	251.33	2.04	1.42	3.27	128.33
1433073_at	4933425E08Rik	AK016911	71127	Mm.158575.1	119.33	243	2.04	1.74	2.45	123.67
1440268_at	Trim41	BE685711	211007	Mm.33512.1	111	226.33	2.04	1.55	2.82	115.33
1444446_at	---	BB537978		Mm.187868.1	113.67	232	2.04	1.59	2.73	118.33
1457732_at	---	BG261527		Mm.36913.1	112	228	2.04	1.52	2.89	116
1458505_at	LOC552901	AW546414	552901	Mm.102811.1	116	236.67	2.04	1.46	3.33	120.67
1418840_at	Pdcd4	NM_011050	18569	Mm.1605.1	121.67	250	2.05	1.13	5.46	128.33
1420760_s_at	Ndrg1	NM_008681	17988	Mm.30837.1	110.67	226.67	2.05	1.11	5.67	116
1424097_at	Elovl7	BC005602	74559	Mm.41397.1	48.33	99	2.05	1.3	4.52	50.67
1427683_at	Egr2	X06746	13654	Mm.1353.2	51	104.67	2.05	1.65	2.63	53.67
1434261_at	Sipa1l2	AV228782	244668	Mm.21884.1	115	235.67	2.05	1.81	2.33	120.67
1437519_x_at	Hagh /// LOC100044022	BI466860	100044022 /// 14651	Mm.44240.3	116.33	239	2.05	1.56	2.85	122.67
1450718_at	Sh2b2	NM_018825	23921	Mm.103797.1	114.67	235.33	2.05	1.7	2.54	120.67
1429273_at	Bmper	AK014221	73230	Mm.127046.1	117.33	240.67	2.05	1.79	2.39	123.33
1429984_at	5730455O13Rik	AK017666	70567	Mm.85629.1	109	223.67	2.05	1.71	2.45	114.67
1434221_at	BC030863	BB698852	194404	Mm.41125.1	117.67	241.33	2.05	1.66	2.63	123.67
1436164_at	Slc30a1	BE685959	22782	Mm.33773.1	95	194.33	2.05	1.62	2.73	99.33
1436753_at	Adck5	BB317588	268822	Mm.181624.1	117	239.67	2.05	1.75	2.42	122.67
1452789_at	Snn	AK012171	20621	Mm.203898.1	121	248.33	2.05	1.7	2.54	127.33
1454551_at	9530034D02Rik	AK020585	78417	Mm.160086.1	96	196.67	2.05	1.37	2.97	100.67
1455612_at	AI848218	AW542748	105227	Mm.39972.1	112.67	230.67	2.05	1.72	2.47	118
1417960_at	Cpeb1	NM_007755	12877	Mm.22062.1	47.67	98	2.06	1.64	2.65	50.33
1421509_at	Sorcs1	NM_021377	58178	Mm.103785.1	114.67	236.33	2.06	1.71	2.56	121.67
1421529_a_at	Txnrd1	NM_015762	50493	Mm.44552.1	93.67	193	2.06	0.35	100000000	99.33
1422627_a_at	Mkks	BF581250	59030	Mm.26763.1	116.33	239.33	2.06	1.36	3.54	123
1423516_a_at	Nid2	BB781435	18074	Mm.20348.2	75.33	155	2.06	0.28	100000000	79.67
1428887_at	Zfp157	AK011480	72154	Mm.20263.1	75	154.33	2.06	1.59	2.67	79.33
1429479_at	Magef1	AK018285	76222	Mm.86031.1	114.67	235.67	2.06	1.77	2.39	121
1442907_at	---	BB220904		Mm.118737.1	111	228.67	2.06	1.61	2.69	117.67
1446383_at	---	BB463625		Mm.209323.1	94.67	195.33	2.06	1.38	3.24	100.67
1458672_at	---	BB275292		Mm.139246.1	103.33	213.33	2.06	1.43	3.27	110
1419384_at	Pick1	NM_008837	18693	Mm.179650.1	114.33	237	2.07	1.65	2.72	122.67
1422465_a_at	LOC100046741 /// Nxn	BB366804	100046741 /// 18230	Mm.27915.1	122.67	254	2.07	1.43	3.35	131.33
1422751_at	Tle1	NM_011599	21885	Mm.12823.1	111.33	231	2.07	1.52	3.04	119.67
1422877_at	Pcdhb12	NM_053137	93883	Mm.196701.1	48.33	100	2.07	1.56	2.92	51.67
1427927_at	Hscb	AI426175	100900	Mm.200231.1	119	246.33	2.07	1.83	2.36	127.33
1452213_at	Tex2	BM239615	21763	Mm.28253.1	104.67	217	2.07	1.6	2.81	112.33
1428990_at	2310047K21Rik	BE946575	71928	Mm.41524.1	109.33	226.67	2.07	1.77	2.43	117.33
1416673_at	Bace2	NM_019517	56175	Mm.28116.1	79	164.33	2.08	1.56	2.95	85.33
1417559_at	Sfxn1	BB478992	14057	Mm.12983.1	116.33	241.67	2.08	1.34	3.75	125.33
1424353_at	Lrpprc	BC004681	72416	Mm.180895.1	121	252	2.08	1.51	3.12	131
1425652_s_at	LOC100044395 /// Rbpms	AF148511	100044395 /// 19663	Mm.219458.2	104.67	217.33	2.08	1.49	2.97	112.67
1442179_at	9430053O09Rik	BB363943	319723	Mm.185693.1	101	210.33	2.08	1.52	3.26	109.33
1446862_at	---	BM233224		Mm.41996.1	109	226.67	2.08	1.42	3.69	117.67
1452935_at	EG546143	AK003736	546143	Mm.46109.1	111.33	231.67	2.08	1.67	2.68	120.33
1460011_at	Cyp26b1	AW049789	232174	Mm.49236.1	54	112.33	2.08	0.95	10.99	58.33
1460615_at	Nt5dc1	BM228837	319638	Mm.73467.1	118.33	246	2.08	1.69	2.66	127.67
1416981_at	Foxo1	AI462296	56458	Mm.29891.1	103.33	216	2.09	1.8	2.42	112.67
1429212_a_at	Lrrc51	AK005758	69358	Mm.28460.2	113.67	238	2.09	1.76	2.54	124.33
1431431_a_at	LOC100045796 /// Nfs1	AK003786	100045796 /// 18041	Mm.29169.2	108	226	2.09	1.73	2.54	118
1440230_at	Tsku	BB548458	244152	Mm.25317.1	113.33	237	2.09	1.76	2.52	123.67
1449099_at	Lrba	NM_030695	80877	Mm.28458.1	109.67	229	2.09	1.79	2.46	119.33
1452151_at	BC021523	BC021523	223752	Mm.24442.1	112.67	235	2.09	1.36	3.75	122.33
1455992_at	Vgll4	BG967636	232334	Mm.34548.2	103	215.67	2.09	1.44	3.07	112.67
1429189_at	Arsb	BI440651	11881	Mm.31525.1	113.67	238	2.09	0.57	100000000	124.33
1433687_at	AI662250	BB539069	106639	Mm.37290.1	115	240	2.09	1.75	2.53	125
1437872_at	AB112350	BB325565	242864	Mm.34734.1	104.33	218.33	2.09	1.76	2.5	114
1440497_at	---	BE956898		Mm.76719.1	95	198.33	2.09	1.78	2.48	103.33
1446096_at	2310001H17Rik	BB021006	76432	Mm.207129.1	98.33	205.67	2.09	1.65	2.79	107.33
1453036_at	5430439M09Rik	BG069520	71348	Mm.26175.1	112	234	2.09	1.75	2.58	122
1416730_at	Rcl1	BC004574	59028	Mm.28630.1	116	243.33	2.1	1.72	2.61	127.33
1417421_at	S100a1	BC005590	20193	Mm.24662.1	39.33	82.67	2.1	1.13	5.48	43.33
1451606_at	A530016L24Rik /// LOC100047653	BC026527	100047653 /// 319942	Mm.185209.1	92.67	194.67	2.1	1.56	3.01	102
1428909_at	A130040M12Rik	C85657	319269	Mm.22482.1	76	159.33	2.1	1.84	2.4	83.33
1439759_x_at	Sult6b1	AV101767	73671	Mm.45514.1	100	210.33	2.1	1.63	2.95	110.33
1418021_at	C4b /// LOC675521	NM_009780	12268 /// 675521	Mm.16106.1	83.67	176.33	2.11	1.51	3.19	92.67
1418591_at	Dnaja4 /// LOC100048331	NM_021422	100048331 /// 58233	Mm.52319.1	76	160	2.11	1.67	2.75	84
1422325_at	Magea5	NM_020018	17141	Mm.133797.1	66	139	2.11	0.64	3.71	73
1426440_at	Dhrs7	AK009385	66375	Mm.2804.1	101.33	214	2.11	1.36	3.9	112.67
1427546_at	Abca8b	AF213393	27404	Mm.38377.1	63	132.67	2.11	1.44	3.5	69.67
1434487_at	Mef2d	AV334508	17261	Mm.28184.1	108.67	229	2.11	1.58	2.99	120.33
1451814_a_at	Htatip2	AF061972	53415	Mm.20801.2	104.33	220.33	2.11	1.8	2.53	116
1456393_at	2310002J21Rik	AI642124	66360	Mm.1605.2	113.33	239	2.11	1.61	2.87	125.67
1433525_at	Ednra	AW558570	13617	Mm.45447.1	119.33	251.33	2.11	1.65	2.84	132
1434153_at	Shb	BI408715	230126	Mm.36776.1	50.33	106.33	2.11	1.63	2.84	56
1435722_at	Gria4 /// LOC100044208	BB130399	100044208 /// 14802	Mm.39835.1	63	133	2.11	1.6	2.83	70
1439969_at	4930500O05Rik	BB667299	242409	Mm.171489.1	115.67	244	2.11	1.85	2.43	128.33
1441997_at	Zfp184	BB129967	193452	Mm.187444.1	117	246.33	2.11	1.88	2.37	129.33
1444993_at	EG664949	BG071399	664949	Mm.26813.1	103.33	218	2.11	1.52	3.12	114.67
1454324_at	4930487N04Rik	AK015639	74929	Mm.108386.1	97	204.33	2.11	1.31	4.18	107.33
1459948_at	---	BB552070		Mm.209999.1	109.67	231.33	2.11	1.63	2.85	121.67
1419493_a_at	Tpd52	BC002036	21985	Mm.2777.1	49	104	2.12	1.62	2.92	55
1422051_a_at	Gabbr1	NM_019439	54393	Mm.32191.1	97.67	206.67	2.12	1.58	3.16	109
1424193_at	Pwp2	AB041855	110816	Mm.103522.1	117.33	248.33	2.12	1.71	2.71	131
1427145_at	Iqsec1	BF164393	232227	Mm.40574.1	114.33	242.67	2.12	1.76	2.63	128.33
1448167_at	Ifngr1	NM_010511	15979	Mm.549.1	70	148.67	2.12	0.88	27.79	78.67
1451809_s_at	Rwdd3	AF439556	73170	Mm.23989.1	114.33	242.33	2.12	1.85	2.46	128
1452665_at	Ttc27	AK012131	74196	Mm.27095.1	104.67	222	2.12	1.65	2.89	117.33
1437306_at	C130092O11Rik	BG071013	232035	Mm.12522.1	110.33	234.33	2.12	1.79	2.56	124
1443379_at	LOC100048446	BB201026	100048446	Mm.185059.1	109.33	232	2.12	1.81	2.46	122.67
1445708_x_at	3110021A11Rik	AV158652	67289	Mm.189233.1	84	177.67	2.12	1.65	2.7	93.67
1456884_at	ENSMUSG00000073100	AI854003	100038580	Mm.41833.1	110.33	234.33	2.12	1.84	2.49	124
1416301_a_at	Ebf1	BB125261	13591	Mm.4366.1	113	240.67	2.13	1.38	3.94	127.67
1416505_at	Nr4a1	NM_010444	15370	Mm.119.1	38.33	81.67	2.13	1.23	4.87	43.33
1417775_at	Rpo1-4	BB729239	20019	Mm.7387.1	118	251	2.13	1.95	2.33	133
1422774_at	1700088E04Rik	NM_138581	27660	Mm.196480.1	113.67	242.33	2.13	1.89	2.42	128.67
1427140_at	Pvt1	BE956863	19296	Mm.4608.2	100.67	214.33	2.13	1.69	2.82	113.67
1428117_x_at	---	BG093881		Mm.1948.2	83.67	178.33	2.13	1.69	2.81	94.67
1452411_at	Lrrc1	BG966295	214345	Mm.28534.1	99.33	211.33	2.13	1.74	2.54	112
1453306_at	6330531I01Rik	AK018224	76173	Mm.32957.1	107	228	2.13	1.49	3.63	121
1416954_at	Slc25a10	BC003222	27376	Mm.3991.1	113.33	242	2.14	1.91	2.39	128.67
1417167_at	Exosc5	NM_138586	27998	Mm.27853.1	116.33	249	2.14	1.82	2.57	132.67
1430388_a_at	Sulf2	AK008108	72043	Mm.35807.2	111	237.67	2.14	1.48	3.43	126.67
1435603_at	Sned1	BB487754	208777	Mm.52809.1	117.33	250.67	2.14	1.26	4.84	133.33
1438757_at	LOC100043772 /// LOC100048150	BM240956	100043772 /// 100048150	Mm.129275.1	81.33	173.67	2.14	1.71	2.72	92.33
1445164_at	---	AI448729		Mm.32065.1	98.67	211.33	2.14	1.52	3.38	112.67
1418643_at	Tspan13	BB807707	66109	Mm.29386.1	60.33	129.67	2.15	1.13	7.45	69.33
1419417_at	Vegfc	NM_009506	22341	Mm.1402.1	39.33	84.67	2.15	1.66	2.79	45.33
1425479_at	Smyd5	BF160651	232187	Mm.1196.1	112	240.67	2.15	1.75	2.75	128.67
1428929_s_at	Slc25a26	BC019170	67582	Mm.80542.2	112.33	242	2.15	1.88	2.52	129.67
1451491_at	Bcdin3d	BC016225	75284	Mm.32826.1	116.33	250.33	2.15	1.92	2.44	134
1441054_at	Apol8	BB312717	239552	Mm.125650.1	59	127	2.15	1.74	2.67	68
1441813_at	LOC670358	AW490963	670358	Mm.101866.1	105.33	226	2.15	1.85	2.52	120.67
1442969_at	---	BG069831		Mm.26243.1	93	199.67	2.15	1.55	3.08	106.67
1444663_at	LOC100047469	BB546415	100047469	Mm.211202.1	87.33	187.67	2.15	1.71	2.89	100.33
1455078_at	Ssh2	BG075662	237860	Mm.34590.1	59.33	127.67	2.15	1.54	3.35	68.33
1458863_at	6330415G19Rik	BB198972	320020	Mm.118501.2	85	182.67	2.15	1.83	2.58	97.67
1417201_at	Nt5c2	BI202534	76952	Mm.29601.1	97	210	2.16	1.84	2.55	113
1417264_at	Coq5	AK014348	52064	Mm.182383.1	111.33	240	2.16	1.76	2.7	128.67
1421816_at	LOC630729	AK019177	630729	Mm.20288.1	98.67	212.67	2.16	1.66	2.93	114
1424763_at	1700027N10Rik	BC019423	75564	Mm.17993.1	98.33	212.67	2.16	1.7	2.87	114.33
[truncated: 907 more rows]

## Sheet: TG<=-2 fold(1041genes)
Genes down-regulated 2-fold or more when cells were transduced with Tbx5+Gata4
[truncated: 1,042 more rows]

## Sheet: GM>=2 fold(884genes)
		Genes up-regulated 2-fold or more when cells were transduced with Gata4+Myocd
[truncated: 885 more rows]

[truncated: 5 more sheets: GM<=-2 fold(508genes), TM>=2 fold(908genes), TM<=-2 fold(524genes), TGM>=2 fold(878genes), TGM<=-2 fold(713genes)]
